# Supplementary material for: Single-cell RNA sequencing unveils the hidden powers of zebrafish kidney for generating both hematopoiesis and adaptive antiviral immunity
Source: eLife. 2024 Mar 18;13:RP92424. doi: 10.7554/eLife.92424 (PMC10948150; doi:10.7554/eLife.92424)
Supplement: Supplementary file 1. [file elife-92424-supp1.xlsx]

## Sheet: All immune cells in kidney
Supplementary file 1. Gene sets for all immune cell and HSPCs annotation.
Supplementary file 1-1. Gene sets for main immune cell and renal cell categories annotation.
Cluster 0/2/9: Neutrophils				Cluster 1: Macroph/myel cells
Gene name	ENS ID	Human ortholog		Gene name	ENS ID	Human ortholog
lyz	ENSDARG00000057789	LYZ		grna	ENSDARG00000004954	GRN
mpx	ENSDARG00000019521	MPO		mpeg1.1	ENSDARG00000055290	MPEG1
cpa5	ENSDARG00000021339	CPA5		ctss2.2	ENSDARG00000013771	CTSS
si:dkey-32n7.4	ENSDARG00000002956	CD11b		mpeg1.2	ENSDARG00000043093	MPEG1
adgrg3	ENSDARG00000074782	ADGRG3		grn1	ENSDARG00000089362	GRN
nccrp1	ENSDARG00000035326	NCCRP1		marco	ENSDARG00000059294	MARCO
ncf1	ENSDARG00000033735	NCF1		si:ch211-212k18.7	ENSDARG00000055504	CD68
il1b	ENSDARG00000098700	IL1B		lgals3bpb	ENSDARG00000040528	LGALS3
scpp8	ENSDARG00000093124			fthl27	ENSDARG00000031776	FTH1
tlr5b	ENSDARG00000052322	TLR5		lgmn	ENSDARG00000039150	LGMN
gpr84	ENSDARG00000077308	GPR84		c1qb	ENSDARG00000044612	C1QB
rgs2	ENSDARG00000098761	RGS2		s100a10b	ENSDARG00000025254	S100A10
mmp9	ENSDARG00000042816	MMP9		ctsd	ENSDARG00000057698	CTSD
mmp13a.1	ENSDARG00000012395	MMP13		grn2	ENSDARG00000088641
sms	ENSDARG00000008155	SMS		hmox1a	ENSDARG00000027529	HMOX1
npsn	ENSDARG00000010423			ccl34a.4	ENSDARG00000090873
lect2l	ENSDARG00000033227	LECT2		mfap4	ENSDARG00000038681	MFAP4
hmgn2	ENSDARG00000099572	HMGN2		c1qc	ENSDARG00000095627	C1QC
hmgb2a	ENSDARG00000029722	HMGB2		fgl2a	ENSDARG00000019861	FGL2
top2a	ENSDARG00000024488	TOP2A		c1qa	ENSDARG00000044613	C1QA
Cluster 3: B cells				Cluster 4: HSCs/Progenitors (HSPCs 1)
Gene name	ENS ID	Human ortholog		Gene name	ENS ID	Human ortholog
cd37	ENSDARG00000075515	CD37		nanos1	ENSDARG00000109337	NANOS1
igl3v5	ENSDARG00000079987			spi2	ENSDARG00000087438
cd79a	ENSDARG00000037473	CD79		meis1b	ENSDARG00000012078	MEIS1
cd79b	ENSDARG00000104691	CD79		foxp4	ENSDARG00000076120	FOXP4
ighv1-4	ENSDARG00000096301	IgHM		csf1rb	ENSDARG00000053624	CSF1R
ighd	ENSDARG00000096248	IgHD		gtpbp4	ENSDARG00000018961	GTPBP4
cd74a	ENSDARG00000009087	CD74		rpl5b	ENSDARG00000015862	RPL5
igl1c3	ENSDARG00000078975			rplp2l	ENSDARG00000011201	RPLP2
BX571825.5	ENSDARG00000089547			rpl18	ENSDARG00000100392	RPL18
CU896602.1	ENSDARG00000071461			rps7	ENSDARG00000042566	RPS7
cxcr4a	ENSDARG00000057633	CXCR4		rsl1d1	ENSDARG00000055868
igic1s1	ENSDARG00000093272			rps6	ENSDARG00000019778	RPS6
zgc:194275	ENSDARG00000074014			rpl7	ENSDARG00000007320	RPL7
CU571382.1	ENSDARG00000069839			rps4x	ENSDARG00000014690	RPS4X
irf8	ENSDARG00000056407	IRF8		rpl3	ENSDARG00000003599	RPL3
dap1b	ENSDARG00000086842			rps12	ENSDARG00000036875	RPS12
bhlhe40	ENSDARG00000004060	BHLHE40		rsl24d1	ENSDARG00000040439	RSL24D1
ccr9a	ENSDARG00000055186	CCR9		rps3a	ENSDARG00000035692	RPS3A
cd83	ENSDARG00000079553	CD83		rpl22l1	ENSDARG00000010244	RPL22L1
bcl2l10	ENSDARG00000026766	BCL2L10		rpl18a	ENSDARG00000025073	RPL18A
Cluster 5: T cells				Cluster 5: NK cells
Gene name	ENS ID	Human ortholog		Gene name	ENS ID	Human ortholog
il7r	ENSDARG00000078970	CD127		zbtb32	ENSDARG00000073726	ZBTB32
lck	ENSDARG00000102525	LCK		nkl.2	ENSDARG00000116157
runx3	ENSDARG00000052826	RUNX3		il2rb	ENSDARG00000075720	IL2RB
zap70	ENSDARG00000015752	ZAP70		ncam1b	ENSDARG00000007220	CD56
bcl11ba	ENSDARG00000062510	BCL11B		si:ch211-196f2.6	ENSDARG00000105615	CD94
cd247l	ENSDARG00000077240	CD3Z		cd27	ENSDARG00000105423	CD27
BX901889.1	ENSDARG00000077036	TCRA		si:dkey-78l4.6	ENSDARG00000071389
FP236356.1	ENSDARG00000091233	TCRB		si:ch211-214p16.1	ENSDARG00000044129
il2rb	ENSDARG00000075720	CD122		si:ch211-212d10.1	ENSDARG00000014623
cd4-1	ENSDARG00000070668	CD4		nkl.4	ENSDARG00000044023
cd8a	ENSDARG00000044797	CD8		si:ch211-161c3.6	ENSDARG00000078781
tnfrsf9b	ENSDARG00000090728	TNFRSF9		npm1a	ENSDARG00000014329	NPM1
ptpn4b	ENSDARG00000000183	PTPN4		si:ch211-288g17.3	ENSDARG00000070959
ccl36.1	ENSDARG00000105263			sla2	ENSDARG00000020788	SLA2
ccl38.6	ENSDARG00000041923			tnfrsf18	ENSDARG00000076800	TNFRSF18
ccl33.3	ENSDARG00000099401			tagapa	ENSDARG00000002353	TAGAP
sla2	ENSDARG00000020788	SLA2		egr3	ENSDARG00000089156	TNFRSF9
ccl34b.4	ENSDARG00000094002			dusp2	ENSDARG00000098108	DUSP2
ifng1	ENSDARG00000024211	IFN-G		nkl.3	ENSDARG00000089202
hist1h4l.12	ENSDARG00000112491	H4C1		traf1	ENSDARG00000069482	TRAF1
Cluster 6: HSCs/Progenitors (HSPCs 2)				Cluster 7: Kidney multiciliated cells
Gene name	ENS ID	Human ortholog		Gene name	ENS ID	Human ortholog
mki67	ENSDARG00000091150	MKI67		tuba7l	ENSDARG00000104643
mcm5	ENSDARG00000019507	MCM5		dnai1.1	ENSDARG00000100081
dut	ENSDARG00000106529	DUT		kif17	ENSDARG00000055238	KIF17
npm1a	ENSDARG00000014329	NPM1		h1f0	ENSDARG00000038559
snu13b	ENSDARG00000023299	SNU13		sycp1	ENSDARG00000003904	SYCP1
cnbpa	ENSDARG00000045776	CNBP		zgc:55461	ENSDARG00000041723
stmn1a	ENSDARG00000004169	STMN1		ckba	ENSDARG00000069752	CKB
hist1h4l.12	ENSDARG00000115281	H4C1		tuba7l	ENSDARG00000104643
pcna	ENSDARG00000054155	PCNA		rarres3l	ENSDARG00000076563
snrpd1	ENSDARG00000011648	SNRPD1		pvalb6	ENSDARG00000009311
hmga1a	ENSDARG00000028335	HMGA1		si:ch211-248e11.2	ENSDARG00000058940
hmgb2a	ENSDARG00000029722	HMGB2		gas8	ENSDARG00000101431	GAS8
snrpb	ENSDARG00000011125	SNRPB		si:dkey-40g16.5	ENSDARG00000097876
hint1	ENSDARG00000103824	HINT1		ccdc173	ENSDARG00000077928	CCDC173
atp5mc1	ENSDARG00000056008	ATP5MC1		si:ch211-155m12.5	ENSDARG00000100960
h2afvb	ENSDARG00000116491	H2AZ2		rab36	ENSDARG00000014058	RAB36
nop58	ENSDARG00000104353	NOP58		si:ch73-111k22.3	ENSDARG00000103492
pa2g4a	ENSDARG00000039578	PA2G4		ribc1	ENSDARG00000055739	RIBC1
anp32b	ENSDARG00000023330	ANP32B		iqcd	ENSDARG00000035551	IQCD
hspe1	ENSDARG00000056167	HSPE1		dnah5l	ENSDARG00000056888	DNAH5
psma3	ENSDARG00000086618	PSMA3		tekt1	ENSDARG00000101331	TEKT1
snrpf	ENSDARG00000105037	SNRPF		dnali1	ENSDARG00000069815	DNALI1
c1qbp	ENSDARG00000039887	C1QBP		si:dkey-58j15.10	ENSDARG00000096515
Cluster 8: HSCs/Progenitors (HSPCs 3)				Cluster 10: Kidney distal tubule cells
Gene name	ENS ID	Human ortholog		Gene name	ENS ID	Human ortholog
runx1	ENSDARG00000087646	RUNX1		clcnk	ENSDARG00000022560
zfpm1	ENSDARG00000041572	ZFPM1		hoxb8a	ENSDARG00000056027	HOXB8
meis1b	ENSDARG00000012078	MEIS1		cldnh	ENSDARG00000069503
gata1a	ENSDARG00000013477	GATA1		cldnb	ENSDARG00000009544
zeb2a	ENSDARG00000062338	ZEB2		epcam	ENSDARG00000040534	EPCAM
tal1	ENSDARG00000019930	TAL1		cldnh	ENSDARG00000069503
mef2aa	ENSDARG00000031756	MEF2A		elf3	ENSDARG00000077982	ELF3
mpl	ENSDARG00000039222	MPL		phlda2	ENSDARG00000042874	PHLDA2
pbx1a	ENSDARG00000100494	PBX1		krt18a.1	ENSDARG00000018404	KRT18
hsp70.3	ENSDARG00000021924	HSPA		si:ch73-335l21.4	ENSDARG00000091234
thbs1b	ENSDARG00000010785	THBS1		atp1a1a.4	ENSDARG00000001870	ATP1A1
itga2b	ENSDARG00000018687	ITGA2B		fosab	ENSDARG00000031683
cald1a	ENSDARG00000070314	CALD1		cdh17	ENSDARG00000005112	CDH17
hsp70.1	ENSDARG00000029688	HSP70		atp1b1a	ENSDARG00000013144	ATP1B1
hsp70l	ENSDARG00000055723	HSP70		jun	ENSDARG00000043531	JUN
sele	ENSDARG00000009123	SELE		fosl1a	ENSDARG00000015355	FOSL1
fn1b	ENSDARG00000006526	FN1		si:ch73-359m17.9	ENSDARG00000098662
hbaa1	ENSDARG00000097011	HBA1		cdh1	ENSDARG00000102750	CDH1
hbaa2	ENSDARG00000069735	HBA2		junba	ENSDARG00000074378	JUNB
hsp70.2	ENSDARG00000092362	HSP70		spint2	ENSDARG00000069476	SPINT2
Cluster 11: Kidney mucin cells				Cluster 12: Kidney proximal tubule cells
Gene name	ENS ID	Human ortholog		slc26a1	ENSDARG00000029832	SLC26A1
agr2	ENSDARG00000070480	AGR2		slc5a12	ENSDARG00000005004	SLC5A12
itln1	ENSDARG00000007534	ITLN1		slc13a3	ENSDARG00000069478	SLC13A3
zmp:0000001323	ENSDARG00000094845			slc22a2	ENSDARG00000030530	SLC22A2
si:dkeyp-75b4.10	ENSDARG00000079043			gstr	ENSDARG00000042620
CABZ01058647.1	ENSDARG00000117107			zgc:110339	ENSDARG00000046030
si:dkey-203a12.2	ENSDARG00000102271			rida	ENSDARG00000035882	RIDA
spink2.5	ENSDARG00000101290			aldob	ENSDARG00000053684	ALDOB
cst14b.2	ENSDARG00000112540			ucp1	ENSDARG00000023151	UCP1
si:dkey-203a12.4	ENSDARG00000102868			pdzk1ip1	ENSDARG00000017127	PDZK1IP1
si:ch211-14a17.10	ENSDARG00000076534			selenop	ENSDARG00000093549	SELENOP
spink2.4	ENSDARG00000100051			si:dkey-194e6.1	ENSDARG00000041644
si:zfos-2330d3.7.1	ENSDARG00000093877			pah	ENSDARG00000020143	PAH
spink2.3	ENSDARG00000099689			pdzk1	ENSDARG00000022261	PDZK1
si:dkey-203a12.7	ENSDARG00000099811			gamt	ENSDARG00000070844	GAMT
si:dkey-77g12.4	ENSDARG00000103336			gpt2l	ENSDARG00000019541	GPT2L
si:dkey-203a12.5	ENSDARG00000099673			ahcy	ENSDARG00000005191	AHCY
timp4.2	ENSDARG00000102617	TIMP4		slc2a12	ENSDARG00000036865	SLC2A12
si:ch1073-110a20.2	ENSDARG00000092806			pnp6	ENSDARG00000040942
FO203432.1	ENSDARG00000115195			fbp1b	ENSDARG00000020364	FBP1
c3a.4	ENSDARG00000093198			gstt1a	ENSDARG00000042428	GSTT1
Supplementary file 1-2. Gene sets for HSPCs cell sub-clusters annotation.
H0: HSPCs 1				H1: Cycling HSPCs
Gene name	ENS ID	Human ortholog		Gene name	ENS ID	Human ortholog
nanos1	ENSDARG00000109337	NANOS1		mki67	ENSDARG00000091150	MKI67
spi2	ENSDARG00000087438			hist1h4l.12	ENSDARG00000115281	H4C1
sla2	ENSDARG00000020788	SLA2		tubb2b	ENSDARG00000098591	TUBB2B
csf1rb	ENSDARG00000053624	CSF1R		hmgb2a	ENSDARG00000029722	HMGB2
rn7sk	ENSDARG00000081270	RN7SK		hmgb2b	ENSDARG00000053990	HMGB2
sik1	ENSDARG00000058606	SIK1		zgc:110425	ENSDARG00000058479
irf1b	ENSDARG00000043249	IRF1		grn1	ENSDARG00000089362	GRN
rsl24d1	ENSDARG00000040439	RSL24D1		BX640512.2	ENSDARG00000095112
nsa2	ENSDARG00000007708	NSA2		si:ch73-281n10.2	ENSDARG00000097102
eef1da	ENSDARG00000102291	EEF1D		hmgn2	ENSDARG00000099572	HMGN2
rps2	ENSDARG00000077291	RPS2		h2afvb	ENSDARG00000116491	H2AZ2
rpl19	ENSDARG00000013307	RPL19		si:dkey-108k21.10	ENSDARG00000075508
rpl5b	ENSDARG00000015862	RPL5		top2a	ENSDARG00000024488	TOP2A
rps5	ENSDARG00000043453	RPS5		h3f3a	ENSDARG00000020504
rps8a	ENSDARG00000055996	RPS8		si:ch211-288g17.3	ENSDARG00000070959
rpl18	ENSDARG00000029533	RPL18		hmga1a	ENSDARG00000028335	HMGA1
naca	ENSDARG00000005513	NACA		tuba8l4	ENSDARG00000006260
rpl8	ENSDARG00000014867	RPL8		CABZ01058261.1	ENSDARG00000099194
btf3	ENSDARG00000035400	BTF3		hist1h2a6	ENSDARG00000100024
rpl7a	ENSDARG00000019230	RPL7A		tpx2	ENSDARG00000078654	TPX2
H2: HSPCs 2				H3: HSPCs 3
Gene name	ENS ID	Human ortholog		Gene name	ENS ID	Human ortholog
blf	ENSDARG00000043126			CR318588.2	ENSDARG00000092833
hdr	ENSDARG00000004392			zgc:152791	ENSDARG00000039243
rhag	ENSDARG00000019253	RHAG		si:busm1-266f07.2	ENSDARG00000031745
mef2aa	ENSDARG00000031756	MEF2A		CR318588.3	ENSDARG00000094719
rgcc	ENSDARG00000035810	RGCC		CR936442.1	ENSDARG00000105592
pmp22b	ENSDARG00000060457	PMP22		tnfrsf9a	ENSDARG00000060498	TNFRSF9
fth1a	ENSDARG00000015551	FTH1		tat	ENSDARG00000069630	TAT
prdx2	ENSDARG00000025350	PRDX2		rnf213a	ENSDARG00000099465	RNF213
mych	ENSDARG00000077473			cd74a	ENSDARG00000009087	CD74
igfbp1a	ENSDARG00000099351	IGFBP1		cd74b	ENSDARG00000036628	CD74
apln	ENSDARG00000053279	APLN		CU984600.2	ENSDARG00000098204
znfl2a	ENSDARG00000008333			rnf213b	ENSDARG00000103551
gtpbp4	ENSDARG00000018961	GTPBP4		zgc:153317	ENSDARG00000092903
si:dkey-239h2.3	ENSDARG00000092033			si:ch73-1a9.3	ENSDARG00000103919
slc4a1a	ENSDARG00000012881	SLC4A1		wu:fj29h11	ENSDARG00000096562
agpat3	ENSDARG00000036549	AGPAT3		si:ch211-1a19.3	ENSDARG00000100968
ddx21	ENSDARG00000063626	DDX21		ascc1	ENSDARG00000077760	ASCC1
eif4ebp3l	ENSDARG00000041607	EIF4EBP3		ifit8	ENSDARG00000057173
aqp1a.1	ENSDARG00000023713	AQP1		mhc2dab	ENSDARG00000079105	HLA-DPB1
tal1	ENSDARG00000019930	TAL1		stat1b	ENSDARG00000076182	STAT1
H4: HSPCs 4				H5: NK progenitors
Gene name	ENS ID	Human ortholog		Gene name	ENS ID	Human ortholog
BX640512.2	ENSDARG00000095112			gata3	ENSDARG00000016526	GATA3
grn1	ENSDARG00000089362	GRN		nkl.4	ENSDARG00000044023
BX323596.2	ENSDARG00000102514			nkl.3	ENSDARG00000089202
cxcl11.1	ENSDARG00000100662	CXCL11		ccl34b.4	ENSDARG00000094002
marcksl1b	ENSDARG00000035715	MARCKSL1		CR388164.2	ENSDARG00000096885
lgals2a	ENSDARG00000054942	LGALS2		ccl33.3	ENSDARG00000099401
txn	ENSDARG00000044125	TXN		dusp2	ENSDARG00000098108	DUSP2
psma3	ENSDARG00000086618	PSMA3		BX005105.1	ENSDARG00000090159
atp5mc1	ENSDARG00000056008	ATP5MC1		icn	ENSDARG00000009978
fthl27	ENSDARG00000031776			bhlhe40	ENSDARG00000004060	BHLHE40
ncf1	ENSDARG00000033735	NCF1		coro1a	ENSDARG00000054610	CORO1A
gig2d	ENSDARG00000098772			runx3	ENSDARG00000052826	RUNX3
dbi	ENSDARG00000026369	DBI		ptprc	ENSDARG00000071437	PTPRC
hmgb2b	ENSDARG00000053990	HMGB2		arpc1b	ENSDARG00000027063	ARPC1B
psmb1	ENSDARG00000009640	PSMB1		BX120005.1	ENSDARG00000089327
psma5	ENSDARG00000003526	PSMA5		hmgn3	ENSDARG00000036754	HMGN3
pleca	ENSDARG00000062590	PLEC		ccl36.1	ENSDARG00000105263
pomp	ENSDARG00000032296	POMP		si:ch211-119e14.1	ENSDARG00000099518
ifi45	ENSDARG00000017489			capgb	ENSDARG00000099672	CAPG
csf3b	ENSDARG00000098752	CSF3		tnfrsf18	ENSDARG00000076800	TNFRSF18
H6: Myeloid progenitors				H7: Erythrocyte progenitors
Gene name	ENS ID	Human ortholog		Gene name	ENS ID	Human ortholog
mmp13a.1	ENSDARG00000114451			hbba1.1	ENSDARG00000089087	HBB
si:ch1073-429i10.1	ENSDARG00000075664			hbaa1	ENSDARG00000097011	HBA1
il1b	ENSDARG00000098700	IL1B		hbba1	ENSDARG00000097238	HBB
cpa5	ENSDARG00000021339	CPA5		si:ch211-5k11.8	ENSDARG00000079078
mpx	ENSDARG00000019521	MPO		hbba2	ENSDARG00000069734	HBB
timp2b	ENSDARG00000075261	TIMP2		hbaa2	ENSDARG00000069735	HBA2
BX908782.2	ENSDARG00000101479			si:ch211-103n10.5	ENSDARG00000077504
npsn	ENSDARG00000010423			cahz	ENSDARG00000011166
lect2l	ENSDARG00000033227	LECT2		hemgn	ENSDARG00000096667	HEMGN
lyz	ENSDARG00000057789	LYZ		si:ch211-250g4.3	ENSDARG00000092945
srgn	ENSDARG00000077069	SRGN		slc4a1a	ENSDARG00000012881	SLC4A1
pnp5a	ENSDARG00000078619			alas2	ENSDARG00000038643	ALAS2
ncf1	ENSDARG00000033735	NCF1		alox5b.3	ENSDARG00000069966	ALOX5
rgs2	ENSDARG00000098761	RGS2		blvrb	ENSDARG00000096829	BLVRB
nfkbiaa	ENSDARG00000005481			si:dkey-16p21.8	ENSDARG00000096849
si:ch211-284o19.8	ENSDARG00000053836			tspo	ENSDARG00000026655	TSPO
adam8a	ENSDARG00000001452	ADAM8		igfbp1a	ENSDARG00000099351	IGFBP1
alox5ap	ENSDARG00000054755	ALOX5AP		epb41b	ENSDARG00000029019	EPB41L2
sult2st1	ENSDARG00000033170			prdx2	ENSDARG00000025350	PRDX2
si:dkey-195m11.11	ENSDARG00000097909			fth1a	ENSDARG00000015551	FTH1
H8: Lymphoid progenitors				H9: Endothelial progenitors
Gene name	ENS ID	Human ortholog		Gene name	ENS ID	Human ortholog
pbx1a	ENSDARG00000100494	PBX1		cdh5	ENSDARG00000075549	CDH5
pdpk1a	ENSDARG00000062304	PDPK1		kdrl	ENSDARG00000105215	KDR
rag1	ENSDARG00000052122	RAG1		pecam1	ENSDARG00000060263	PECAM1
rag2	ENSDARG00000052121	RAG2		igfbp5b	ENSDARG00000025348	IGFBP5
cxcr4b	ENSDARG00000041959	CXCR4		rbp4	ENSDARG00000101199	RBP4
h2afx	ENSDARG00000029406			cxcl18b	ENSDARG00000075045
ccr9a	ENSDARG00000055186	CCR9		cxcl12a	ENSDARG00000037116	CXCL12
sid1	ENSDARG00000095540	SID1		selenop	ENSDARG00000093549	SELENOP
zgc:77784	ENSDARG00000042646			jun	ENSDARG00000043531	JUN
nme3	ENSDARG00000100990	NME3		fosl1a	ENSDARG00000015355	FOSL1
kdm6bb	ENSDARG00000056929	KDM6B		jdp2b	ENSDARG00000020133	JDP2
foxp4	ENSDARG00000076120	FOXP4		fosab	ENSDARG00000031683
cited4a	ENSDARG00000035990	CITED4		si:ch73-335l21.4	ENSDARG00000091234
epb41a	ENSDARG00000099283	EPB41		fosb	ENSDARG00000055751	FOSB
ebf3a	ENSDARG00000099849	EBF3		socs3a	ENSDARG00000025428	SOCS3
calm1a	ENSDARG00000021811	CALM1		cfd	ENSDARG00000039579	CFD
plk3	ENSDARG00000038754	PLK3		egr1	ENSDARG00000037421	EGR1
ptena	ENSDARG00000071018	PTEN		ctsla	ENSDARG00000007836	CTSL
CR936442.1	ENSDARG00000105592			hsp70.3	ENSDARG00000021924	HSP70
tcf12	ENSDARG00000004714	TCF12		mycb	ENSDARG00000007241	MYC
H10: Thrombocyte progenitors
Gene name	ENS ID	Human ortholog
itga2b	ENSDARG00000018687	ITGA2B
fn1b	ENSDARG00000006526	FN1
thbs1b	ENSDARG00000010785	THBS1
sele	ENSDARG00000009123	SELE
aldob	ENSDARG00000053684	ALDOB
apln	ENSDARG00000053279	APLN
tpm4a	ENSDARG00000023963	TPM4
hbegfb	ENSDARG00000031246	HBEGF
cald1a	ENSDARG00000070314	CALD1
fgl2a	ENSDARG00000019861	FGL2
pim2	ENSDARG00000059001	PIM2
atp2b1a	ENSDARG00000012684	ATP2B1
gp1bb	ENSDARG00000074441	GP1BB
si:ch211-195b11.3	ENSDARG00000100582
ccn2a	ENSDARG00000042934	CCN2
myh11a	ENSDARG00000009782	MYH11
zeb2a	ENSDARG00000062338	ZEB2
admb	ENSDARG00000069027	ADM
tln1	ENSDARG00000100729	TLN1
blf	ENSDARG00000043126
Supplementary file 1-3. Gene sets for T/NK cell sub-clusters annotation.
T0: CD3+CD4+CD8+				T1: CD8+-nkl.2
Gene name	ENS ID	Human ortholog		Gene name	ENS ID	Human ortholog
cd247l	ENSDARG00000077240	CD3Z		cd8a	ENSDARG00000044797	CD8
cd8a	ENSDARG00000044797	CD8		nkl.2	ENSDARG00000116157
FP236356.1	ENSDARG00000091233	TCRB		ccl38a.4	ENSDARG00000041917
cd4-1	ENSDARG00000070668	CD4		ccl38.6	ENSDARG00000041923
rgs5b	ENSDARG00000017860	RGS5		ccl36.1	ENSDARG00000105263
npm1a	ENSDARG00000014329	NPM1		si:dkey-183i3.6	ENSDARG00000101767
gzma	ENSDARG00000090380	GZMA		BX901920.1	ENSDARG00000096655
pprc1	ENSDARG00000090337	PPRC1		cabz01093075.1	ENSDARG00000086616
si:dkey-109a10.2	ENSDARG00000101609			rergla	ENSDARG00000019396	RERGL
dkc1	ENSDARG00000016484	DKC1		ccl38a.5	ENSDARG00000041835
gzmk	ENSDARG00000028780	GZMK		sla2	ENSDARG00000020788	SLA2
cxcr3.1.1	ENSDARG00000007358	CXCR3		si:dkey-78o7.3	ENSDARG00000100387
nop58	ENSDARG00000104353	NOP58		si:dkey-262k9.2	ENSDARG00000098024
CR936442.1	ENSDARG00000105592			sesn1	ENSDARG00000020693	SESN1
snu13b	ENSDARG00000023299	SNU13		stk17al	ENSDARG00000015922	STK17A
rrs1	ENSDARG00000003941	RRS1		junbb	ENSDARG00000104773	JUNB
fbl	ENSDARG00000053912	FBL		tnfsf14	ENSDARG00000111357	TNFSF14
CR318588.1	ENSDARG00000092191			foxo1a	ENSDARG00000099555	FOXO1
nop2	ENSDARG00000043304	NOP2		nitr5	ENSDARG00000077557
nop10	ENSDARG00000104227	NOP10		CR753876.1	ENSDARG00000097137
T2: CD8+-nkl.2				T3: Th1
Gene name	ENS ID	Human ortholog		Gene name	ENS ID	Human ortholog
cd8a	ENSDARG00000044797	CD8		cd4-1	ENSDARG00000070668	CD4
nkl.2	ENSDARG00000116157			ifng1	ENSDARG00000024211	IFN-G
ccl34b.4	ENSDARG00000094002			CABZ01081490.1	ENSDARG00000111653	IL2
cxcl32b.1	ENSDARG00000071499			cxcr3.1.1	ENSDARG00000007358
ccl38.6	ENSDARG00000041923			tnfa	ENSDARG00000009511	TNFA
tnfsf14	ENSDARG00000111357	TNFSF14		tnfb	ENSDARG00000013598	TNFB
BX005105.1	ENSDARG00000090159			tnfrsf18	ENSDARG00000076800	TNFRSF18
tnfrsf9a	ENSDARG00000060498	TNFRSF9		si:dkey-1h24.6	ENSDARG00000092653
ccl38a.5	ENSDARG00000041835			si:ch211-214p13.9	ENSDARG00000091411
ch25h	ENSDARG00000045190	CH25H		cd28	ENSDARG00000095070	CTLA4
tagapa	ENSDARG00000002353	TAGAP		il21	ENSDARG00000067847	IL21
tnfrsf9b	ENSDARG00000090728	TNFRSF9		si:ch211-165d12.4	ENSDARG00000079353
il34	ENSDARG00000091003	IL34		zgc:194101	ENSDARG00000076828
zgc:165573	ENSDARG00000102482			isg15	ENSDARG00000086374	ISG15
nitr2b	ENSDARG00000000460			zap70	ENSDARG00000015752	ZAP70
tnfb	ENSDARG00000013598	TNFB		si:ch73-361p23.3	ENSDARG00000087225
her9	ENSDARG00000056438			gpr184	ENSDARG00000102912
il15l	ENSDARG00000007743	IL15		sla2	ENSDARG00000020788	SLA2
ccl36.1	ENSDARG00000105263			tnfsf18	ENSDARG00000111698	TNFSF18
dusp2	ENSDARG00000098108	DUSP2		gzmk	ENSDARG00000028780	GZMK
T4: CD4-CD8--nkl.4				T5: NKT-nkl.2
Gene name	ENS ID	Human ortholog		Gene name	ENS ID	Human ortholog
nkl.4	ENSDARG00000044023			cd247l	ENSDARG00000077240	CD3Z
FP236356.1	ENSDARG00000091233	TCRB		FP236356.1	ENSDARG00000091233	TCRB
si:dkey-78l4.7	ENSDARG00000095355			zbtb32	ENSDARG00000073726	ZBTB32
ccl33.3	ENSDARG00000099401			nkl.2	ENSDARG00000116157
icn	ENSDARG00000009978			il2rb	ENSDARG00000075720	IL2RB
prf1.2	ENSDARG00000021444			vmp1	ENSDARG00000012450	VMP1
nkl.3	ENSDARG00000089202			BX649554.1	ENSDARG00000060662
flna	ENSDARG00000074201	FLNA		stim1a	ENSDARG00000060723	STIM1
aif1l	ENSDARG00000009336	AIF1L		ccl36.1	ENSDARG00000105263
cfbl	ENSDARG00000090730	CFB		CABZ01044746	ENSDARG00000117312
si:ch211-66e2.3	ENSDARG00000078824			ccr2.1	ENSDARG00000105363	CCR2
si:dkey-9i23.4	ENSDARG00000051993			ca2	ENSDARG00000014488	CA2
hck	ENSDARG00000058647	HCK		zbtb32	ENSDARG00000073726	ZBTB32
prf1.7.1	ENSDARG00000109428	PRF1		CU914776.1	ENSDARG00000095351
dok2	ENSDARG00000075818	DOK2		CR753876.1	ENSDARG00000097137
si:ch73-208g10.1	ENSDARG00000079808			BX901920.1	ENSDARG00000096655
nfil3-4	ENSDARG00000092346	NFIL3		CABZ01084575.1	ENSDARG00000117384
wipf1a	ENSDARG00000104300	WIPF1		il1fma	ENSDARG00000089383
id3	ENSDARG00000054823	ID3		pxna	ENSDARG00000088590	PXN
vat1	ENSDARG00000056481	VAT1		scinlb	ENSDARG00000058348
T6: NK-gata3				T7: NK-nkl.4
Gene name	ENS ID	Human ortholog		Gene name	ENS ID	Human ortholog
zbtb32	ENSDARG00000073726	ZBTB32		zbtb32	ENSDARG00000073726	ZBTB32
nkl.2	ENSDARG00000116157			nkl.4	ENSDARG00000044023
il2rb	ENSDARG00000075720	IL2RB		il2rb	ENSDARG00000075720	IL2RB
si:ch211-196f2.6	ENSDARG00000105615	CD94		si:ch211-196f2.6	ENSDARG00000105615	CD94
si:dkey-32n7.4	ENSDARG00000002956	CD11b		si:dkey-32n7.4	ENSDARG00000002956	CD11b
gata3	ENSDARG00000016526	GATA3		cd27	ENSDARG00000105423	CD27
her6	ENSDARG00000006514			hsp70.3	ENSDARG00000021924	HSP70
txn	ENSDARG00000044125	TXN		nkl.3	ENSDARG00000089202
id2a	ENSDARG00000055283	ID2		dicp1.1	ENSDARG00000091993
mef2cb	ENSDARG00000009418	MEF2C		ccl33.3	ENSDARG00000099401
zgc:162939	ENSDARG00000068461			CABZ01073834.1	ENSDARG00000117781
krt8	ENSDARG00000058358	KRT8		si:ch211-277c7.6	ENSDARG00000105377
plek	ENSDARG00000104325	PLEK		ckbb	ENSDARG00000043257	CKB
eif4ebp1	ENSDARG00000043608	EIF4EBP1		ccl35.2	ENSDARG00000070378
plk3	ENSDARG00000038754	PLK3		ccl35.1	ENSDARG00000103466
pdxdc1	ENSDARG00000101886	PDXDC1		fcer1gl	ENSDARG00000104077	FCER1G
T8: CD8+ CTL				T9: CD4+CD8+ CTL
Gene name	ENS ID	Human ortholog		Gene name	ENS ID	Human ortholog
cd8a	ENSDARG00000044797	CD8		cd8a	ENSDARG00000044797	CD8
cd8b	ENSDARG00000058682	CD8B		cd8b	ENSDARG00000058682	CD8B
FP236356.1	ENSDARG00000091233	TCRB		FP236356.1	ENSDARG00000091233	TCRB
gzma	ENSDARG00000090380	GZMA		gzma	ENSDARG00000090380	GZMA
gzmk	ENSDARG00000028780	GZMK		gzmk	ENSDARG00000028780	GZMK
ifng1	ENSDARG00000024211	IFN-G		ifng1	ENSDARG00000024211	IFN-G
tnfb	ENSDARG00000013598	TNFB		tnfb	ENSDARG00000013598	TNFB
ccl34b.4	ENSDARG00000094002			lect2l	ENSDARG00000033227	LECT2
her9	ENSDARG00000056438			lyz	ENSDARG00000057789	LYZ
si:ch211-214p13.9	ENSDARG00000091411			BX908782.2	ENSDARG00000101479
zap70	ENSDARG00000015752	ZAP70		npsn	ENSDARG00000010423
si:dkey-27i16.2	ENSDARG00000098293			mmp13a.1	ENSDARG00000114451	MMP13
BX005105.1	ENSDARG00000090159			timp2b	ENSDARG00000075261	TIMP2
hcst	ENSDARG00000092074	HCST		il1b	ENSDARG00000098700	IL1B
rgs5b	ENSDARG00000017860	RGS5		mmp9	ENSDARG00000042816	MMP9
mpp1	ENSDARG00000105287	MPP1		mpx	ENSDARG00000019521	MPO
il15l	ENSDARG00000007743	IL15		ncf1	ENSDARG00000033735	NCF1
dusp2	ENSDARG00000098108	DUSP2		si:ch211-284o19.8	ENSDARG00000053836
unc13d	ENSDARG00000078249	UNC13D		cpa5	ENSDARG00000021339	CPA5
si:dkey-109a10.2	ENSDARG00000101609			zgc:158343	ENSDARG00000099411
T10: NK-ctsbb				T11: γδ T
Gene name	ENS ID	Human ortholog		si:dkeyp-13d12.23	ENSDARG00000104518	TRGC
cxcr4a	ENSDARG00000057633	CXCR4		trdc	ENSDARG00000104684	TRDC
id1	ENSDARG00000040764	ID1		cd8a	ENSDARG00000044797	CD8
phlda2	ENSDARG00000042874	PHLDA2		cd247l	ENSDARG00000077240	CD3Z
gnb5b	ENSDARG00000055377	GNB5		CABZ01081490.1	ENSDARG00000111653	IL2
rasgef1ba	ENSDARG00000033614	RASGEF1B		sox13	ENSDARG00000030297	SOX13
lgals2a	ENSDARG00000054942	LGALS2		si:ch211-207n23.2	ENSDARG00000097157
ctsbb	ENSDARG00000101051	CTSB		si:ch211-212d10.1	ENSDARG00000014623
BX649442.1	ENSDARG00000086963			si:dkey-21e2.12.1	ENSDARG00000020834
enpp1	ENSDARG00000005789	ENPP1		il13	ENSDARG00000077809	IL13
blnk	ENSDARG00000042722	BLNK		si:dkey-21e2.10	ENSDARG00000095005
spg21	ENSDARG00000007760	SPG21		il4	ENSDARG00000087909	IL4
sftpbb	ENSDARG00000067566			si:dkey-21e2.13	ENSDARG00000094840
si:dkey-78o7.3	ENSDARG00000100387			tnfb	ENSDARG00000013598	TNFB
rnaset2l	ENSDARG00000058413	RNASET2		CU207241.1	ENSDARG00000102833
ctss2.2	ENSDARG00000013771			laptm5	ENSDARG00000101785	LAPTM5
sftpba	ENSDARG00000094708	SFTPB		map2k6	ENSDARG00000099184	MAP2K6
bcl2l10	ENSDARG00000026766	BCL2L10		ca2	ENSDARG00000014488	CA2
ehbp1l1b	ENSDARG00000079895	EHBP1L1		gata3	ENSDARG00000016526	GATA3
ccl35.1	ENSDARG00000103466			macf1a	ENSDARG00000028533	MACF1
plk2b	ENSDARG00000019130	PLK2		tnfrsf9a	ENSDARG00000060498	TNFRSF9
T12: Th17				T13: NK-nkl.4
Gene name	ENS ID	Human ortholog		Gene name	ENS ID	Human ortholog
roraa	ENSDARG00000031768	RORA		zbtb32	ENSDARG00000073726	ZBTB32
stat3	ENSDARG00000022712	STAT3		nkl.2	ENSDARG00000116157
il17a/f3	ENSDARG00000041976	IL17A		il2rb	ENSDARG00000075720	IL2RB
il21	ENSDARG00000067847	IL21		si:ch211-196f2.6	ENSDARG00000105615	CD94
ccr6a	ENSDARG00000087474	CCR6		nkl.3	ENSDARG00000089202
rorc	ENSDARG00000087195	RORC		nkl.4	ENSDARG00000044023
cd247l	ENSDARG00000077240	CD3		fa2h	ENSDARG00000090063	FA2H
il22	ENSDARG00000045673	IL22		flt3	ENSDARG00000058503	FLT3
tgfb1a	ENSDARG00000041502	TGFB1		si:ch211-277c7.6	ENSDARG00000105377
il17a/f1	ENSDARG00000043933	IL17A		fermt3b	ENSDARG00000030938	FERMT3
cd4-1	ENSDARG00000070668	CD4		si:ch211-71m22.1	ENSDARG00000058638
hmgn2	ENSDARG00000099572	HMGN2		fcer1gl	ENSDARG00000104077	FCER1G
hmgn3	ENSDARG00000036754	HMGN3		CABZ01073834.1	ENSDARG00000117781
hmgb2b	ENSDARG00000053990	HMGB2		ccl35.2	ENSDARG00000070378
icn	ENSDARG00000009978			ccl35.1	ENSDARG00000103466
dut	ENSDARG00000106529	DUT		ccl39.6	ENSDARG00000105089
si:ch211-288g17.3	ENSDARG00000070959			si:ch211-102c2.4	ENSDARG00000079387
h2afvb	ENSDARG00000116491	H2AZ2		hmox1a	ENSDARG00000027529	HMOX1
pcna	ENSDARG00000054155	PCNA		si:ch211-207n23.2	ENSDARG00000097157
cotl1	ENSDARG00000026829	COTL1		alas1	ENSDARG00000021059	ALAS1
T14: CD4+IgM+ DE				T15: Activated CD8+
Gene name	ENS ID	Human ortholog		Gene name	ENS ID	Human ortholog
cd4-2.2	ENSDARG00000073950	CD4		cd8a	ENSDARG00000044797	CD8
ighv1-4	ENSDARG00000096355	IgHM		cd8b	ENSDARG00000058682	CD8B
CU459094.3	ENSDARG00000116047			FP236356.1	ENSDARG00000091233	TCRB
BX323596.2	ENSDARG00000102514			gzma	ENSDARG00000090380	GZMA
cxcl11.1	ENSDARG00000100662	CXCL11		gzmk	ENSDARG00000028780	GZMK
cxcl11.5	ENSDARG00000092423	CXCL11		ifng1	ENSDARG00000024211	IFN-G
cxcl11.6	ENSDARG00000094706	CXCL11		tnfb	ENSDARG00000013598	TNFB
anxa3b	ENSDARG00000044254	ANXA3		hbegfb	ENSDARG00000031246	HBEGF
marcksl1b	ENSDARG00000035715	MARCKSL1		cd28	ENSDARG00000095070	CTLA4
clic2	ENSDARG00000010625	CLIC2		upf3b	ENSDARG00000000489	UPF3B
epdl1	ENSDARG00000076386			mych	ENSDARG00000077473
si:dkey-88j15.3	ENSDARG00000076573			si:ch211-152c2.3	ENSDARG00000045898
fgl2a	ENSDARG00000019861	FGL2		si:ch73-361p23.3	ENSDARG00000087225
mpeg1.1	ENSDARG00000055290	MPEG1		si:ch211-214p13.9	ENSDARG00000091411
lgals2a	ENSDARG00000054942	LGALS2		pprc1	ENSDARG00000090337	PPRC1
sftpbb	ENSDARG00000067566	SFTPB		si:ch211-67e16.3	ENSDARG00000078193
tcima	ENSDARG00000079497	TCIM		npm1a	ENSDARG00000014329	NPM1
krt18b	ENSDARG00000028618	KRT18		ccr7	ENSDARG00000044561	CCR7
cxcl8a	ENSDARG00000104795	CXCL8		zap70	ENSDARG00000015752	ZAP70
irf8	ENSDARG00000056407	IRF8		CR318588.1	ENSDARG00000092191
T16: Treg				T17: NKT-nkl.3
Gene name	ENS ID	Human ortholog		Gene name	ENS ID	Human ortholog
foxp3a	ENSDARG00000055750	FOXP3		cd247l	ENSDARG00000077240	CD3Z
foxp3b	ENSDARG00000078279	FOXP3		FP236356.1	ENSDARG00000091233	TCRB
cd28l	ENSDARG00000069978	CTLA4		zbtb32	ENSDARG00000073726	ZBTB32
cd4-1	ENSDARG00000070668	CD4		il2rb	ENSDARG00000075720	IL2RB
tgfb1a	ENSDARG00000041502	TGFB1		si:ch211-196f2.6	ENSDARG00000105615	CD94
il17ra1a	ENSDARG00000058244	IL17RA		gata3	ENSDARG00000016526	GATA3
igfbp1a	ENSDARG00000099351	IGFBP1		cpa5	ENSDARG00000021339	CPA5
ccl20a.3	ENSDARG00000101040	CCL20		nkl.3	ENSDARG00000089202
si:ch211-196f2.6	ENSDARG00000105615			tppp	ENSDARG00000104399	TPPP
tnfrsf18	ENSDARG00000076800	TNFRSF18		si:dkey-78l4.7	ENSDARG00000095355
si:dkey-1h24.6	ENSDARG00000092653			si:dkey-78l4.4	ENSDARG00000095438
si:ch211-79k12.1	ENSDARG00000079175			cfbl	ENSDARG00000090730	CFB
si:ch73-361p23.3	ENSDARG00000087225			si:dkey-21e2.3.1	ENSDARG00000071386
serpine1	ENSDARG00000056795	SERPINE1		BX322787.1	ENSDARG00000105779
cd27	ENSDARG00000105423	CD27		si:dkey-9i23.4	ENSDARG00000051993
foxo1a	ENSDARG00000099555	FOXO1		si:dkey-78l4.6	ENSDARG00000071389
rergla	ENSDARG00000019396	RERGL		fybb	ENSDARG00000044694
ikzf4	ENSDARG00000037068	IKZF4		spink4	ENSDARG00000091609	SPINK4
hmgn3	ENSDARG00000036754	HMGN3		tgm1l1	ENSDARG00000102106	TGM1
tspy	ENSDARG00000005015			fcer1gl	ENSDARG00000104077	FCER1G
T18: NKT-nkl.4				T19: NK-im
Gene name	ENS ID	Human ortholog		Gene name	ENS ID	Human ortholog
cd247l	ENSDARG00000077240	CD3Z		zbtb32	ENSDARG00000073726	ZBTB32
FP236356.1	ENSDARG00000091233	TCRB		nkl.2	ENSDARG00000116157
zbtb32	ENSDARG00000073726	ZBTB32		il2rb	ENSDARG00000075720	IL2RB
il2rb	ENSDARG00000075720	IL2RB		si:ch211-196f2.6	ENSDARG00000105615	CD94
si:ch211-196f2.6	ENSDARG00000105615	CD94		CR388164.2	ENSDARG00000096885
nkl.4	ENSDARG00000044023			CR388164.3	ENSDARG00000117827
ccl35.1	ENSDARG00000103466			BX005105.1	ENSDARG00000090159
ccl39.6	ENSDARG00000105089			mafa	ENSDARG00000015890	MAFA
ccl35.2	ENSDARG00000070378			spi1b	ENSDARG00000000767	SPI1
nfil3-4	ENSDARG00000092346	NFIL3		si:ch73-180n10.1	ENSDARG00000088794
si:ch211-277c7.6	ENSDARG00000105377			ctss1	ENSDARG00000036940
cfbl	ENSDARG00000090730	CFB		mafbb	ENSDARG00000070542	MAFB
sftpbb	ENSDARG00000067566	SFTPB		eomesa	ENSDARG00000006640	EOMES
ccr2.1	ENSDARG00000105363	CCR2		rsl1d1	ENSDARG00000055868	RSL1D1
zgc:162730	ENSDARG00000103720			si:dkey-74h17.3	ENSDARG00000097846
ccl39.7	ENSDARG00000099982			zeb2a	ENSDARG00000062338	ZEB2
egr1	ENSDARG00000037421	EGR1		calm1a	ENSDARG00000021811	CALM1
si:cabz01074946.1	ENSDARG00000090396			si:dkey-239h2.3	ENSDARG00000092033
krt18b	ENSDARG00000028618	KRT18		gtpbp4	ENSDARG00000018961	GTPBP4
csf2rb	ENSDARG00000076586	CSF2RB		eef1g	ENSDARG00000056119	EEF1G
T20: NK-grn2/1				T21: NK-diabloa
Gene name	ENS ID	Human ortholog		Gene name	ENS ID	Human ortholog
zbtb32	ENSDARG00000073726	ZBTB32		zbtb32	ENSDARG00000073726	ZBTB32
nkl.2	ENSDARG00000116157			nkl.2	ENSDARG00000116157
il2rb	ENSDARG00000075720	IL2RB		il2rb	ENSDARG00000075720	IL2RB
si:ch211-196f2.6	ENSDARG00000105615	CD94		si:ch211-196f2.6	ENSDARG00000105615	CD94
grn2	ENSDARG00000088641	GRN		map1ab	ENSDARG00000022045	MAP1A
grn1	ENSDARG00000089362	GRN		icn	ENSDARG00000009978
ctss2.1	ENSDARG00000074656			zgc:110339	ENSDARG00000046030
sult5a1	ENSDARG00000007769			id2a	ENSDARG00000055283	ID2
krt18b	ENSDARG00000028618	KRT18		ephx2	ENSDARG00000040255	EPHX2
actb1	ENSDARG00000037746			cox6a2	ENSDARG00000054588	COX6A2
ifi30	ENSDARG00000056378	IFI30		mef2cb	ENSDARG00000009418	MEF2C
aif1l	ENSDARG00000009336	AIF1L		diabloa	ENSDARG00000104172	DIABLO
sftpba	ENSDARG00000094708	SFTPB		cited4a	ENSDARG00000035990	CITED4
bpifcl	ENSDARG00000099980	BPIFC		itm2cb	ENSDARG00000039650	ITM2C
CT573231.1	ENSDARG00000095693			her6	ENSDARG00000006514
inka1b	ENSDARG00000070404	INKA1		zeb2a	ENSDARG00000062338	ZEB2
tmsb4x	ENSDARG00000077777	TMSB4X		sb:cb81	ENSDARG00000040503
flt3	ENSDARG00000058503	FLT3		myb	ENSDARG00000053666	MYB
pmaip1	ENSDARG00000089307	PMAIP1		lpcat3	ENSDARG00000075178	LPCAT3
rgcc	ENSDARG00000035810	RGCC		sox4a.1	ENSDARG00000004588	SOX4
T22: Th2-like
Gene name	ENS ID	Human ortholog
il4	ENSDARG00000087909	IL4
gata3	ENSDARG00000016526	GATA3
il13	ENSDARG00000077809	IL13
stat6	ENSDARG00000015902	STAT6
batf	ENSDARG00000011818	BATF
cxcr4b	ENSDARG00000041959	CXCR4
cnot1	ENSDARG00000004174	CNOT1
il10	ENSDARG00000078147	IL10
faslg	ENSDARG00000098913	FASLG
il6	ENSDARG00000102318	IL6
cd247l	ENSDARG00000077240	CD3Z
FP236356.1	ENSDARG00000091233	TCRB
si:dkey-21e2.13	ENSDARG00000094840
si:dkey-21e2.10	ENSDARG00000095005
si:dkey-78l4.2	ENSDARG00000095384
si:dkey-21e2.15	ENSDARG00000092788
si:dkey-21e2.8	ENSDARG00000092532
csf3a	ENSDARG00000102211	CSF3
laptm5	ENSDARG00000101785	LAPTM5
il11b	ENSDARG00000058557	IL11
Supplementary file 1-4. Gene sets for B cell sub-clusters annotation.
B0: (im)mat. B-gata1a				B1: Common IgM+IgD+ B
Gene name	ENS ID	Human ortholog		Gene name	ENS ID	Human ortholog
ighv1-4	ENSDARG00000096301	IgHM		ighv1-4	ENSDARG00000096301	IgHM
ighd	ENSDARG00000096248	IGHD		ighd	ENSDARG00000096248	IGHD
zfpm1	ENSDARG00000041572	ZFPM1		BX649442.1	ENSDARG00000086963
gata1a	ENSDARG00000013477	GATA1		ccl35.1	ENSDARG00000103466
fosab	ENSDARG00000031683			tnfrsf9a	ENSDARG00000060498	TNFRSF9
ctsla	ENSDARG00000007836	CTSL		ch25h	ENSDARG00000045190	CH25H
jdp2b	ENSDARG00000020133	JDP2		rasgef1ba	ENSDARG00000033614	RASGEF1B
ier2b	ENSDARG00000086881	IER2		bcl2l10	ENSDARG00000026766	BCL2L10
dusp1	ENSDARG00000100515	DUSP1		ccl35.2	ENSDARG00000070378
cebpb	ENSDARG00000042725	CEBPB		il10ra	ENSDARG00000100383	IL10RA
ccr9a	ENSDARG00000055186	CCR9		si:cabz01074946.1	ENSDARG00000090396
chmp4ba	ENSDARG00000016255	CHMP4B		pmaip1	ENSDARG00000089307	PMAIP1
npl	ENSDARG00000009390	NPL		isg15	ENSDARG00000086374	ISG15
fosb	ENSDARG00000055751	FOSB		clic2	ENSDARG00000010625	CLIC2
dusp2	ENSDARG00000098108	DUSP2		sdc4	ENSDARG00000059906	SDC4
ets2	ENSDARG00000103980	ETS2		CR318588.3	ENSDARG00000094719
cxcr4a	ENSDARG00000057633	CXCR4		nop58	ENSDARG00000104353	NOP58
ctss2.1	ENSDARG00000074656			npm1a	ENSDARG00000014329	NPM1
jund	ENSDARG00000067850	JUND		dkc1	ENSDARG00000016484	DKC1
sqstm1	ENSDARG00000075014	SQSTM1		pprc1	ENSDARG00000090337	PPRC1
B2: Pro/pre B-pdia4/6				B3: (im)mat. B-mhc2b
Gene name	ENS ID	Human ortholog		Gene name	ENS ID	Human ortholog
ighv1-4	ENSDARG00000096301	IgHM		ighv1-4	ENSDARG00000096301	IgHM
ighd	ENSDARG00000096248	IGHD		ighd	ENSDARG00000096248	IGHD
pclaf	ENSDARG00000097691	PCLAF		zfpm1	ENSDARG00000041572	ZFPM1
pdia4	ENSDARG00000018491	PDIA4		gata1a	ENSDARG00000013477	GATA1
pdia6	ENSDARG00000009001	PDIA6		BX571825.3	ENSDARG00000075407
rag1	ENSDARG00000052122	RAG1		si:ch211-145b13.5	ENSDARG00000037256
rag2	ENSDARG00000052121	RAG2		si:busm1-194e12.11	ENSDARG00000103716
hsp90b1	ENSDARG00000003570	HSP90B1		mhc2b	ENSDARG00000104635
txn	ENSDARG00000044125	TXN		RF00017	ENSDARG00000087732
calr3b	ENSDARG00000102808	CALR3		lmo2	ENSDARG00000095019	LMO2
atp5mc1	ENSDARG00000056008	ATP5MC1		ctss2.1	ENSDARG00000074656
hmgb2b	ENSDARG00000053990	HMGB2		ccr9a	ENSDARG00000055186	CCR9
hint1	ENSDARG00000103824	HINT1		si:rp71-1h20.9	ENSDARG00000099717
ppib	ENSDARG00000092798	PPIB		ccni	ENSDARG00000068214	CCNI
hspa5	ENSDARG00000103846	HSPA5		rc3h2	ENSDARG00000063050	RC3H2
si:ch73-281n10.2	ENSDARG00000097102			cd74a	ENSDARG00000009087	CD74
pcna	ENSDARG00000054155	PCNA		egr1	ENSDARG00000037421	EGR1
psmb3	ENSDARG00000013938	PSMB3		fthl27	ENSDARG00000031776
dut	ENSDARG00000106529	DUT		si:dkey-238d18.8	ENSDARG00000098026
sub1a	ENSDARG00000053446	SUB1		cited4a	ENSDARG00000035990	CITED4
B4: Plasma cells				B5: Germinal center B
Gene name	ENS ID	Human ortholog		Gene name	ENS ID	Human ortholog
ighz	ENSDARG00000096280			pcna	ENSDARG00000054155	PCNA
ighv1-4	ENSDARG00000096301	IgHM		mki67	ENSDARG00000091150	MKI67
CU896602.1	ENSDARG00000071461			pax5	ENSDARG00000037383	PAX5
igl4v8	ENSDARG00000079843			aicda	ENSDARG00000015734	AICDA
igic1s1	ENSDARG00000093272			bach2b	ENSDARG00000004074	BACH2
igl3v5	ENSDARG00000079987			cd81a	ENSDARG00000036080	CD81
zgc:153659	ENSDARG00000113346			cd9a	ENSDARG00000005842	CD9
igl1c3	ENSDARG00000078975			irf8	ENSDARG00000056407	IRF8
BX571825.7	ENSDARG00000092446			lmo2	ENSDARG00000095019	LMO2
CU571382.1	ENSDARG00000069839			nfkb2	ENSDARG00000038687	NFKB2
BX571825.4	ENSDARG00000076788			hist1h4l.12	ENSDARG00000112491
il15l	ENSDARG00000007743	IL15		hmgb2b	ENSDARG00000053990	HMGB2
BX571825.5	ENSDARG00000089547			h2afvb	ENSDARG00000116491	H2AZ2
thrap3a	ENSDARG00000101989	THRAP3		dut	ENSDARG00000106529	DUT
si:dkey-262k9.2	ENSDARG00000098024			npm1a	ENSDARG00000014329	NPM1
ssr3	ENSDARG00000014165	SSR3		hmgb2a	ENSDARG00000029722	HMGB2
copz2	ENSDARG00000006786	COPZ2		hmgn2	ENSDARG00000099572	HMGN2
CR753876.1	ENSDARG00000097137			bcl6aa	ENSDARG00000070864	BCL6
sec61g	ENSDARG00000018637	SEC61G		pclaf	ENSDARG00000097691	PCLAF
pdia3	ENSDARG00000102640	PDIA3		gfi1aa	ENSDARG00000020746	GFI1
B6: Act. B/PBs-mpx				B7: Pro/pre B-rag1/2
Gene name	ENS ID	Human ortholog		Gene name	ENS ID	Human ortholog
ighv1-4	ENSDARG00000096301	IgHM		ighv1-4	ENSDARG00000096301	IgHM
dscamb	ENSDARG00000028118	DSCAM		rag1	ENSDARG00000052122	RAG1
lect2l	ENSDARG00000033227	LECT2		rag2	ENSDARG00000052121	RAG2
lyz	ENSDARG00000057789	LYZ		gadd45ga	ENSDARG00000019417	GADD45G
mmp13a.1	ENSDARG00000114451	MMP13		h2afx	ENSDARG00000029406
timp2b	ENSDARG00000075261	TIMP2		capga	ENSDARG00000035560	CAPG
BX908782.2	ENSDARG00000101479			h1fx	ENSDARG00000054058	H1-10
npsn	ENSDARG00000010423			si:dkeyp-117h8.2	ENSDARG00000011602
il1b	ENSDARG00000098700	IL1B		ccr9a	ENSDARG00000055186	CCR9
mpx	ENSDARG00000019521	MPX		si:ch211-244b2.3	ENSDARG00000069244
cpa5	ENSDARG00000021339	CPA5		cdkn1bb	ENSDARG00000054271	CDKN1B
fcer1gl	ENSDARG00000104077	FCER1G		tob1a	ENSDARG00000032619	TOB1
zgc:158343	ENSDARG00000099411			ptp4a3	ENSDARG00000039997	PTP4A3
mmp9	ENSDARG00000042816	MMP9		pacsin2	ENSDARG00000078014	PACSIN2
icn	ENSDARG00000009978			zgc:173443	ENSDARG00000034403
si:ch211-284o19.8	ENSDARG00000053836			ascc1	ENSDARG00000077760	ASCC1
si:ch1073-429i10.1	ENSDARG00000075664			rnf169	ENSDARG00000042825	RNF169
adam8a	ENSDARG00000001452	ADAM8		tyk2	ENSDARG00000020326	TYK2
alox5ap	ENSDARG00000054755	ALOX5AP		cxcr4b	ENSDARG00000041959	CXCR4
si:dkey-195m11.11	ENSDARG00000097909			hmgn2	ENSDARG00000099572	HMGN2
B8: B1-like
Gene name	ENS ID	Human ortholog
ighv1-4	ENSDARG00000096301	IgHM
CU929294.2	ENSDARG00000117392	CD5
ccl34b.4	ENSDARG00000094002
ccl33.3	ENSDARG00000099401
nkl.2	ENSDARG00000058673
icn	ENSDARG00000009978
si:ch211-214p16.1	ENSDARG00000044129
nkl.4	ENSDARG00000044023
tnfrsf18	ENSDARG00000076800	TNFRSF18
hmgn3	ENSDARG00000036754	HMGN3
sla2	ENSDARG00000020788	SLA2
cotl1	ENSDARG00000026829	COTL1
igfbp1a	ENSDARG00000099351	IGFBP1
actb1	ENSDARG00000037746
si:ch211-165d12.4	ENSDARG00000079353
ccl36.1	ENSDARG00000105263
hmgn2	ENSDARG00000099572	HMGN2
FP236356.1	ENSDARG00000091233
sh2d1ab	ENSDARG00000074854	SH2D1A
capgb	ENSDARG00000099672	CAPG
Supplementary file 1-5. Gene sets for macroph/myel cell sub-clusters annotation.
M0: M1 macrophage				M1: M1 macrophage
Gene name	ENS ID	Human ortholog		Gene name	ENS ID	Human ortholog
tnfa	ENSDARG00000009511	TNFA		tnfa	ENSDARG00000009511	TNFA
il6	ENSDARG00000102318	IL6		il6	ENSDARG00000102318	IL6
il1b	ENSDARG00000098700	IL1B		il1b	ENSDARG00000098700	IL1B
il12a	ENSDARG00000038878	IL12A		il12a	ENSDARG00000038878	IL12A
stat1a	ENSDARG00000006266	STAT1		stat1a	ENSDARG00000006266	STAT1
mpeg1.2	ENSDARG00000043093	MPEG1		mpeg1.2	ENSDARG00000043093	MPEG1
mhc1zba	ENSDARG00000036588	HLA-A		mhc1zba	ENSDARG00000036588	HLA-A
mhc2dab	ENSDARG00000079105	HLA-DPB1		mhc2dab	ENSDARG00000079105	HLA-DPB1
cd83	ENSDARG00000079553	CD83		cd83	ENSDARG00000079553	CD83
cd74a	ENSDARG00000009087	CD74		cd74a	ENSDARG00000009087	CD74
si:ch211-212k18.7	ENSDARG00000055504	CD68		si:ch211-212k18.7	ENSDARG00000055504	CD68
ccr7	ENSDARG00000044561	CCR7		ccr7	ENSDARG00000044561	CCR7
selp	ENSDARG00000042138	SELP		selp	ENSDARG00000042138	SELP
il15ra	ENSDARG00000069311	IL15RA		il15ra	ENSDARG00000069311	IL15RA
hp.1	ENSDARG00000095807	HPS1		BX649485.4	ENSDARG00000095820
BX649485.2	ENSDARG00000095801			BX649485.2	ENSDARG00000095801
timp2b	ENSDARG00000075261	TIMP2		lyz	ENSDARG00000057789	LYZ
anxa1a	ENSDARG00000026726	ANXA1		csf3b	ENSDARG00000098752	CSF3
icn	ENSDARG00000009978			timp2b	ENSDARG00000075261	TIMP2
anxa2a	ENSDARG00000003216	ANXA2		il1b	ENSDARG00000098700	IL1B
M2: Macrophage-lyzlow				M3: M2 macrophage-cd209
Gene name	ENS ID	Human ortholog		Gene name	ENS ID	Human ortholog
mhc1zba	ENSDARG00000036588	HLA-A		mpeg1.1	ENSDARG00000055290	MPEG1
mhc2dab	ENSDARG00000079105	HLA-DPB1		mpeg1.2	ENSDARG00000043093	MPEG1
cd83	ENSDARG00000079553	CD83		mhc2b	ENSDARG00000104635
cd74a	ENSDARG00000009087	CD74		cd83	ENSDARG00000079553	CD83
BX323596.2	ENSDARG00000102514			cd74a	ENSDARG00000009087	CD74
irf1b	ENSDARG00000043249	IRF1		cd209	ENSDARG00000029461	CD209
fabp3	ENSDARG00000023290	FABP3		il10	ENSDARG00000078147	IL10
rsl24d1	ENSDARG00000040439	RSL24D1		tgfb1a	ENSDARG00000041502	TGFB1
cxcl11.6	ENSDARG00000094706	CXCL11		tgfb1b	ENSDARG00000034895	TGFB1
pleca	ENSDARG00000062590	PLEC		ly86	ENSDARG00000090649	CD80/86
cldni	ENSDARG00000054616			cd4-1	ENSDARG00000070668	CD4
ddx21	ENSDARG00000063626	DDX21		hsp70.2	ENSDARG00000092362	HSP70
gtpbp4	ENSDARG00000018961	GTPBP4		hsp70.3	ENSDARG00000021924	HSP70
si:dkey-56m19.5	ENSDARG00000068432			mhc2dab	ENSDARG00000079105	HLA-DPB1
eef1g	ENSDARG00000056119	EEF1G		si:dkey-33i11.9	ENSDARG00000102555
csf3b	ENSDARG00000098752	CSF3		hsp70l	ENSDARG00000055723	HSP70
cxcl11.7	ENSDARG00000093779	CXCL11		tnfrsf9a	ENSDARG00000060498	TNFRSF9
rpl18	ENSDARG00000029533	RPL18		hsp90aa1.2	ENSDARG00000024746	HSP90AA1
rps3a	ENSDARG00000035692	RPS3A		sqstm1	ENSDARG00000075014	SQSTM1
rps7	ENSDARG00000042566	RPS7		hsp70.1	ENSDARG00000029688	HSP70
M4: Macrophage-isg15				M5: Macrophage-CR318588
Gene name	ENS ID	Human ortholog		Gene name	ENS ID	Human ortholog
mpeg1.1	ENSDARG00000055290	MPEG1		mpeg1.1	ENSDARG00000055290	MPEG1
mpeg1.2	ENSDARG00000043093	MPEG1		mpeg1.2	ENSDARG00000043093	MPEG1
mhc1zba	ENSDARG00000036588	HLA-A		mhc1zba	ENSDARG00000036588	HLA-A
mhc2dab	ENSDARG00000079105	HLA-DPB1		mhc2dab	ENSDARG00000079105	HLA-DPB1
cd83	ENSDARG00000079553	CD83		cd83	ENSDARG00000079553	CD83
cd74a	ENSDARG00000009087	CD74		cd74a	ENSDARG00000009087	CD74
BX640512.2	ENSDARG00000095112			CR318588.3	ENSDARG00000094719
lgals3bpb	ENSDARG00000040528	LGALS3		CR318588.2	ENSDARG00000092833
si:ch1073-67j19.1	ENSDARG00000105096			CR318588.1	ENSDARG00000092191
si:dkey-79f11.10	ENSDARG00000093857			hmgn2	ENSDARG00000099572	HMGN2
fabp11a	ENSDARG00000017299			si:ch73-1a9.3	ENSDARG00000103919
ifi45	ENSDARG00000017489			h2afvb	ENSDARG00000116491	H2AZ2
zgc:152791	ENSDARG00000039243			cox6a2	ENSDARG00000054588	COX6A2
grn2	ENSDARG00000088641	GRN		tppp	ENSDARG00000104399	TPPP
lgals9l1	ENSDARG00000025903			CR936442.1	ENSDARG00000105592
isg15	ENSDARG00000086374	ISG15		isg15	ENSDARG00000086374	ISG15
mxb	ENSDARG00000004953			cxcr4b	ENSDARG00000041959	CXCR4
si:ch211-276k2.1	ENSDARG00000073994			pde7a	ENSDARG00000045305	PDE7A
BX323596.1	ENSDARG00000101138			mt-atp6	ENSDARG00000063911	MT-ATP6
sri	ENSDARG00000058593	SRI		rnf213a	ENSDARG00000099465	RNF213
M6: Eosinophils				M7: M1 Macrophage
Gene name	ENS ID	Human ortholog		Gene name	ENS ID	Human ortholog
si:dkey-32n7.4	ENSDARG00000002956	CD11B		tnfa	ENSDARG00000009511	TNFA
cd44b	ENSDARG00000089892	CD44		il6	ENSDARG00000102318	IL6
ackr3b	ENSDARG00000058179	ACKR3		il1b	ENSDARG00000098700	IL1B
fabp3	ENSDARG00000023290	FABP3		il12a	ENSDARG00000038878	IL12A
si:dkey-23i12.5	ENSDARG00000103682			stat1a	ENSDARG00000006266	STAT1
rsl1d1	ENSDARG00000055868	RSL1D1		mpeg1.2	ENSDARG00000043093	MPEG1
rsl24d1	ENSDARG00000040439	RSL24D1		mhc1zba	ENSDARG00000036588	HLA-A
si:dkey-239h2.3	ENSDARG00000092033			mhc2dab	ENSDARG00000079105	HLA-DPB1
gtpbp4	ENSDARG00000018961	GTPBP4		cd83	ENSDARG00000079553	CD83
ddx21	ENSDARG00000063626	DDX21		cd74a	ENSDARG00000009087	CD74
cldni	ENSDARG00000054616			si:ch211-212k18.7	ENSDARG00000055504	CD68
irf1b	ENSDARG00000043249	IRF1		ccr7	ENSDARG00000044561	CCR7
nab1a	ENSDARG00000042940	NAB1		selp	ENSDARG00000042138	SELP
si:ch211-161c3.6	ENSDARG00000078781			il15ra	ENSDARG00000069311	IL15RA
FP074902.2	ENSDARG00000105273			anxa1a	ENSDARG00000026726	ANXA1
rpl18	ENSDARG00000029533	RPL18		BX649485.1	ENSDARG00000087623
rps3a	ENSDARG00000035692	RPS3A		mfap4	ENSDARG00000090783	MFAP4
rps7	ENSDARG00000042566	RPS7		pglyrp5	ENSDARG00000068382
rpl22l1	ENSDARG00000010244	RPL22L1		hp.1	ENSDARG00000095807	HPS1
eef1g	ENSDARG00000056119	EEF1G		mrc1b	ENSDARG00000038822	MRC1
M8: M2 macrophages-ly86				M9: DC
Gene name	ENS ID	Human ortholog		zbtb46	ENSDARG00000078191	ZBTB46
mpeg1.1	ENSDARG00000055290	MPEG1		c1qa	ENSDARG00000044613	C1QA
mpeg1.2	ENSDARG00000043093	MPEG1		c1qb	ENSDARG00000044612	C1QB
mhc2b	ENSDARG00000104635			c1qc	ENSDARG00000095627	C1QC
cd83	ENSDARG00000079553	CD83		lyz	ENSDARG00000057789	LYZ
cd74a	ENSDARG00000009087	CD74		lect2l	ENSDARG00000033227	LECT2
cd209	ENSDARG00000029461	CD209		mmp13a.1	ENSDARG00000114451	MMP13
il10	ENSDARG00000078147	IL10		npsn	ENSDARG00000010423
tgfb1a	ENSDARG00000041502	TGFB1		mmp9	ENSDARG00000042816	MMP9
tgfb1b	ENSDARG00000034895	TGFB1		BX908782.2	ENSDARG00000101479
ly86	ENSDARG00000090649	CD80/86		mpx	ENSDARG00000019521	MPX
cd4-1	ENSDARG00000070668	CD4		cpa5	ENSDARG00000021339	CPA5
marco	ENSDARG00000059294	MACRO		scpp8	ENSDARG00000093124
CU929150.1	ENSDARG00000038587			si:ch1073-429i10.1	ENSDARG00000075664
MFAP4 (1 of many)	ENSDARG00000088745			si:dkey-19b23.14	ENSDARG00000105530
BX682234.1	ENSDARG00000074732			il6r	ENSDARG00000104474	IL6R
slc40a1	ENSDARG00000000241	SLC40A1		si:dkey-195m11.11	ENSDARG00000097909
hmox1a	ENSDARG00000027529	HMOX1		si:ch211-9d9.1	ENSDARG00000099839
selenop	ENSDARG00000093549	SELENOP		alox5ap	ENSDARG00000054755	ALOX5AP
krt18a.1	ENSDARG00000018404	KRT18		helz2	ENSDARG00000016527	HELZ2
Supplementary file 1-6. Gene sets for neutrophil cell sub-clusters annotation.
N0: C-type lectin receptor pathway				N1: Endocytosis rich
Gene name	ENS ID	Human ortholog		Gene name	ENS ID	Human ortholog
AL935065.1	ENSDARG00000099693			hbba1.1	ENSDARG00000089087	HBB
f3b	ENSDARG00000005673			hbaa1	ENSDARG00000097011	HBA1
marcksl1b	ENSDARG00000035715	MARCKSL1		si:ch211-5k11.8	ENSDARG00000079078
afap1l1b	ENSDARG00000056453	AFAP1		scpp8	ENSDARG00000093124
pglyrp5	ENSDARG00000068382			s1pr4	ENSDARG00000074851	S1PR4
zgc:162730	ENSDARG00000103720			rab44	ENSDARG00000028389	RAB44
stat1a	ENSDARG00000006266	STAT1		higd1a	ENSDARG00000022303	HIGD1A
CR855311.1	ENSDARG00000090352			crip1	ENSDARG00000053858	CRIP1
tcnbb	ENSDARG00000091996			hbba1	ENSDARG00000097238	HBB
irf1b	ENSDARG00000043249	IRF1		si:ch211-9d9.1	ENSDARG00000099839
timp2b	ENSDARG00000075261	TIMP2		srsf5a	ENSDARG00000029818	SRSF5
sdc4	ENSDARG00000059906	SDC4		sat1a.2	ENSDARG00000095908	SAT1
rarga	ENSDARG00000034117	RARG		bzw1b	ENSDARG00000099148	BZW1
socs3a	ENSDARG00000025428	SOCS3		tmsb1	ENSDARG00000104181
bida	ENSDARG00000069290	BID		si:dkey-25e12.3	ENSDARG00000055365
lacc1	ENSDARG00000076914	LACC1		cdaa	ENSDARG00000111188	CDA
nfkb2	ENSDARG00000038687	NFKB2		ddx5	ENSDARG00000038068	DDX5
clic2	ENSDARG00000010625	CLIC2		eppk1	ENSDARG00000096359	EPPK1
tmcc3	ENSDARG00000045525	TMCC3		BX649485.1	ENSDARG00000087623
si:dkey-195m11.11	ENSDARG00000097909			icn	ENSDARG00000009978
N2: Ribosome rich				N3: Oxidative phosphorylation
Gene name	ENS ID	Human ortholog		Gene name	ENS ID	Human ortholog
cfd	ENSDARG00000039579	CFD		CR318588.1	ENSDARG00000092191
fabp3	ENSDARG00000023290	FABP3		zgc:152791	ENSDARG00000039243
ssr3	ENSDARG00000014165	SSR3		si:dkey-188i13.6	ENSDARG00000074217
rpl22l1	ENSDARG00000010244	RPL22L1		ifi45	ENSDARG00000017489
ssr2	ENSDARG00000005230	SSR2		CR318588.3	ENSDARG00000094719
eef1g	ENSDARG00000056119	EEF1G		CR318588.2	ENSDARG00000092833
rpl7	ENSDARG00000007320	RPL7		si:dkeyp-1h4.6	ENSDARG00000093936
rplp2l	ENSDARG00000011201	RPLP2		ifi46	ENSDARG00000078389
rpl15	ENSDARG00000009285	RPL15		wu:fj29h11	ENSDARG00000096562
rpl7a	ENSDARG00000019230	RPL7A		txn	ENSDARG00000044125	TXN
ssr4	ENSDARG00000019444	SSR4		lgals17	ENSDARG00000088251	LGALS17A
rpl3	ENSDARG00000003599	RPL3		hcls1	ENSDARG00000012729	HCLS1
lyz	ENSDARG00000057789	LYZ		hmgn2	ENSDARG00000099572	HMGN2
rps12	ENSDARG00000036875	RPS12		ifit8	ENSDARG00000057173
rps7	ENSDARG00000042566	RPS7		actb1	ENSDARG00000037746
rpl6	ENSDARG00000058451	RPL6		isg15	ENSDARG00000086374	ISG15
rpl18	ENSDARG00000029533	RPL18		si:ch211-1a19.3	ENSDARG00000100968
rpl5b	ENSDARG00000015862	RPL5		si:dkey-188i13.10	ENSDARG00000075151
rpl12	ENSDARG00000006691	RPL12		h2afvb	ENSDARG00000116491	H2AZ2
cpa5	ENSDARG00000021339	CPA5		mpx	ENSDARG00000019521	MPO
N4: MAPK signaling pathway				N5: Cell cycle
Gene name	ENS ID	Human ortholog		Gene name	ENS ID	Human ortholog
fosab	ENSDARG00000031683			zgc:110425	ENSDARG00000058479
CT027638.1	ENSDARG00000096403			hist1h4l.12	ENSDARG00000115281
zgc:158463	ENSDARG00000089382			hmgb2a	ENSDARG00000029722	HMGB2
nr4a1	ENSDARG00000000796	NR4A1		hmgn2	ENSDARG00000099572	HMGN2
jdp2b	ENSDARG00000020133	JDP2		mki67	ENSDARG00000091150	MKI67
mt-atp6	ENSDARG00000063911	MT-ATP6		si:ch73-281n10.2	ENSDARG00000097102
mt-co1	ENSDARG00000063905	MT-CO1		top2a	ENSDARG00000024488	TOP2A
mt-cyb	ENSDARG00000063924	MT-CYB		hmgb2b	ENSDARG00000053990	HMGB2
mt-nd4	ENSDARG00000063917	MT-ND4		tuba8l	ENSDARG00000042708	TUBA8
CR383676.1	ENSDARG00000099970			h2afx	ENSDARG00000029406
mt-co2	ENSDARG00000063908	MT-CO2		hist1h4l.10	ENSDARG00000061547
mt-co3	ENSDARG00000063912	MT-CO3		h2afx1	ENSDARG00000068995
mt-nd1	ENSDARG00000063895	MT-ND1		si:dkey-108k21.10	ENSDARG00000075508
cxcr1	ENSDARG00000052088	CXCR1		si:ch211-288g17.3	ENSDARG00000070959
mt-nd2	ENSDARG00000063899	MT-ND2		histh1l	ENSDARG00000035519
mt-nd5	ENSDARG00000063921	MT-ND5		h2afvb	ENSDARG00000116491
mt-nd3	ENSDARG00000063914	MT-ND3		stmn1a	ENSDARG00000004169	STMN1
dusp1	ENSDARG00000100515	DUSP1		h3f3a	ENSDARG00000020504
ltb4r	ENSDARG00000032631	LTB4R		hmga1a	ENSDARG00000028335	HMGA1
ier2b	ENSDARG00000086881	IER2		tubb2b	ENSDARG00000098591	TUBB2B
