# Supplementary material for: Single-cell RNA sequencing unveils the hidden powers of zebrafish kidney for generating both hematopoiesis and adaptive antiviral immunity
Source: eLife. 2024 Mar 18;13:RP92424. doi: 10.7554/eLife.92424 (PMC10948150; doi:10.7554/eLife.92424)
Supplement: Supplementary file 3. [file elife-92424-supp3.xlsx]

## Sheet: Marker gene list
Supplementary file 3. Marker gene list of HSPC subsets
Target_Cluster	GeneID	GeneName	Target_Cluster_mean	Other_Cluster_mean	log2FC	pct.1	pct.2	Pvlaue	Qvalue	Description	GO	KEGG	KO_ENTRY	EC
0	ENSDARG00000053624	csf1rb	2.44073	1.16447	1.06764	0.877	0.445	0	0	colony stimulating factor 1 receptor, b [Source:ZFIN;Acc:ZDB-GENE-091118-1]	GO:0000166(nucleotide binding);GO:0002244(hematopoietic progenitor cell differentiation);GO:0004672(protein kinase activity);GO:0004713(protein tyrosine kinase activity);GO:0004714(transmembrane receptor protein tyrosine kinase activity);GO:0005011(macrophage colony-stimulating factor receptor activity);GO:0005524(ATP binding);GO:0005887(integral component of plasma membrane);GO:0006468(protein p…	04010(MAPK signaling pathway);04060(Cytokine-cytokine receptor interaction)	K05090	EC:2.7.10.1
0	ENSDARG00000040439	rsl24d1	28.4343	14.4224	0.979325	0.997	0.968	0	0	ribosomal L24 domain containing 1 [Source:ZFIN;Acc:ZDB-GENE-040426-1925]	GO:0000027(ribosomal large subunit assembly);GO:0003723(RNA binding);GO:0003735(structural constituent of ribosome);GO:0005634(nucleus);GO:0005730(nucleolus);GO:0006412(translation);GO:0022625(cytosolic large ribosomal subunit);GO:0042254(ribosome biogenesis);GO:1902626(assembly of large subunit precursor of preribosome)	03010(Ribosome)	K02896	NA
0	ENSDARG00000007708	nsa2	13.8508	8.32441	0.734551	0.995	0.954	0	0	NSA2 ribosome biogenesis homolog (S. cerevisiae) [Source:ZFIN;Acc:ZDB-GENE-030131-488]	GO:0030687(preribosome, large subunit precursor)	NA	K14842	NA
0	ENSDARG00000102291	eef1da	14.761	9.40289	0.65061	0.994	0.923	0	0	eukaryotic translation elongation factor 1 delta a (guanine nucleotide exchange protein) [Source:ZFIN;Acc:ZDB-GENE-040426-2740]	GO:0003746(translation elongation factor activity);GO:0005853(eukaryotic translation elongation factor 1 complex);GO:0006412(translation);GO:0006414(translational elongation)	NA	K15410	NA
0	ENSDARG00000077291	rps2	115.918	76.1935	0.605368	0.999	0.998	0	0	ribosomal protein S2 [Source:ZFIN;Acc:ZDB-GENE-040426-2454]	GO:0003723(RNA binding);GO:0003735(structural constituent of ribosome);GO:0005840(ribosome);GO:0006412(translation);GO:0015935(small ribosomal subunit);GO:0022627(cytosolic small ribosomal subunit);GO:1990904(ribonucleoprotein complex)	03010(Ribosome)	K02981	NA
0	ENSDARG00000013307	rpl19	119.016	78.2395	0.605186	1	0.999	0	0	ribosomal protein L19 [Source:ZFIN;Acc:ZDB-GENE-040426-2290]	GO:0003723(RNA binding);GO:0003735(structural constituent of ribosome);GO:0005622(intracellular);GO:0005840(ribosome);GO:0006412(translation);GO:0022625(cytosolic large ribosomal subunit);GO:0030097(hemopoiesis)	03010(Ribosome)	K02885	NA
0	ENSDARG00000015862	rpl5b	28.2656	18.6253	0.60178	0.997	0.976	0	0	ribosomal protein L5b [Source:ZFIN;Acc:ZDB-GENE-040625-93]	GO:0000027(ribosomal large subunit assembly);GO:0003735(structural constituent of ribosome);GO:0005622(intracellular);GO:0005840(ribosome);GO:0006412(translation);GO:0008097(5S rRNA binding);GO:0022625(cytosolic large ribosomal subunit)	03010(Ribosome)	K02932	NA
0	ENSDARG00000043453	rps5	101.014	66.8027	0.59658	0.999	0.998	0	0	ribosomal protein S5 [Source:ZFIN;Acc:ZDB-GENE-020419-12]	GO:0000028(ribosomal small subunit assembly);GO:0003723(RNA binding);GO:0003729(mRNA binding);GO:0003735(structural constituent of ribosome);GO:0005840(ribosome);GO:0006412(translation);GO:0015935(small ribosomal subunit);GO:0019843(rRNA binding);GO:0022627(cytosolic small ribosomal subunit)	03010(Ribosome)	K02989	NA
0	ENSDARG00000055996	rps8a	104.711	70.2956	0.574904	1	0.997	0	0	ribosomal protein S8a [Source:ZFIN;Acc:ZDB-GENE-030131-8626]	GO:0000462(maturation of SSU-rRNA from tricistronic rRNA transcript (SSU-rRNA, 5.8S rRNA, LSU-rRNA));GO:0003735(structural constituent of ribosome);GO:0005622(intracellular);GO:0005840(ribosome);GO:0006412(translation);GO:0022627(cytosolic small ribosomal subunit);GO:0043009(chordate embryonic development);GO:0051726(regulation of cell cycle)	03010(Ribosome)	K02995	NA
0	ENSDARG00000029533	rpl18	91.1025	61.4077	0.56907	0.999	0.994	0	0	ribosomal protein L18 [Source:ZFIN;Acc:ZDB-GENE-040801-165]	GO:0003735(structural constituent of ribosome);GO:0005622(intracellular);GO:0005840(ribosome);GO:0006412(translation);GO:0022625(cytosolic large ribosomal subunit)	03010(Ribosome)	K02883	NA
0	ENSDARG00000005513	naca	46.6881	31.6296	0.561779	0.998	0.994	0	0	nascent polypeptide associated complex subunit alpha [Source:ZFIN;Acc:ZDB-GENE-020423-4]	GO:0005634(nucleus);GO:0005737(cytoplasm);GO:0005854(nascent polypeptide-associated complex);GO:0015031(protein transport);GO:0030239(myofibril assembly);GO:0060216(definitive hemopoiesis)	NA	NA	NA
0	ENSDARG00000014867	rpl8	92.5953	63.1925	0.551185	1	0.996	0	0	ribosomal protein L8 [Source:ZFIN;Acc:ZDB-GENE-040426-1670]	GO:0002181(cytoplasmic translation);GO:0003723(RNA binding);GO:0003735(structural constituent of ribosome);GO:0005737(cytoplasm);GO:0005840(ribosome);GO:0006412(translation);GO:0015934(large ribosomal subunit);GO:0019843(rRNA binding);GO:0022625(cytosolic large ribosomal subunit)	03010(Ribosome)	K02938	NA
0	ENSDARG00000035400	btf3	26.3375	17.9962	0.549427	0.997	0.987	0	0	basic transcription factor 3 [Source:ZFIN;Acc:ZDB-GENE-030131-8731]	NA	NA	NA	NA
0	ENSDARG00000019230	rpl7a	98.6205	67.7693	0.541256	0.999	0.997	0	0	ribosomal protein L7a [Source:ZFIN;Acc:ZDB-GENE-031001-9]	GO:0000470(maturation of LSU-rRNA);GO:0003723(RNA binding);GO:0005840(ribosome);GO:0022625(cytosolic large ribosomal subunit);GO:0042254(ribosome biogenesis);GO:1990904(ribonucleoprotein complex)	03010(Ribosome)	K02936	NA
0	ENSDARG00000019778	rps6	64.0043	44.0039	0.540538	0.999	0.993	0	0	ribosomal protein S6 [Source:ZFIN;Acc:ZDB-GENE-040801-8]	GO:0003735(structural constituent of ribosome);GO:0005622(intracellular);GO:0005840(ribosome);GO:0006412(translation)	03010(Ribosome);04150(mTOR signaling pathway);04371(Apelin signaling pathway);04910(Insulin signaling pathway)	K02991	NA
0	ENSDARG00000030408	rps26l	65.8995	45.3858	0.538026	1	0.994	0	0	ribosomal protein S26, like [Source:ZFIN;Acc:ZDB-GENE-040426-1706]	GO:0003729(mRNA binding);GO:0003735(structural constituent of ribosome);GO:0005622(intracellular);GO:0005840(ribosome);GO:0006412(translation);GO:0022627(cytosolic small ribosomal subunit)	03010(Ribosome)	K02976	NA
0	ENSDARG00000104011	rps17	43.3195	29.9127	0.534261	0.999	0.989	0	0	ribosomal protein S17 [Source:ZFIN;Acc:ZDB-GENE-040426-1852]	GO:0003735(structural constituent of ribosome);GO:0005622(intracellular);GO:0005840(ribosome);GO:0006412(translation)	03010(Ribosome)	K02962	NA
0	ENSDARG00000036629	rps14	94.7407	65.63	0.52963	1	0.999	0	0	ribosomal protein S14 [Source:ZFIN;Acc:ZDB-GENE-030131-8631]	GO:0000028(ribosomal small subunit assembly);GO:0000462(maturation of SSU-rRNA from tricistronic rRNA transcript (SSU-rRNA, 5.8S rRNA, LSU-rRNA));GO:0003735(structural constituent of ribosome);GO:0005840(ribosome);GO:0006412(translation);GO:0022627(cytosolic small ribosomal subunit);GO:0043009(chordate embryonic development);GO:0043249(erythrocyte maturation);GO:0048027(mRNA 5'-UTR binding);GO:00…	03010(Ribosome)	K02955	NA
0	ENSDARG00000006691	rpl12	89.4756	62.4085	0.519751	0.999	0.997	0	0	ribosomal protein L12 [Source:ZFIN;Acc:ZDB-GENE-030131-5297]	GO:0000027(ribosomal large subunit assembly);GO:0003735(structural constituent of ribosome);GO:0005840(ribosome);GO:0006412(translation);GO:0015934(large ribosomal subunit);GO:0019843(rRNA binding);GO:0022625(cytosolic large ribosomal subunit);GO:0070180(large ribosomal subunit rRNA binding)	03010(Ribosome)	K02870	NA
0	ENSDARG00000042566	rps7	106.019	74.1779	0.515256	1	0.997	0	0	ribosomal protein S7 [Source:ZFIN;Acc:ZDB-GENE-040426-1718]	GO:0003735(structural constituent of ribosome);GO:0005622(intracellular);GO:0005840(ribosome);GO:0006364(rRNA processing);GO:0006412(translation);GO:0022627(cytosolic small ribosomal subunit);GO:0030097(hemopoiesis);GO:0032040(small-subunit processome);GO:0042274(ribosomal small subunit biogenesis);GO:0043009(chordate embryonic development);GO:0051726(regulation of cell cycle)	03010(Ribosome)	K02993	NA
0	ENSDARG00000014690	rps4x	80.846	56.7128	0.511501	0.998	0.993	0	0	ribosomal protein S4 X-linked [Source:ZFIN;Acc:ZDB-GENE-040927-19]	GO:0003723(RNA binding);GO:0003735(structural constituent of ribosome);GO:0005622(intracellular);GO:0005840(ribosome);GO:0006412(translation);GO:0007420(brain development);GO:0019843(rRNA binding);GO:0022627(cytosolic small ribosomal subunit);GO:0043009(chordate embryonic development)	03010(Ribosome)	K02987	NA
0	ENSDARG00000025073	rpl18a	98.9161	69.5696	0.507749	0.997	0.997	0	0	ribosomal protein L18a [Source:ZFIN;Acc:ZDB-GENE-040426-1071]	GO:0003735(structural constituent of ribosome);GO:0005840(ribosome);GO:0006412(translation);GO:0022625(cytosolic large ribosomal subunit)	03010(Ribosome)	K02882	NA
0	ENSDARG00000053457	rpl23	106.728	75.1469	0.506147	0.999	0.997	0	0	ribosomal protein L23 [Source:ZFIN;Acc:ZDB-GENE-030131-8756]	GO:0003735(structural constituent of ribosome);GO:0005840(ribosome);GO:0006412(translation);GO:0022625(cytosolic large ribosomal subunit);GO:0070180(large ribosomal subunit rRNA binding)	03010(Ribosome)	K02894	NA
0	ENSDARG00000042905	rpl10a	94.9229	66.8377	0.506095	0.999	0.997	0	0	ribosomal protein L10a [Source:ZFIN;Acc:ZDB-GENE-030131-2025]	GO:0000470(maturation of LSU-rRNA);GO:0003723(RNA binding);GO:0003735(structural constituent of ribosome);GO:0005840(ribosome);GO:0006412(translation);GO:0015934(large ribosomal subunit);GO:0022625(cytosolic large ribosomal subunit)	03010(Ribosome)	K02865	NA
0	ENSDARG00000011201	rplp2l	98.0425	69.0736	0.505273	0.999	0.996	0	0	ribosomal protein, large P2, like [Source:ZFIN;Acc:ZDB-GENE-070327-2]	GO:0003735(structural constituent of ribosome);GO:0005622(intracellular);GO:0005840(ribosome);GO:0006414(translational elongation);GO:0043009(chordate embryonic development)	03010(Ribosome)	K02943	NA
0	ENSDARG00000054818	rpl32	86.1535	60.7457	0.504129	0.999	0.998	0	0	ribosomal protein L32 [Source:ZFIN;Acc:ZDB-GENE-060331-105]	GO:0003735(structural constituent of ribosome);GO:0005622(intracellular);GO:0005840(ribosome);GO:0006412(translation);GO:0022625(cytosolic large ribosomal subunit)	03010(Ribosome)	K02912	NA
0	ENSDARG00000099022	faua	60.9647	43.1189	0.499652	0.999	0.995	0	0	Finkel-Biskis-Reilly murine sarcoma virus (FBR-MuSV) ubiquitously expressed a [Source:ZFIN;Acc:ZDB-GENE-040426-1700]	GO:0003735(structural constituent of ribosome);GO:0005515(protein binding);GO:0005622(intracellular);GO:0005840(ribosome);GO:0006412(translation);GO:0022627(cytosolic small ribosomal subunit)	03010(Ribosome)	K02983	NA
0	ENSDARG00000041435	uba52	77.0891	54.5398	0.499217	0.999	0.997	0	0	ubiquitin A-52 residue ribosomal protein fusion product 1 [Source:ZFIN;Acc:ZDB-GENE-051023-7]	GO:0003735(structural constituent of ribosome);GO:0005515(protein binding);GO:0005634(nucleus);GO:0005737(cytoplasm);GO:0005840(ribosome);GO:0006412(translation);GO:0016567(protein ubiquitination);GO:0019941(modification-dependent protein catabolic process);GO:0022627(cytosolic small ribosomal subunit);GO:0031386(protein tag);GO:0031625(ubiquitin protein ligase binding)	03010(Ribosome)	K02927	NA
0	ENSDARG00000045487	rps16	62.6773	44.485	0.494625	1	0.995	0	0	ribosomal protein S16 [Source:ZFIN;Acc:ZDB-GENE-050506-107]	GO:0000462(maturation of SSU-rRNA from tricistronic rRNA transcript (SSU-rRNA, 5.8S rRNA, LSU-rRNA));GO:0003723(RNA binding);GO:0003735(structural constituent of ribosome);GO:0005840(ribosome);GO:0006412(translation);GO:0022627(cytosolic small ribosomal subunit)	03010(Ribosome)	K02960	NA
0	ENSDARG00000021864	rplp1	135.127	95.9364	0.494165	1	0.999	0	0	ribosomal protein, large, P1 [Source:ZFIN;Acc:ZDB-GENE-030131-8663]	GO:0002181(cytoplasmic translation);GO:0003735(structural constituent of ribosome);GO:0005622(intracellular);GO:0005840(ribosome);GO:0006414(translational elongation);GO:0022625(cytosolic large ribosomal subunit);GO:0030218(erythrocyte differentiation);GO:0030295(protein kinase activator activity);GO:0032147(activation of protein kinase activity);GO:0043021(ribonucleoprotein complex binding)	03010(Ribosome)	K02942	NA
0	ENSDARG00000011405	rps9	96.7536	68.7618	0.492708	0.999	0.996	0	0	ribosomal protein S9 [Source:ZFIN;Acc:ZDB-GENE-010724-15]	GO:0003723(RNA binding);GO:0003735(structural constituent of ribosome);GO:0005622(intracellular);GO:0005840(ribosome);GO:0006412(translation);GO:0015935(small ribosomal subunit);GO:0019843(rRNA binding);GO:0022627(cytosolic small ribosomal subunit);GO:0045903(positive regulation of translational fidelity)	03010(Ribosome)	K02997	NA
0	ENSDARG00000007320	rpl7	92.1303	65.7273	0.487183	1	0.997	0	0	ribosomal protein L7 [Source:ZFIN;Acc:ZDB-GENE-030131-8654]	GO:0000463(maturation of LSU-rRNA from tricistronic rRNA transcript (SSU-rRNA, 5.8S rRNA, LSU-rRNA));GO:0003735(structural constituent of ribosome);GO:0005840(ribosome);GO:0022625(cytosolic large ribosomal subunit);GO:0051726(regulation of cell cycle)	03010(Ribosome)	K02937	NA
0	ENSDARG00000041619	rack1	62.3622	44.5307	0.485873	0.998	0.993	0	0	receptor for activated C kinase 1 [Source:ZFIN;Acc:ZDB-GENE-990415-89]	GO:0001525(angiogenesis);GO:0001934(positive regulation of protein phosphorylation);GO:0005080(protein kinase C binding);GO:0005515(protein binding);GO:0005634(nucleus);GO:0005737(cytoplasm);GO:0005829(cytosol);GO:0005840(ribosome);GO:0019899(enzyme binding);GO:0022627(cytosolic small ribosomal subunit);GO:0030178(negative regulation of Wnt signaling pathway);GO:0032880(regulation of protein loca…	NA	K14753	NA
0	ENSDARG00000018334	rpl35	71.11	50.853	0.48372	0.998	0.996	0	0	ribosomal protein L35 [Source:ZFIN;Acc:ZDB-GENE-020419-2]	GO:0000463(maturation of LSU-rRNA from tricistronic rRNA transcript (SSU-rRNA, 5.8S rRNA, LSU-rRNA));GO:0003729(mRNA binding);GO:0003735(structural constituent of ribosome);GO:0005622(intracellular);GO:0005840(ribosome);GO:0006412(translation);GO:0007275(multicellular organism development);GO:0022625(cytosolic large ribosomal subunit);GO:0030218(erythrocyte differentiation);GO:0043009(chordate em…	03010(Ribosome)	K02918	NA
0	ENSDARG00000092553	slc25a5	47.598	34.3848	0.469133	0.999	0.998	0	0	solute carrier family 25 (mitochondrial carrier; adenine nucleotide translocator), member 5 [Source:ZFIN;Acc:ZDB-GENE-020419-9]	GO:0005471(ATP:ADP antiporter activity);GO:0005743(mitochondrial inner membrane);GO:0015866(ADP transport);GO:0015867(ATP transport);GO:0016020(membrane);GO:0016021(integral component of membrane);GO:0022857(transmembrane transporter activity);GO:0055085(transmembrane transport)	04020(Calcium signaling pathway);04217(Necroptosis);04218(Cellular senescence)	K05863	NA
0	ENSDARG00000036298	rps13	75.7126	54.7809	0.466861	0.999	0.998	0	0	ribosomal protein S13 [Source:ZFIN;Acc:ZDB-GENE-040625-52]	GO:0003735(structural constituent of ribosome);GO:0005622(intracellular);GO:0005730(nucleolus);GO:0005840(ribosome);GO:0006412(translation);GO:0022627(cytosolic small ribosomal subunit);GO:0070181(small ribosomal subunit rRNA binding)	03010(Ribosome)	K02953	NA
0	ENSDARG00000023298	rps27.1	66.518	48.2861	0.462136	0.999	0.995	0	0	ribosomal protein S27, isoform 1 [Source:ZFIN;Acc:ZDB-GENE-050522-549]	GO:0000028(ribosomal small subunit assembly);GO:0003735(structural constituent of ribosome);GO:0005622(intracellular);GO:0005840(ribosome);GO:0006412(translation);GO:0022627(cytosolic small ribosomal subunit);GO:0030218(erythrocyte differentiation);GO:0046872(metal ion binding)	03010(Ribosome)	K02978	NA
0	ENSDARG00000034291	rpl37.1	77.9567	56.7122	0.459013	1	0.997	0	0	ribosomal protein L37 [Source:ZFIN;Acc:ZDB-GENE-040625-39]	GO:0003723(RNA binding);GO:0003735(structural constituent of ribosome);GO:0005622(intracellular);GO:0005840(ribosome);GO:0006412(translation);GO:0019843(rRNA binding);GO:0046872(metal ion binding)	03010(Ribosome)	K02922	NA
0	ENSDARG00000037350	rpl9.1	69.0609	50.3866	0.454829	0.998	0.996	0	0	ribosomal protein L9 [Source:ZFIN;Acc:ZDB-GENE-030131-8646]	GO:0002181(cytoplasmic translation);GO:0003735(structural constituent of ribosome);GO:0005622(intracellular);GO:0005840(ribosome);GO:0006412(translation);GO:0019843(rRNA binding);GO:0022625(cytosolic large ribosomal subunit)	03010(Ribosome)	K02940	NA
0	ENSDARG00000044093	rpl13a	67.8606	49.5227	0.454484	1	0.996	0	0	ribosomal protein L13a [Source:ZFIN;Acc:ZDB-GENE-030131-168]	GO:0003729(mRNA binding);GO:0003735(structural constituent of ribosome);GO:0005840(ribosome);GO:0006412(translation);GO:0015934(large ribosomal subunit);GO:0017148(negative regulation of translation);GO:0022625(cytosolic large ribosomal subunit)	03010(Ribosome)	K02872	NA
0	ENSDARG00000009285	rpl15	79.2674	57.946	0.452018	0.999	0.994	0	0	ribosomal protein L15 [Source:ZFIN;Acc:ZDB-GENE-040801-183]	GO:0002181(cytoplasmic translation);GO:0003723(RNA binding);GO:0003735(structural constituent of ribosome);GO:0005622(intracellular);GO:0005840(ribosome);GO:0006412(translation);GO:0022625(cytosolic large ribosomal subunit)	03010(Ribosome)	K02877	NA
0	ENSDARG00000025581	rpl10	98.0364	71.758	0.450177	0.999	0.997	0	0	ribosomal protein L10 [Source:ZFIN;Acc:ZDB-GENE-030131-8656]	GO:0000027(ribosomal large subunit assembly);GO:0003735(structural constituent of ribosome);GO:0005622(intracellular);GO:0005840(ribosome);GO:0006412(translation);GO:0006417(regulation of translation);GO:0007275(multicellular organism development);GO:0007420(brain development);GO:0022625(cytosolic large ribosomal subunit);GO:0045182(translation regulator activity);GO:1990403(embryonic brain devel…	03010(Ribosome)	K02866	NA
0	ENSDARG00000099380	rpl13	109.698	80.3901	0.448445	0.999	0.998	0	0	ribosomal protein L13 [Source:ZFIN;Acc:ZDB-GENE-031007-1]	GO:0003735(structural constituent of ribosome);GO:0005622(intracellular);GO:0005840(ribosome);GO:0006412(translation);GO:0022625(cytosolic large ribosomal subunit);GO:0051726(regulation of cell cycle)	03010(Ribosome)	K02873	NA
0	ENSDARG00000057556	rpl17	93.8414	68.819	0.447417	0.999	0.997	0	0	ribosomal protein L17 [Source:ZFIN;Acc:ZDB-GENE-030131-8585]	GO:0002181(cytoplasmic translation);GO:0003735(structural constituent of ribosome);GO:0005622(intracellular);GO:0005840(ribosome);GO:0006412(translation);GO:0015934(large ribosomal subunit);GO:0022625(cytosolic large ribosomal subunit)	03010(Ribosome)	K02880	NA
0	ENSDARG00000015128	rpl27	61.9602	45.7963	0.436112	0.999	0.995	0	0	ribosomal protein L27 [Source:ZFIN;Acc:ZDB-GENE-030131-4343]	GO:0003735(structural constituent of ribosome);GO:0005622(intracellular);GO:0005737(cytoplasm);GO:0005783(endoplasmic reticulum);GO:0005791(rough endoplasmic reticulum);GO:0005829(cytosol);GO:0005840(ribosome);GO:0006412(translation);GO:0015934(large ribosomal subunit);GO:0022625(cytosolic large ribosomal subunit);GO:0030218(erythrocyte differentiation);GO:0098556(cytoplasmic side of rough endopl…	03010(Ribosome)	K02901	NA
0	ENSDARG00000021838	rps23	89.5431	66.3589	0.432293	0.999	0.997	0	0	ribosomal protein S23 [Source:ZFIN;Acc:ZDB-GENE-080220-50]	GO:0003735(structural constituent of ribosome);GO:0005840(ribosome);GO:0006412(translation);GO:0015935(small ribosomal subunit);GO:0022627(cytosolic small ribosomal subunit)	03010(Ribosome)	K02973	NA
0	ENSDARG00000053058	rps11	65.9033	48.878	0.431165	0.998	0.994	0	0	ribosomal protein S11 [Source:ZFIN;Acc:ZDB-GENE-040426-2701]	GO:0003735(structural constituent of ribosome);GO:0005622(intracellular);GO:0005840(ribosome);GO:0006412(translation);GO:0022627(cytosolic small ribosomal subunit)	03010(Ribosome)	K02949	NA
0	ENSDARG00000035692	rps3a	96.9943	71.9444	0.431018	1	0.997	0	0	ribosomal protein S3A [Source:ZFIN;Acc:ZDB-GENE-030131-9184]	GO:0003735(structural constituent of ribosome);GO:0005622(intracellular);GO:0005737(cytoplasm);GO:0005829(cytosol);GO:0005840(ribosome);GO:0006412(translation);GO:0022627(cytosolic small ribosomal subunit);GO:0043009(chordate embryonic development)	03010(Ribosome)	K02984	NA
0	ENSDARG00000058105	rpl36a	72.3879	53.7108	0.430536	0.999	0.997	0	0	ribosomal protein L36A [Source:ZFIN;Acc:ZDB-GENE-020423-1]	GO:0003735(structural constituent of ribosome);GO:0005622(intracellular);GO:0005737(cytoplasm);GO:0005840(ribosome);GO:0006412(translation);GO:0022625(cytosolic large ribosomal subunit);GO:0043009(chordate embryonic development);GO:0051726(regulation of cell cycle)	03010(Ribosome)	K02929	NA
0	ENSDARG00000035871	rpl30	64.4438	47.865	0.429072	0.999	0.997	0	0	ribosomal protein L30 [Source:ZFIN;Acc:ZDB-GENE-030131-8657]	GO:0003723(RNA binding);GO:0003735(structural constituent of ribosome);GO:0005622(intracellular);GO:0005840(ribosome);GO:0006412(translation);GO:0022625(cytosolic large ribosomal subunit)	03010(Ribosome)	K02908	NA
0	ENSDARG00000010516	rpl21	79.8505	59.3692	0.427588	0.999	0.996	0	0	ribosomal protein L21 [Source:ZFIN;Acc:ZDB-GENE-030131-8512]	GO:0003735(structural constituent of ribosome);GO:0005622(intracellular);GO:0005840(ribosome);GO:0006412(translation);GO:0022625(cytosolic large ribosomal subunit)	03010(Ribosome)	K02889	NA
0	ENSDARG00000041232	rps29	77.8383	57.9816	0.424884	0.999	0.999	0	0	ribosomal protein S29 [Source:ZFIN;Acc:ZDB-GENE-040622-5]	GO:0001525(angiogenesis);GO:0001570(vasculogenesis);GO:0003735(structural constituent of ribosome);GO:0005622(intracellular);GO:0005840(ribosome);GO:0006412(translation);GO:0008270(zinc ion binding);GO:0022627(cytosolic small ribosomal subunit);GO:0030218(erythrocyte differentiation);GO:0043009(chordate embryonic development);GO:0048821(erythrocyte development);GO:0051726(regulation of cell cycle…	03010(Ribosome)	K02980	NA
0	ENSDARG00000036044	rps20	114.21	85.1962	0.422831	0.999	0.999	0	0	ribosomal protein S20 [Source:ZFIN;Acc:ZDB-GENE-040426-2284]	NA	03010(Ribosome)	K02969	NA
0	ENSDARG00000034897	rps10	81.6021	61.1424	0.416433	0.999	0.997	0	0	ribosomal protein S10 [Source:ZFIN;Acc:ZDB-GENE-040426-1481]	GO:0000028(ribosomal small subunit assembly);GO:0003735(structural constituent of ribosome);GO:0005840(ribosome);GO:0022627(cytosolic small ribosomal subunit)	03010(Ribosome)	K02947	NA
0	ENSDARG00000029500	rpl34	49.1956	37.042	0.40937	0.999	0.997	0	0	ribosomal protein L34 [Source:ZFIN;Acc:ZDB-GENE-040426-1033]	GO:0003735(structural constituent of ribosome);GO:0005622(intracellular);GO:0005737(cytoplasm);GO:0005783(endoplasmic reticulum);GO:0005829(cytosol);GO:0005840(ribosome);GO:0006412(translation)	03010(Ribosome)	K02915	NA
0	ENSDARG00000043509	rpl11	88.6757	66.7699	0.409339	1	0.997	0	0	ribosomal protein L11 [Source:ZFIN;Acc:ZDB-GENE-040625-147]	GO:0000027(ribosomal large subunit assembly);GO:0003735(structural constituent of ribosome);GO:0005622(intracellular);GO:0005840(ribosome);GO:0006412(translation);GO:0006915(apoptotic process);GO:0022625(cytosolic large ribosomal subunit);GO:0030097(hemopoiesis);GO:0030218(erythrocyte differentiation);GO:0042541(hemoglobin biosynthetic process);GO:0042593(glucose homeostasis);GO:0043009(chordate …	03010(Ribosome)	K02868	NA
0	ENSDARG00000053365	rpl31	65.2349	49.2356	0.405944	1	0.997	0	0	ribosomal protein L31 [Source:ZFIN;Acc:ZDB-GENE-060331-121]	GO:0002181(cytoplasmic translation);GO:0003735(structural constituent of ribosome);GO:0005622(intracellular);GO:0005840(ribosome);GO:0006412(translation);GO:0022625(cytosolic large ribosomal subunit)	03010(Ribosome)	K02910	NA
0	ENSDARG00000103007	rps3	49.5464	37.6309	0.396862	0.998	0.994	0	0	ribosomal protein S3 [Source:ZFIN;Acc:ZDB-GENE-030131-8494]	GO:0003684(damaged DNA binding);GO:0003723(RNA binding);GO:0003735(structural constituent of ribosome);GO:0003906(DNA-(apurinic or apyrimidinic site) endonuclease activity);GO:0005634(nucleus);GO:0005840(ribosome);GO:0006281(DNA repair);GO:0006412(translation);GO:0008534(oxidized purine nucleobase lesion DNA N-glycosylase activity);GO:0015935(small ribosomal subunit);GO:0022627(cytosolic small ri…	03010(Ribosome)	K02985	NA
0	ENSDARG00000100588	rpl36	43.5372	33.1231	0.394412	0.999	0.995	0	0	ribosomal protein L36 [Source:ZFIN;Acc:ZDB-GENE-040622-2]	GO:0002181(cytoplasmic translation);GO:0003735(structural constituent of ribosome);GO:0005622(intracellular);GO:0005737(cytoplasm);GO:0005829(cytosol);GO:0005840(ribosome);GO:0006412(translation);GO:0007420(brain development);GO:0022625(cytosolic large ribosomal subunit);GO:0051726(regulation of cell cycle)	03010(Ribosome)	K02920	NA
0	ENSDARG00000099104	rpl24	69.3847	52.8837	0.391796	1	0.996	0	0	ribosomal protein L24 [Source:ZFIN;Acc:ZDB-GENE-020419-25]	NA	03010(Ribosome)	K02896	NA
0	ENSDARG00000005791	rpl28	71.5351	54.5485	0.391112	0.999	0.997	0	0	ribosomal protein L28 [Source:ZFIN;Acc:ZDB-GENE-040930-10]	GO:0003735(structural constituent of ribosome);GO:0005622(intracellular);GO:0005840(ribosome);GO:0006412(translation);GO:0022625(cytosolic large ribosomal subunit);GO:0043009(chordate embryonic development)	03010(Ribosome)	K02903	NA
0	ENSDARG00000051783	rplp0	105.896	81.0127	0.386425	0.999	0.998	0	0	ribosomal protein, large, P0 [Source:ZFIN;Acc:ZDB-GENE-000629-1]	GO:0005622(intracellular);GO:0005840(ribosome);GO:0042254(ribosome biogenesis)	03010(Ribosome)	K02941	NA
0	ENSDARG00000019181	rpsa	72.1727	55.2468	0.385563	0.999	0.996	0	0	ribosomal protein SA [Source:ZFIN;Acc:ZDB-GENE-040426-811]	GO:0000028(ribosomal small subunit assembly);GO:0000447(endonucleolytic cleavage in ITS1 to separate SSU-rRNA from 5.8S rRNA and LSU-rRNA from tricistronic rRNA transcript (SSU-rRNA, 5.8S rRNA, LSU-rRNA));GO:0000461(endonucleolytic cleavage to generate mature 3'-end of SSU-rRNA from (SSU-rRNA, 5.8S rRNA, LSU-rRNA));GO:0003735(structural constituent of ribosome);GO:0005055(laminin receptor activit…	03010(Ribosome)	K02998	NA
0	ENSDARG00000088030	rpl35a	55.9162	42.8662	0.383428	0.999	0.996	0	0	ribosomal protein L35a [Source:ZFIN;Acc:ZDB-GENE-040718-190]	GO:0002181(cytoplasmic translation);GO:0003735(structural constituent of ribosome);GO:0005622(intracellular);GO:0005840(ribosome);GO:0006412(translation);GO:0022625(cytosolic large ribosomal subunit);GO:0030218(erythrocyte differentiation);GO:0042273(ribosomal large subunit biogenesis);GO:0043009(chordate embryonic development)	03010(Ribosome)	K02917	NA
0	ENSDARG00000070849	rps15	70.1206	53.8061	0.382069	0.999	0.994	0	0	ribosomal protein S15 [Source:ZFIN;Acc:ZDB-GENE-030131-9092]	GO:0000028(ribosomal small subunit assembly);GO:0003723(RNA binding);GO:0003735(structural constituent of ribosome);GO:0005840(ribosome);GO:0006412(translation);GO:0015935(small ribosomal subunit);GO:0022627(cytosolic small ribosomal subunit);GO:0043009(chordate embryonic development)	03010(Ribosome)	K02958	NA
0	ENSDARG00000025850	rps21	47.7231	36.6763	0.379841	1	0.995	0	0	ribosomal protein S21 [Source:ZFIN;Acc:ZDB-GENE-040426-1102]	GO:0000447(endonucleolytic cleavage in ITS1 to separate SSU-rRNA from 5.8S rRNA and LSU-rRNA from tricistronic rRNA transcript (SSU-rRNA, 5.8S rRNA, LSU-rRNA));GO:0000461(endonucleolytic cleavage to generate mature 3'-end of SSU-rRNA from (SSU-rRNA, 5.8S rRNA, LSU-rRNA));GO:0002181(cytoplasmic translation);GO:0003735(structural constituent of ribosome);GO:0005622(intracellular);GO:0005737(cytopla…	03010(Ribosome)	K02971	NA
0	ENSDARG00000039347	rps24	79.1287	60.8979	0.377808	0.999	0.997	0	0	ribosomal protein S24 [Source:ZFIN;Acc:ZDB-GENE-040109-5]	GO:0003735(structural constituent of ribosome);GO:0005622(intracellular);GO:0005840(ribosome);GO:0006412(translation);GO:0060215(primitive hemopoiesis);GO:0060216(definitive hemopoiesis)	03010(Ribosome)	K02974	NA
0	ENSDARG00000041811	rps25	66.0549	50.898	0.376056	0.999	0.997	0	0	ribosomal protein S25 [Source:ZFIN;Acc:ZDB-GENE-040426-1788]	GO:0005840(ribosome)	03010(Ribosome)	K02975	NA
0	ENSDARG00000030602	rps19	75.9015	59.1282	0.360281	0.999	0.998	0	0	ribosomal protein S19 [Source:ZFIN;Acc:ZDB-GENE-040426-1716]	GO:0000028(ribosomal small subunit assembly);GO:0003735(structural constituent of ribosome);GO:0005622(intracellular);GO:0005840(ribosome);GO:0006412(translation);GO:0022627(cytosolic small ribosomal subunit);GO:0030218(erythrocyte differentiation);GO:0035284(brain segmentation);GO:0042541(hemoglobin biosynthetic process);GO:0043009(chordate embryonic development);GO:0045088(regulation of innate …	03010(Ribosome)	K02966	NA
0	ENSDARG00000006316	rpl23a	54.4043	42.5555	0.354376	0.999	0.993	0	0	ribosomal protein L23a [Source:ZFIN;Acc:ZDB-GENE-030131-7479]	GO:0000027(ribosomal large subunit assembly);GO:0003735(structural constituent of ribosome);GO:0005622(intracellular);GO:0005840(ribosome);GO:0006412(translation);GO:0022625(cytosolic large ribosomal subunit);GO:0031016(pancreas development);GO:0051726(regulation of cell cycle)	03010(Ribosome)	K02893	NA
0	ENSDARG00000092807	si:dkey-151g10.6	151.735	119.131	0.349005	0.999	1	0	0	si:dkey-151g10.6 [Source:ZFIN;Acc:ZDB-GENE-030131-7528]	GO:0003735(structural constituent of ribosome);GO:0005840(ribosome);GO:0006412(translation)	NA	NA	NA
0	ENSDARG00000010160	rps15a	64.988	51.3149	0.340796	1	0.995	0	0	ribosomal protein S15a [Source:ZFIN;Acc:ZDB-GENE-030131-8708]	GO:0003735(structural constituent of ribosome);GO:0005840(ribosome);GO:0006412(translation);GO:0007420(brain development);GO:0022627(cytosolic small ribosomal subunit);GO:0030218(erythrocyte differentiation);GO:0043009(chordate embryonic development);GO:0051726(regulation of cell cycle)	03010(Ribosome)	K02957	NA
0	ENSDARG00000029150	hsp90ab1	95.4316	76.0613	0.327305	1	0.998	0	0	heat shock protein 90, alpha (cytosolic), class B member 1 [Source:ZFIN;Acc:ZDB-GENE-990415-95]	GO:0000166(nucleotide binding);GO:0001568(blood vessel development);GO:0005515(protein binding);GO:0005524(ATP binding);GO:0005576(extracellular region);GO:0005634(nucleus);GO:0005737(cytoplasm);GO:0005829(cytosol);GO:0005886(plasma membrane);GO:0006457(protein folding);GO:0007517(muscle organ development);GO:0009408(response to heat);GO:0009986(cell surface);GO:0019901(protein kinase binding);GO…	04141(Protein processing in endoplasmic reticulum);04217(Necroptosis);04621(NOD-like receptor signaling pathway);04914(Progesterone-mediated oocyte maturation)	K04079	NA
0	ENSDARG00000032725	rps27a	87.1324	70.1356	0.313063	0.999	0.999	0	0	ribosomal protein S27a [Source:ZFIN;Acc:ZDB-GENE-030131-10018]	GO:0003735(structural constituent of ribosome);GO:0005515(protein binding);GO:0005634(nucleus);GO:0005737(cytoplasm);GO:0005840(ribosome);GO:0006412(translation);GO:0016567(protein ubiquitination);GO:0019941(modification-dependent protein catabolic process);GO:0022627(cytosolic small ribosomal subunit);GO:0031386(protein tag);GO:0031625(ubiquitin protein ligase binding)	03010(Ribosome)	K02977	NA
0	ENSDARG00000003599	rpl3	48.7113	33.8872	0.523517	0.999	0.993	0	0	ribosomal protein L3 [Source:ZFIN;Acc:ZDB-GENE-030131-1291]	GO:0000027(ribosomal large subunit assembly);GO:0003735(structural constituent of ribosome);GO:0005622(intracellular);GO:0005840(ribosome);GO:0006412(translation);GO:0022625(cytosolic large ribosomal subunit);GO:0031017(exocrine pancreas development)	03010(Ribosome)	K02925	NA
0	ENSDARG00000036875	rps12	90.4379	68.1034	0.4092	0.999	0.996	0	1.10663e-305	ribosomal protein S12 [Source:ZFIN;Acc:ZDB-GENE-030131-8951]	GO:0003735(structural constituent of ribosome);GO:0005622(intracellular);GO:0005840(ribosome);GO:0006412(translation);GO:0022627(cytosolic small ribosomal subunit)	03010(Ribosome)	K02951	NA
0	ENSDARG00000018961	gtpbp4	9.89672	5.63619	0.812229	0.993	0.88	9.79533e-307	2.71448e-302	GTP binding protein 4 [Source:ZFIN;Acc:ZDB-GENE-030131-5982]	GO:0005525(GTP binding);GO:0005634(nucleus);GO:0005730(nucleolus);GO:0042254(ribosome biogenesis)	03008(Ribosome biogenesis in eukaryotes)	K06943	NA
0	ENSDARG00000103433	rpl14	56.1919	46.2872	0.279749	0.999	0.997	2.79303e-305	7.74003e-301	ribosomal protein L14 [Source:ZFIN;Acc:ZDB-GENE-030131-2085]	GO:0003723(RNA binding);GO:0003735(structural constituent of ribosome);GO:0005622(intracellular);GO:0005840(ribosome);GO:0006412(translation);GO:0022625(cytosolic large ribosomal subunit);GO:0042273(ribosomal large subunit biogenesis)	03010(Ribosome)	K02875	NA
0	ENSDARG00000056119	eef1g	55.6993	42.0778	0.404598	0.997	0.991	8.70198e-282	2.41149e-277	eukaryotic translation elongation factor 1 gamma [Source:ZFIN;Acc:ZDB-GENE-020423-3]	GO:0003746(translation elongation factor activity);GO:0005515(protein binding);GO:0005634(nucleus);GO:0005737(cytoplasm);GO:0006412(translation);GO:0006414(translational elongation)	NA	K03233	NA
0	ENSDARG00000006413	rpl38	41.2195	33.0117	0.32035	0.999	0.995	3.0534e-278	8.46159e-274	ribosomal protein L38 [Source:ZFIN;Acc:ZDB-GENE-030131-8752]	GO:0003735(structural constituent of ribosome);GO:0005622(intracellular);GO:0005840(ribosome);GO:0006412(translation);GO:0022625(cytosolic large ribosomal subunit);GO:0043009(chordate embryonic development)	03010(Ribosome)	K02923	NA
0	ENSDARG00000070437	rpl22	38.1794	30.4003	0.328705	0.999	0.996	8.79696e-270	2.43781e-265	ribosomal protein L22 [Source:ZFIN;Acc:ZDB-GENE-051113-276]	GO:0003723(RNA binding);GO:0003735(structural constituent of ribosome);GO:0005622(intracellular);GO:0005840(ribosome);GO:0006412(translation);GO:0022625(cytosolic large ribosomal subunit);GO:0033077(T cell differentiation in thymus)	03010(Ribosome)	K02891	NA
0	ENSDARG00000100392	rps18	40.1501	29.6565	0.437056	0.999	0.992	3.38958e-265	9.39321e-261	ribosomal protein S18 [Source:ZFIN;Acc:ZDB-GENE-020419-20]	GO:0003676(nucleic acid binding);GO:0003723(RNA binding);GO:0003735(structural constituent of ribosome);GO:0005622(intracellular);GO:0005737(cytoplasm);GO:0005829(cytosol);GO:0005840(ribosome);GO:0006412(translation);GO:0007275(multicellular organism development);GO:0019843(rRNA binding);GO:0051726(regulation of cell cycle)	03010(Ribosome)	K02964	NA
0	ENSDARG00000046157	RPS17	44.1729	34.8159	0.343413	0.998	0.994	5.15876e-257	1.4296e-252	zgc:114188 [Source:ZFIN;Acc:ZDB-GENE-050320-15]	GO:0003735(structural constituent of ribosome);GO:0005622(intracellular);GO:0005840(ribosome);GO:0006412(translation)	03010(Ribosome)	K02962	NA
0	ENSDARG00000035860	rps28	41.2258	32.8244	0.328777	0.998	0.993	5.22118e-257	1.44689e-252	ribosomal protein S28 [Source:ZFIN;Acc:ZDB-GENE-030131-2022]	GO:0000028(ribosomal small subunit assembly);GO:0002181(cytoplasmic translation);GO:0003735(structural constituent of ribosome);GO:0005622(intracellular);GO:0005737(cytoplasm);GO:0005783(endoplasmic reticulum);GO:0005791(rough endoplasmic reticulum);GO:0005829(cytosol);GO:0005840(ribosome);GO:0006412(translation);GO:0022627(cytosolic small ribosomal subunit);GO:0030490(maturation of SSU-rRNA);GO:…	03010(Ribosome)	K02979	NA
0	ENSDARG00000115271	RPL37A	53.9242	41.7769	0.368226	0.999	0.996	5.89676e-257	1.63411e-252	zgc:171772 [Source:ZFIN;Acc:ZDB-GENE-070928-31]	GO:0003735(structural constituent of ribosome);GO:0005622(intracellular);GO:0005840(ribosome);GO:0006412(translation)	03010(Ribosome)	K02921	NA
0	ENSDARG00000036316	rpl39	66.0433	54.764	0.270185	1	0.997	3.91121e-253	1.08387e-248	ribosomal protein L39 [Source:ZFIN;Acc:ZDB-GENE-040625-51]	GO:0003735(structural constituent of ribosome);GO:0005622(intracellular);GO:0005840(ribosome);GO:0006412(translation);GO:0022625(cytosolic large ribosomal subunit)	03010(Ribosome)	K02924	NA
0	ENSDARG00000020850	eef1a1l2	107.34	85.3981	0.329906	1	1	5.1439e-253	1.42548e-248	eukaryotic translation elongation factor 1 alpha 1, like 2 [Source:ZFIN;Acc:ZDB-GENE-050706-188]	GO:0000166(nucleotide binding);GO:0003746(translation elongation factor activity);GO:0003924(GTPase activity);GO:0005525(GTP binding);GO:0005737(cytoplasm);GO:0006412(translation);GO:0006414(translational elongation)	03013(RNA transport)	K03231	NA
0	ENSDARG00000044521	eef1b2	35.3591	25.5973	0.466091	0.999	0.983	1.79791e-235	4.98238e-231	eukaryotic translation elongation factor 1 beta 2 [Source:ZFIN;Acc:ZDB-GENE-030131-7310]	GO:0003676(nucleic acid binding);GO:0003746(translation elongation factor activity);GO:0005853(eukaryotic translation elongation factor 1 complex);GO:0006412(translation);GO:0006414(translational elongation);GO:0008270(zinc ion binding)	NA	K03232	NA
0	ENSDARG00000037071	rps26	25.8265	20.0588	0.364618	0.997	0.987	8.45137e-226	2.34204e-221	ribosomal protein S26 [Source:ZFIN;Acc:ZDB-GENE-030131-8606]	GO:0003729(mRNA binding);GO:0003735(structural constituent of ribosome);GO:0005622(intracellular);GO:0005840(ribosome);GO:0006412(translation);GO:0022627(cytosolic small ribosomal subunit)	03010(Ribosome)	K02976	NA
0	ENSDARG00000101406	rplp2	31.6944	24.4141	0.376513	0.998	0.997	2.25125e-220	6.23867e-216	ribosomal protein, large P2 [Source:ZFIN;Acc:ZDB-GENE-031018-2]	GO:0003735(structural constituent of ribosome);GO:0005622(intracellular);GO:0005840(ribosome);GO:0006414(translational elongation)	03010(Ribosome)	K02943	NA
0	ENSDARG00000081270	rn7sk	9.363	3.95811	1.24216	0.93	0.786	8.50477e-199	2.35684e-194	RNA, 7SK small nuclear [Source:ZFIN;Acc:ZDB-GENE-090323-1]	NA	NA	NA	NA
0	ENSDARG00000040623	fosl2	6.28252	3.41686	0.878672	0.965	0.776	3.04336e-194	8.43376e-190	fos-like antigen 2 [Source:ZFIN;Acc:ZDB-GENE-070209-164]	GO:0000978(RNA polymerase II proximal promoter sequence-specific DNA binding);GO:0003677(DNA binding);GO:0003700(DNA-binding transcription factor activity);GO:0005634(nucleus);GO:0006355(regulation of transcription, DNA-templated);GO:0006357(regulation of transcription by RNA polymerase II);GO:2000690(regulation of cardiac muscle cell myoblast differentiation)	NA	K09030	NA
0	ENSDARG00000074242	serbp1a	24.4099	19.8968	0.294927	0.999	0.983	2.8956e-189	8.02429e-185	SERPINE1 mRNA binding protein 1a [Source:ZFIN;Acc:ZDB-GENE-030131-7389]	GO:0003723(RNA binding);GO:0003730(mRNA 3'-UTR binding);GO:0005575(cellular_component);GO:0008150(biological_process)	NA	K13199	NA
0	ENSDARG00000041182	rpl4	30.1667	24.233	0.315983	0.999	0.984	8.39515e-185	2.32646e-180	ribosomal protein L4 [Source:ZFIN;Acc:ZDB-GENE-030131-9034]	GO:0003735(structural constituent of ribosome);GO:0005840(ribosome);GO:0006412(translation);GO:0022625(cytosolic large ribosomal subunit)	03010(Ribosome)	K02930	NA
0	ENSDARG00000055868	rsl1d1	6.46489	4.04664	0.675902	0.982	0.832	1.98339e-170	5.49636e-166	ribosomal L1 domain containing 1 [Source:ZFIN;Acc:ZDB-GENE-130603-67]	GO:0000470(maturation of LSU-rRNA);GO:0003723(RNA binding);GO:0030686(90S preribosome)	NA	K14775	NA
0	ENSDARG00000042725	cebpb	20.5706	11.718	0.811855	0.987	0.834	1.48703e-169	4.12086e-165	CCAAT enhancer binding protein beta [Source:ZFIN;Acc:ZDB-GENE-020111-3]	GO:0001878(response to yeast);GO:0003677(DNA binding);GO:0003700(DNA-binding transcription factor activity);GO:0005634(nucleus);GO:0006355(regulation of transcription, DNA-templated);GO:0009617(response to bacterium);GO:0044030(regulation of DNA methylation)	NA	K10048	NA
0	ENSDARG00000100452	nop53	7.36633	4.83105	0.608608	0.989	0.896	1.33169e-168	3.69038e-164	NOP53 ribosome biogenesis factor [Source:ZFIN;Acc:ZDB-GENE-051120-21]	GO:0000027(ribosomal large subunit assembly);GO:0005634(nucleus);GO:0005654(nucleoplasm);GO:0005730(nucleolus);GO:0006364(rRNA processing);GO:0008097(5S rRNA binding);GO:0042254(ribosome biogenesis)	NA	K14840	NA
0	ENSDARG00000054272	caprin1b	3.65194	2.35314	0.634079	0.939	0.797	3.98452e-166	1.10419e-161	cell cycle associated protein 1b [Source:ZFIN;Acc:ZDB-GENE-040426-2020]	GO:0003674(molecular_function);GO:0005575(cellular_component);GO:0008150(biological_process)	NA	K18743	NA
0	ENSDARG00000063626	ddx21	5.79695	3.69609	0.649295	0.968	0.85	5.39292e-166	1.49448e-161	DEAD (Asp-Glu-Ala-Asp) box helicase 21 [Source:ZFIN;Acc:ZDB-GENE-031113-10]	GO:0003676(nucleic acid binding);GO:0003723(RNA binding);GO:0004386(helicase activity);GO:0005524(ATP binding);GO:0005634(nucleus)	NA	K16911	EC:3.6.4.13
0	ENSDARG00000058451	rpl6	42.2617	32.1528	0.394408	0.999	0.991	1.75849e-161	4.87312e-157	ribosomal protein L6 [Source:ZFIN;Acc:ZDB-GENE-030131-8671]	GO:0000027(ribosomal large subunit assembly);GO:0002181(cytoplasmic translation);GO:0003723(RNA binding);GO:0003735(structural constituent of ribosome);GO:0005622(intracellular);GO:0005840(ribosome);GO:0006412(translation);GO:0022625(cytosolic large ribosomal subunit);GO:0031016(pancreas development);GO:0043009(chordate embryonic development)	03010(Ribosome)	K02934	NA
0	ENSDARG00000088087	kdm6ba	4.55479	2.71139	0.748351	0.938	0.743	1.16947e-156	3.24083e-152	lysine (K)-specific demethylase 6B, a [Source:ZFIN;Acc:ZDB-GENE-091005-1]	GO:0000978(RNA polymerase II proximal promoter sequence-specific DNA binding);GO:0003682(chromatin binding);GO:0005634(nucleus);GO:0007507(heart development);GO:0031490(chromatin DNA binding);GO:0043565(sequence-specific DNA binding);GO:0044666(MLL3/4 complex);GO:0046872(metal ion binding);GO:0061384(heart trabecula morphogenesis);GO:0071557(histone H3-K27 demethylation);GO:0071558(histone demeth…	NA	K11448	EC:1.14.11.-
0	ENSDARG00000095556	CR318588.4	109.502	90.4502	0.275763	0.999	0.988	3.69793e-155	1.02477e-150	uncharacterized LOC795545 [Source:NCBI gene;Acc:795545]	NA	NA	NA	NA
0	ENSDARG00000013931	eif3m	7.6762	5.68545	0.433118	0.988	0.948	1.86124e-146	5.15788e-142	eukaryotic translation initiation factor 3, subunit M [Source:ZFIN;Acc:ZDB-GENE-040426-2643]	GO:0001732(formation of cytoplasmic translation initiation complex);GO:0002183(cytoplasmic translational initiation);GO:0003743(translation initiation factor activity);GO:0005737(cytoplasm);GO:0005852(eukaryotic translation initiation factor 3 complex);GO:0006412(translation);GO:0006413(translational initiation);GO:0016282(eukaryotic 43S preinitiation complex);GO:0033290(eukaryotic 48S preinitiat…	NA	K15030	NA
0	ENSDARG00000058606	sik1	3.83199	1.89407	1.0166	0.777	0.472	1.8364e-141	5.08904e-137	salt-inducible kinase 1 [Source:ZFIN;Acc:ZDB-GENE-030131-9446]	GO:0004672(protein kinase activity);GO:0004674(protein serine/threonine kinase activity);GO:0005524(ATP binding);GO:0005634(nucleus);GO:0005737(cytoplasm);GO:0006468(protein phosphorylation);GO:0031588(nucleotide-activated protein kinase complex);GO:0032007(negative regulation of TOR signaling);GO:0035556(intracellular signal transduction);GO:0042149(cellular response to glucose starvation)	NA	K19008	EC:2.7.11.1
0	ENSDARG00000076223	SERP1	2.46312	1.66165	0.567872	0.9	0.732	2.54449e-133	7.05129e-129	zgc:92744 [Source:ZFIN;Acc:ZDB-GENE-040718-312]	GO:0003674(molecular_function);GO:0005783(endoplasmic reticulum);GO:0005789(endoplasmic reticulum membrane);GO:0006486(protein glycosylation);GO:0015031(protein transport);GO:0016020(membrane);GO:0016021(integral component of membrane);GO:0030968(endoplasmic reticulum unfolded protein response);GO:0071391(cellular response to estrogen stimulus)	NA	NA	NA
0	ENSDARG00000078781	si:ch211-161c3.6	7.21631	4.72897	0.609736	0.926	0.699	5.29504e-131	1.46736e-126	si:ch211-161c3.6 [Source:ZFIN;Acc:ZDB-GENE-131126-51]	GO:0000785(chromatin);GO:0003677(DNA binding);GO:0005634(nucleus);GO:0006355(regulation of transcription, DNA-templated)	NA	NA	NA
0	ENSDARG00000061368	klf13	1.4475	0.868872	0.73635	0.624	0.358	1.53448e-130	4.25235e-126	Kruppel-like factor 13 [Source:ZFIN;Acc:ZDB-GENE-060929-1274]	GO:0000981(DNA-binding transcription factor activity, RNA polymerase II-specific);GO:0003676(nucleic acid binding);GO:0005634(nucleus);GO:0006357(regulation of transcription by RNA polymerase II)	NA	K09208	NA
0	ENSDARG00000009087	cd74a	10.5696	8.14123	0.376603	0.982	0.807	5.54428e-129	1.53643e-124	CD74 molecule, major histocompatibility complex, class II invariant chain a [Source:ZFIN;Acc:ZDB-GENE-000901-1]	GO:0002286(T cell activation involved in immune response);GO:0002468(dendritic cell antigen processing and presentation);GO:0006886(intracellular protein transport);GO:0006955(immune response);GO:0009986(cell surface);GO:0016020(membrane);GO:0016021(integral component of membrane);GO:0019882(antigen processing and presentation);GO:0042289(MHC class II protein binding);GO:0048839(inner ear develop…	05168(Herpes simplex virus 1 infection)	K06505	NA
0	ENSDARG00000101844	mibp2	16.1375	12.1776	0.406179	0.991	0.954	8.71636e-126	2.41548e-121	muscle-specific beta 1 integrin binding protein 2 [Source:ZFIN;Acc:ZDB-GENE-031113-14]	GO:0007045(cell-substrate adherens junction assembly);GO:0007229(integrin-mediated signaling pathway);GO:0007517(muscle organ development);GO:0016301(kinase activity);GO:0016310(phosphorylation);GO:0070831(basement membrane assembly)	00760(Nicotinate and nicotinamide metabolism)	K10524	2.7.1.173;EC:2.7.1.22
0	ENSDARG00000020197	rpl5a	26.6598	21.7815	0.291565	0.999	0.985	1.16823e-124	3.2374e-120	ribosomal protein L5a [Source:ZFIN;Acc:ZDB-GENE-030131-5161]	GO:0000027(ribosomal large subunit assembly);GO:0003735(structural constituent of ribosome);GO:0005622(intracellular);GO:0005840(ribosome);GO:0006412(translation);GO:0008097(5S rRNA binding);GO:0022625(cytosolic large ribosomal subunit);GO:0043009(chordate embryonic development)	03010(Ribosome)	K02932	NA
0	ENSDARG00000077052	tnrc18	2.14686	1.29593	0.728246	0.769	0.502	7.58974e-123	2.10327e-118	trinucleotide repeat containing 18 [Source:ZFIN;Acc:ZDB-GENE-100326-1]	GO:0003682(chromatin binding)	NA	NA	NA
0	ENSDARG00000090697	eif3ea	7.88675	5.95541	0.40523	0.986	0.934	3.68535e-117	1.02129e-112	eukaryotic translation initiation factor 3, subunit E, a [Source:ZFIN;Acc:ZDB-GENE-030131-3827]	GO:0001732(formation of cytoplasmic translation initiation complex);GO:0002183(cytoplasmic translational initiation);GO:0003743(translation initiation factor activity);GO:0005634(nucleus);GO:0005737(cytoplasm);GO:0005852(eukaryotic translation initiation factor 3 complex);GO:0006412(translation);GO:0006413(translational initiation);GO:0016282(eukaryotic 43S preinitiation complex);GO:0033290(eukar…	03013(RNA transport)	K03250	NA
0	ENSDARG00000075015	soul5	0.810699	0.551306	0.556313	0.461	0.161	9.42141e-114	2.61086e-109	heme-binding protein soul5 [Source:ZFIN;Acc:ZDB-GENE-110718-2]	GO:0020037(heme binding)	NA	NA	NA
0	ENSDARG00000079575	aff3	0.959347	0.622329	0.624377	0.482	0.199	1.49822e-108	4.15187e-104	AF4/FMR2 family, member 3 [Source:ZFIN;Acc:ZDB-GENE-030219-193]	GO:0003690(double-stranded DNA binding);GO:0003700(DNA-binding transcription factor activity);GO:0005634(nucleus);GO:0006355(regulation of transcription, DNA-templated);GO:0008023(transcription elongation factor complex);GO:0032783(ELL-EAF complex)	NA	K15195	NA
0	ENSDARG00000101609	si:dkey-109a10.2	1.14305	0.730359	0.646215	0.538	0.253	3.30078e-108	9.14712e-104	si:dkey-109a10.2 [Source:ZFIN;Acc:ZDB-GENE-141212-404]	GO:0016020(membrane);GO:0016021(integral component of membrane)	NA	NA	NA
0	ENSDARG00000043249	irf1b	3.97492	2.28716	0.797366	0.8	0.635	7.6958e-108	2.13266e-103	interferon regulatory factor 1b [Source:ZFIN;Acc:ZDB-GENE-041114-13]	GO:0000981(DNA-binding transcription factor activity, RNA polymerase II-specific);GO:0002376(immune system process);GO:0003677(DNA binding);GO:0003700(DNA-binding transcription factor activity);GO:0005515(protein binding);GO:0005634(nucleus);GO:0006355(regulation of transcription, DNA-templated);GO:0006357(regulation of transcription by RNA polymerase II);GO:0006915(apoptotic process);GO:0008285(…	04625(C-type lectin receptor signaling pathway)	K09444	NA
0	ENSDARG00000099439	serp1	2.14968	1.41015	0.608269	0.806	0.621	1.61053e-101	4.46309e-97	stress-associated endoplasmic reticulum protein 1 [Source:ZFIN;Acc:ZDB-GENE-030131-8741]	GO:0005783(endoplasmic reticulum);GO:0005789(endoplasmic reticulum membrane);GO:0006486(protein glycosylation);GO:0015031(protein transport);GO:0016020(membrane);GO:0016021(integral component of membrane);GO:0030968(endoplasmic reticulum unfolded protein response)	NA	NA	NA
0	ENSDARG00000109337	nanos1	3.02408	1.07393	1.49359	0.337	0.093	4.06817e-100	1.12737e-95	nanos homolog 1 [Source:ZFIN;Acc:ZDB-GENE-030131-1623]	GO:0003723(RNA binding);GO:0005737(cytoplasm);GO:0006417(regulation of translation);GO:0007281(germ cell development);GO:0008270(zinc ion binding);GO:0008354(germ cell migration);GO:0017148(negative regulation of translation);GO:0030371(translation repressor activity);GO:0046872(metal ion binding);GO:0048471(perinuclear region of cytoplasm);GO:0060293(germ plasm)	NA	K18741	NA
0	ENSDARG00000062933	cmip	3.21611	2.33369	0.462706	0.917	0.769	8.67213e-98	2.40322e-93	c-Maf inducing protein [Source:ZFIN;Acc:ZDB-GENE-050419-50]	NA	NA	NA	NA
0	ENSDARG00000011769	cpm	0.597863	0.438529	0.447143	0.43	0.171	6.52363e-96	1.80783e-91	carboxypeptidase M [Source:ZFIN;Acc:ZDB-GENE-041210-191]	GO:0004181(metallocarboxypeptidase activity);GO:0005615(extracellular space);GO:0006508(proteolysis);GO:0006518(peptide metabolic process);GO:0008270(zinc ion binding);GO:0016485(protein processing)	NA	K01296	EC:3.4.17.12
0	ENSDARG00000026350	wasb	3.28895	2.34075	0.490657	0.944	0.773	1.07034e-95	2.96611e-91	Wiskott-Aldrich syndrome (eczema-thrombocytopenia) b [Source:ZFIN;Acc:ZDB-GENE-030131-7098]	GO:0000147(actin cortical patch assembly);GO:0003779(actin binding);GO:0005884(actin filament);GO:0006897(endocytosis);GO:0007015(actin filament organization);GO:0030048(actin filament-based movement);GO:0030479(actin cortical patch);GO:0030593(neutrophil chemotaxis);GO:0030595(leukocyte chemotaxis);GO:0048246(macrophage chemotaxis);GO:0051015(actin filament binding);GO:0051127(positive regulatio…	04144(Endocytosis);04520(Adherens junction);04530(Tight junction);04810(Regulation of actin cytoskeleton);05132(Salmonella infection)	K05747	NA
0	ENSDARG00000078775	RASA2	1.66643	1.10306	0.595257	0.717	0.49	4.63712e-91	1.28504e-86	RAS p21 protein activator 2 [Source:NCBI gene;Acc:100331895]	GO:0005096(GTPase activator activity);GO:0005543(phospholipid binding);GO:0007165(signal transduction);GO:0035556(intracellular signal transduction);GO:0043087(regulation of GTPase activity);GO:0043547(positive regulation of GTPase activity);GO:0046580(negative regulation of Ras protein signal transduction)	04010(MAPK signaling pathway)	K08053	NA
0	ENSDARG00000008363	mcl1b	1.58997	1.1359	0.485156	0.729	0.517	1.67712e-87	4.64764e-83	MCL1, BCL2 family apoptosis regulator b [Source:ZFIN;Acc:ZDB-GENE-030825-1]	GO:0005741(mitochondrial outer membrane);GO:0007088(regulation of mitotic nuclear division);GO:0008630(intrinsic apoptotic signaling pathway in response to DNA damage);GO:0042803(protein homodimerization activity);GO:0042981(regulation of apoptotic process);GO:0043009(chordate embryonic development);GO:0043066(negative regulation of apoptotic process);GO:0043154(negative regulation of cysteine-ty…	NA	NA	NA
0	ENSDARG00000014587	slc38a5b	1.06212	0.783784	0.438425	0.645	0.477	1.07216e-84	2.97117e-80	solute carrier family 38, member 5b [Source:ZFIN;Acc:ZDB-GENE-040718-395]	GO:0003333(amino acid transmembrane transport);GO:0005887(integral component of plasma membrane);GO:0015171(amino acid transmembrane transporter activity);GO:0016020(membrane);GO:0016021(integral component of membrane)	NA	K14992	NA
0	ENSDARG00000080010	adh5	3.17035	2.33831	0.439177	0.923	0.784	3.85775e-81	1.06906e-76	alcohol dehydrogenase 5 [Source:ZFIN;Acc:ZDB-GENE-011003-1]	GO:0004024(alcohol dehydrogenase activity, zinc-dependent);GO:0005829(cytosol);GO:0006069(ethanol oxidation);GO:0008270(zinc ion binding);GO:0016491(oxidoreductase activity);GO:0046294(formaldehyde catabolic process);GO:0046872(metal ion binding);GO:0051903(S-(hydroxymethyl)glutathione dehydrogenase activity);GO:0055114(oxidation-reduction process)	00010(Glycolysis / Gluconeogenesis);00071(Fatty acid degradation);00350(Tyrosine metabolism);00830(Retinol metabolism);00980(Metabolism of xenobiotics by cytochrome P450);00982(Drug metabolism - cytochrome P450)	K00121	1.1.1.1;EC:1.1.1.284
0	ENSDARG00000032619	tob1a	2.20429	1.49687	0.558366	0.793	0.631	6.40266e-81	1.7743e-76	transducer of ERBB2, 1a [Source:ZFIN;Acc:ZDB-GENE-031030-4]	GO:0003714(transcription corepressor activity);GO:0005515(protein binding);GO:0005634(nucleus);GO:0005737(cytoplasm);GO:0008285(negative regulation of cell population proliferation);GO:0009953(dorsal/ventral pattern formation);GO:0010468(regulation of gene expression);GO:0030509(BMP signaling pathway);GO:1903507(negative regulation of nucleic acid-templated transcription)	03018(RNA degradation)	K14443	NA
0	ENSDARG00000092985	CU499330.1	0.449313	0.360966	0.315861	0.38	0.228	5.60222e-77	1.55249e-72	NA	NA	NA	NA	NA
0	ENSDARG00000103519	adamts1	0.307487	0.243779	0.334949	0.195	0.032	1.12268e-75	3.11118e-71	ADAM metallopeptidase with thrombospondin type 1 motif, 1 [Source:ZFIN;Acc:ZDB-GENE-070814-1]	GO:0004222(metalloendopeptidase activity);GO:0006508(proteolysis);GO:0008237(metallopeptidase activity);GO:0008270(zinc ion binding);GO:0031012(extracellular matrix)	NA	K08617	EC:3.4.24.-
0	ENSDARG00000094975	si:ch211-214p16.2	1.79399	1.32907	0.432753	0.709	0.473	3.78603e-75	1.04918e-70	si:ch211-214p16.2 [Source:NCBI gene;Acc:368902]	NA	NA	NA	NA
0	ENSDARG00000100560	zfpm2b	0.444602	0.33593	0.404354	0.269	0.073	6.3526e-75	1.76043e-70	zinc finger protein, FOG family member 2b [Source:ZFIN;Acc:ZDB-GENE-060130-5]	GO:0000122(negative regulation of transcription by RNA polymerase II);GO:0001085(RNA polymerase II transcription factor binding);GO:0003676(nucleic acid binding);GO:0005515(protein binding);GO:0005634(nucleus);GO:0006357(regulation of transcription by RNA polymerase II);GO:0007507(heart development)	NA	NA	NA
0	ENSDARG00000068628	rab8b	2.47705	1.74843	0.50256	0.817	0.662	8.56907e-74	2.37466e-69	RAB8B, member RAS oncogene family [Source:ZFIN;Acc:ZDB-GENE-070620-16]	GO:0003924(GTPase activity);GO:0005525(GTP binding);GO:0005768(endosome);GO:0005886(plasma membrane);GO:0006886(intracellular protein transport);GO:0006904(vesicle docking involved in exocytosis);GO:0008021(synaptic vesicle);GO:0009306(protein secretion);GO:0017157(regulation of exocytosis);GO:0030140(trans-Golgi network transport vesicle);GO:0032482(Rab protein signal transduction);GO:0032869(ce…	04530(Tight junction)	K07902	NA
0	ENSDARG00000053979	chmp2a	2.76842	2.03539	0.443762	0.886	0.769	7.09591e-72	1.96642e-67	charged multivesicular body protein 2A [Source:ZFIN;Acc:ZDB-GENE-040426-2922]	GO:0007034(vacuolar transport)	04144(Endocytosis);04217(Necroptosis)	K12191	NA
0	ENSDARG00000020788	sla2	2.37352	1.38617	0.775929	0.467	0.222	1.75017e-71	4.85007e-67	Src-like-adaptor 2 [Source:ZFIN;Acc:ZDB-GENE-080204-98]	GO:0005070(SH3/SH2 adaptor activity);GO:0005515(protein binding);GO:0005575(cellular_component);GO:0009966(regulation of signal transduction);GO:0009967(positive regulation of signal transduction)	NA	NA	NA
0	ENSDARG00000003032	eif4a1b	3.52091	2.73568	0.364049	0.934	0.848	2.64608e-71	7.33282e-67	eukaryotic translation initiation factor 4A1B [Source:ZFIN;Acc:ZDB-GENE-040120-6]	GO:0000166(nucleotide binding);GO:0003676(nucleic acid binding);GO:0003743(translation initiation factor activity);GO:0004004(ATP-dependent RNA helicase activity);GO:0004386(helicase activity);GO:0005524(ATP binding);GO:0006413(translational initiation);GO:0016787(hydrolase activity)	03013(RNA transport)	K03257	NA
0	ENSDARG00000038822	mrc1b	1.85485	1.17981	0.652744	0.564	0.321	3.97556e-70	1.10171e-65	mannose receptor, C type 1b [Source:ZFIN;Acc:ZDB-GENE-070705-13]	GO:0004888(transmembrane signaling receptor activity);GO:0016020(membrane);GO:0016021(integral component of membrane)	04145(Phagosome)	K06560	NA
0	ENSDARG00000075121	hbegfa	1.58255	1.1315	0.484017	0.613	0.386	5.04405e-70	1.39781e-65	heparin-binding EGF-like growth factor a [Source:ZFIN;Acc:ZDB-GENE-080204-119]	GO:0005154(epidermal growth factor receptor binding);GO:0005615(extracellular space);GO:0007173(epidermal growth factor receptor signaling pathway);GO:0008083(growth factor activity);GO:0008284(positive regulation of cell population proliferation);GO:0009611(response to wounding);GO:0010469(regulation of signaling receptor activity);GO:0016020(membrane);GO:0016021(integral component of membrane);…	04012(ErbB signaling pathway);04912(GnRH signaling pathway)	K08523	NA
0	ENSDARG00000103057	zfhx3	1.14719	0.853258	0.427049	0.64	0.429	3.8829e-67	1.07603e-62	zinc finger homeobox 3 [Source:ZFIN;Acc:ZDB-GENE-030131-7577]	GO:0000122(negative regulation of transcription by RNA polymerase II);GO:0000978(RNA polymerase II proximal promoter sequence-specific DNA binding);GO:0003676(nucleic acid binding);GO:0003677(DNA binding);GO:0005634(nucleus);GO:0006355(regulation of transcription, DNA-templated);GO:0008270(zinc ion binding);GO:0043565(sequence-specific DNA binding);GO:0044212(transcription regulatory region DNA b…	NA	K09378	NA
0	ENSDARG00000003017	ube2al	1.77279	1.25158	0.502272	0.681	0.612	1.94324e-65	5.3851e-61	ubiquitin conjugating enzyme E2 A, like [Source:ZFIN;Acc:ZDB-GENE-030131-4195]	GO:0000166(nucleotide binding);GO:0000209(protein polyubiquitination);GO:0000790(nuclear chromatin);GO:0005524(ATP binding);GO:0006281(DNA repair);GO:0016740(transferase activity);GO:0033503(HULC complex);GO:0043161(proteasome-mediated ubiquitin-dependent protein catabolic process);GO:0061631(ubiquitin conjugating enzyme activity)	04120(Ubiquitin mediated proteolysis)	K10573	EC:2.3.2.23
0	ENSDARG00000018637	sec61g	7.85639	5.95237	0.400402	0.988	0.952	1.16047e-64	3.21589e-60	Sec61 translocon gamma subunit [Source:ZFIN;Acc:ZDB-GENE-040718-203]	GO:0005623(cell);GO:0006605(protein targeting);GO:0006886(intracellular protein transport);GO:0015031(protein transport);GO:0015450(P-P-bond-hydrolysis-driven protein transmembrane transporter activity);GO:0016020(membrane);GO:0016021(integral component of membrane);GO:0071806(protein transmembrane transport)	03060(Protein export);04141(Protein processing in endoplasmic reticulum);04145(Phagosome)	K07342	NA
0	ENSDARG00000087616	maptb	1.47675	1.04219	0.502805	0.619	0.389	1.09777e-61	3.04214e-57	microtubule-associated protein tau b [Source:ZFIN;Acc:ZDB-GENE-081027-2]	GO:0000226(microtubule cytoskeleton organization);GO:0005737(cytoplasm);GO:0005856(cytoskeleton);GO:0005874(microtubule);GO:0008017(microtubule binding);GO:0015631(tubulin binding);GO:0031175(neuron projection development);GO:0043005(neuron projection)	04010(MAPK signaling pathway)	K04380	NA
0	ENSDARG00000100738	osmr	0.3117	0.254882	0.29033	0.247	0.082	6.07167e-61	1.68258e-56	oncostatin M receptor [Source:ZFIN;Acc:ZDB-GENE-060526-48]	GO:0004896(cytokine receptor activity);GO:0005515(protein binding);GO:0009897(external side of plasma membrane);GO:0016020(membrane);GO:0016021(integral component of membrane);GO:0019221(cytokine-mediated signaling pathway);GO:0019955(cytokine binding);GO:0042531(positive regulation of tyrosine phosphorylation of STAT protein);GO:0043235(receptor complex)	04060(Cytokine-cytokine receptor interaction)	K05057	NA
0	ENSDARG00000056453	afap1l1b	1.23337	0.932746	0.403048	0.656	0.465	6.0968e-59	1.68954e-54	actin filament associated protein 1-like 1b [Source:ZFIN;Acc:ZDB-GENE-061013-428]	GO:0005575(cellular_component);GO:0008150(biological_process)	NA	NA	NA
0	ENSDARG00000068214	ccni	3.44748	2.79704	0.301642	0.951	0.875	5.54574e-58	1.53684e-53	cyclin I [Source:ZFIN;Acc:ZDB-GENE-040426-2898]	GO:0000079(regulation of cyclin-dependent protein serine/threonine kinase activity);GO:0000278(mitotic cell cycle);GO:0000307(cyclin-dependent protein kinase holoenzyme complex);GO:0003674(molecular_function);GO:0004672(protein kinase activity);GO:0005575(cellular_component);GO:0005634(nucleus);GO:0005737(cytoplasm);GO:0006468(protein phosphorylation);GO:0007088(regulation of mitotic nuclear divi…	NA	NA	NA
0	ENSDARG00000094295	CR855337.1	0.775382	0.602988	0.362779	0.491	0.281	3.52289e-56	9.76263e-52	KIAA0040 ortholog [Source:NCBI gene;Acc:100536987]	NA	NA	NA	NA
0	ENSDARG00000009094	gata2b	0.313769	0.256108	0.292949	0.22	0.067	1.55836e-53	4.31853e-49	GATA binding protein 2b [Source:ZFIN;Acc:ZDB-GENE-040718-440]	GO:0000978(RNA polymerase II proximal promoter sequence-specific DNA binding);GO:0000981(DNA-binding transcription factor activity, RNA polymerase II-specific);GO:0003700(DNA-binding transcription factor activity);GO:0005634(nucleus);GO:0006355(regulation of transcription, DNA-templated);GO:0006357(regulation of transcription by RNA polymerase II);GO:0008270(zinc ion binding);GO:0030097(hemopoies…	NA	NA	NA
0	ENSDARG00000055276	rel	2.29525	1.74434	0.395969	0.8	0.684	6.00236e-52	1.66337e-47	v-rel avian reticuloendotheliosis viral oncogene homolog [Source:ZFIN;Acc:ZDB-GENE-040718-255]	GO:0000122(negative regulation of transcription by RNA polymerase II);GO:0000977(RNA polymerase II regulatory region sequence-specific DNA binding);GO:0000981(DNA-binding transcription factor activity, RNA polymerase II-specific);GO:0003677(DNA binding);GO:0003682(chromatin binding);GO:0003700(DNA-binding transcription factor activity);GO:0005634(nucleus);GO:0005654(nucleoplasm);GO:0005737(cytopl…	NA	K09254	NA
0	ENSDARG00000004714	tcf12	1.19915	0.979601	0.291749	0.574	0.394	2.42733e-51	6.72662e-47	transcription factor 12 [Source:ZFIN;Acc:ZDB-GENE-040516-11]	GO:0000790(nuclear chromatin);GO:0000978(RNA polymerase II proximal promoter sequence-specific DNA binding);GO:0003700(DNA-binding transcription factor activity);GO:0005634(nucleus);GO:0005667(transcription factor complex);GO:0042803(protein homodimerization activity);GO:0043425(bHLH transcription factor binding);GO:0045666(positive regulation of neuron differentiation);GO:0045944(positive regula…	NA	K15603	NA
0	ENSDARG00000079808	si:ch73-208g10.1	1.46331	1.1599	0.335233	0.723	0.549	2.50095e-51	6.93062e-47	si:ch73-208g10.1 [Source:ZFIN;Acc:ZDB-GENE-040108-6]	GO:0016020(membrane);GO:0016021(integral component of membrane);GO:0098609(cell-cell adhesion)	NA	NA	NA
0	ENSDARG00000029431	si:ch211-147k10.5	0.580089	0.464217	0.321473	0.405	0.222	6.64273e-51	1.84083e-46	si:ch211-147k10.5 [Source:ZFIN;Acc:ZDB-GENE-120411-9]	GO:0031932(TORC2 complex);GO:0038203(TORC2 signaling)	NA	NA	NA
0	ENSDARG00000038068	ddx5	6.97294	5.65844	0.301362	0.987	0.947	1.17763e-50	3.26345e-46	DEAD (Asp-Glu-Ala-Asp) box helicase 5 [Source:ZFIN;Acc:ZDB-GENE-030131-925]	GO:0000166(nucleotide binding);GO:0003676(nucleic acid binding);GO:0004386(helicase activity);GO:0005524(ATP binding);GO:0016020(membrane);GO:0016021(integral component of membrane);GO:0016787(hydrolase activity)	03040(Spliceosome)	K12823	EC:3.6.4.13
0	ENSDARG00000023217	crema	2.73849	2.1538	0.346495	0.881	0.768	1.23093e-50	3.41115e-46	cAMP responsive element modulator a [Source:ZFIN;Acc:ZDB-GENE-030131-7031]	GO:0003677(DNA binding);GO:0003700(DNA-binding transcription factor activity);GO:0005515(protein binding);GO:0005634(nucleus);GO:0005667(transcription factor complex);GO:0006355(regulation of transcription, DNA-templated)	04261(Adrenergic signaling in cardiomyocytes)	K09052	NA
0	ENSDARG00000061124	srpra	1.06819	0.839551	0.347482	0.634	0.527	3.47828e-49	9.63902e-45	SRP receptor subunit alpha [Source:ZFIN;Acc:ZDB-GENE-030219-11]	GO:0003924(GTPase activity);GO:0005047(signal recognition particle binding);GO:0005525(GTP binding);GO:0005785(signal recognition particle receptor complex);GO:0005789(endoplasmic reticulum membrane);GO:0006605(protein targeting);GO:0006614(SRP-dependent cotranslational protein targeting to membrane);GO:0006886(intracellular protein transport);GO:0016020(membrane);GO:0045047(protein targeting to …	03060(Protein export)	K13431	NA
0	ENSDARG00000016889	eif3g	5.46585	4.40628	0.310883	0.983	0.914	9.62509e-49	2.6673e-44	eukaryotic translation initiation factor 3, subunit G [Source:ZFIN;Acc:ZDB-GENE-040426-1076]	GO:0001732(formation of cytoplasmic translation initiation complex);GO:0002183(cytoplasmic translational initiation);GO:0003676(nucleic acid binding);GO:0003723(RNA binding);GO:0003743(translation initiation factor activity);GO:0005737(cytoplasm);GO:0005852(eukaryotic translation initiation factor 3 complex);GO:0006412(translation);GO:0006413(translational initiation);GO:0016282(eukaryotic 43S pr…	03013(RNA transport)	K03248	NA
0	ENSDARG00000070228	cdk6	1.49584	1.14127	0.390314	0.71	0.585	2.75749e-47	7.64154e-43	cyclin-dependent kinase 6 [Source:ZFIN;Acc:ZDB-GENE-060503-786]	GO:0000166(nucleotide binding);GO:0004672(protein kinase activity);GO:0004674(protein serine/threonine kinase activity);GO:0004693(cyclin-dependent protein serine/threonine kinase activity);GO:0005524(ATP binding);GO:0005634(nucleus);GO:0006468(protein phosphorylation);GO:0042127(regulation of cell population proliferation);GO:0043697(cell dedifferentiation);GO:0051726(regulation of cell cycle)	04110(Cell cycle);04115(p53 signaling pathway);04218(Cellular senescence)	K02091	EC:2.7.11.22
0	ENSDARG00000068996	hist2h2l	1.32666	1.00422	0.401718	0.62	0.482	3.3546e-46	9.29626e-42	histone 2, H2, like [Source:ZFIN;Acc:ZDB-GENE-031118-36]	GO:0000786(nucleosome);GO:0000790(nuclear chromatin);GO:0003677(DNA binding);GO:0005634(nucleus);GO:0005694(chromosome);GO:0006334(nucleosome assembly);GO:0046982(protein heterodimerization activity)	NA	K11252	NA
0	ENSDARG00000092746	si:ch211-150o23.2	1.20355	0.932636	0.367904	0.615	0.436	4.35637e-46	1.20724e-41	si:ch211-150o23.2 [Source:ZFIN;Acc:ZDB-GENE-060503-386]	GO:0016020(membrane);GO:0016021(integral component of membrane)	NA	NA	NA
0	ENSDARG00000076622	atp13a3	0.539391	0.436875	0.304111	0.403	0.25	1.09285e-45	3.02852e-41	ATPase 13A3 [Source:ZFIN;Acc:ZDB-GENE-120521-1]	GO:0006812(cation transport);GO:0016020(membrane);GO:0016021(integral component of membrane);GO:0016887(ATPase activity)	NA	K14951	EC:7.2.2.-
0	ENSDARG00000099148	bzw1b	5.16003	4.06415	0.344426	0.937	0.873	1.76417e-45	4.88888e-41	basic leucine zipper and W2 domains 1b [Source:ZFIN;Acc:ZDB-GENE-040426-2881]	GO:0005515(protein binding)	NA	NA	NA
0	ENSDARG00000042940	nab1a	2.05416	1.51169	0.442386	0.625	0.436	6.41065e-45	1.77652e-40	NGFI-A binding protein 1a (EGR1 binding protein 1) [Source:ZFIN;Acc:ZDB-GENE-050208-574]	GO:0005634(nucleus);GO:0006355(regulation of transcription, DNA-templated);GO:0045892(negative regulation of transcription, DNA-templated);GO:0140110(transcription regulator activity)	NA	K22388	NA
0	ENSDARG00000015922	stk17al	1.26062	0.885449	0.509657	0.483	0.306	6.46367e-45	1.79121e-40	serine/threonine kinase 17a like [Source:ZFIN;Acc:ZDB-GENE-061103-427]	GO:0004672(protein kinase activity);GO:0004674(protein serine/threonine kinase activity);GO:0005524(ATP binding);GO:0005634(nucleus);GO:0006468(protein phosphorylation)	NA	K08804	EC:2.7.11.1
0	ENSDARG00000102317	rpl26	3.57974	2.92426	0.291783	0.959	0.86	7.76548e-44	2.15197e-39	ribosomal protein L26 [Source:ZFIN;Acc:ZDB-GENE-040426-2117]	GO:0002181(cytoplasmic translation);GO:0003723(RNA binding);GO:0003735(structural constituent of ribosome);GO:0005622(intracellular);GO:0005840(ribosome);GO:0006412(translation);GO:0007634(optokinetic behavior);GO:0015934(large ribosomal subunit);GO:0022625(cytosolic large ribosomal subunit);GO:0042273(ribosomal large subunit biogenesis);GO:0055085(transmembrane transport);GO:0060059(embryonic re…	03010(Ribosome)	K02898	NA
0	ENSDARG00000038076	romo1	4.86219	3.92698	0.308185	0.98	0.932	5.37983e-43	1.49086e-38	reactive oxygen species modulator 1 [Source:ZFIN;Acc:ZDB-GENE-040426-1768]	GO:0001302(replicative cell aging);GO:0003674(molecular_function);GO:0005739(mitochondrion);GO:0005743(mitochondrial inner membrane);GO:0005744(TIM23 mitochondrial import inner membrane translocase complex);GO:0008284(positive regulation of cell population proliferation);GO:0016020(membrane);GO:0016021(integral component of membrane);GO:0030150(protein import into mitochondrial matrix);GO:0034614…	NA	NA	NA
0	ENSDARG00000008292	eif2s3	3.94941	3.2205	0.294351	0.958	0.888	6.62467e-43	1.83583e-38	eukaryotic translation initiation factor 2, subunit 3 gamma [Source:ZFIN;Acc:ZDB-GENE-030131-5552]	GO:0000166(nucleotide binding);GO:0001731(formation of translation preinitiation complex);GO:0003743(translation initiation factor activity);GO:0003924(GTPase activity);GO:0005525(GTP binding);GO:0005737(cytoplasm);GO:0005829(cytosol);GO:0005850(eukaryotic translation initiation factor 2 complex);GO:0006412(translation);GO:0006413(translational initiation)	03013(RNA transport)	K03242	NA
0	ENSDARG00000007184	zbtb16a	0.809827	0.629849	0.362607	0.414	0.251	3.58942e-42	9.94699e-38	zinc finger and BTB domain containing 16a [Source:ZFIN;Acc:ZDB-GENE-030131-1989]	GO:0003676(nucleic acid binding);GO:0005515(protein binding)	NA	K10055	NA
0	ENSDARG00000039117	tefa	1.21072	0.967586	0.323407	0.67	0.57	1.9712e-41	5.46259e-37	thyrotrophic embryonic factor a [Source:ZFIN;Acc:ZDB-GENE-990415-264]	GO:0000977(RNA polymerase II regulatory region sequence-specific DNA binding);GO:0003700(DNA-binding transcription factor activity);GO:0005634(nucleus);GO:0006355(regulation of transcription, DNA-templated);GO:0006357(regulation of transcription by RNA polymerase II);GO:0043565(sequence-specific DNA binding);GO:0045893(positive regulation of transcription, DNA-templated);GO:0071482(cellular respo…	NA	K09058	NA
0	ENSDARG00000100515	dusp1	2.17142	1.49202	0.541376	0.629	0.516	4.10884e-41	1.13864e-36	dual specificity phosphatase 1 [Source:ZFIN;Acc:ZDB-GENE-040426-2018]	GO:0000188(inactivation of MAPK activity);GO:0004721(phosphoprotein phosphatase activity);GO:0004725(protein tyrosine phosphatase activity);GO:0005634(nucleus);GO:0005737(cytoplasm);GO:0006470(protein dephosphorylation);GO:0008138(protein tyrosine/serine/threonine phosphatase activity);GO:0016311(dephosphorylation);GO:0016787(hydrolase activity);GO:0016791(phosphatase activity);GO:0017017(MAP kin…	04010(MAPK signaling pathway)	K21278	3.1.3.48;EC:3.1.3.16
0	ENSDARG00000052192	s1pr5b	0.372835	0.310634	0.263322	0.276	0.129	8.97049e-40	2.4859e-35	sphingosine-1-phosphate receptor 5b [Source:ZFIN;Acc:ZDB-GENE-061201-27]	GO:0003376(sphingosine-1-phosphate receptor signaling pathway);GO:0004930(G protein-coupled receptor activity);GO:0007186(G protein-coupled receptor signaling pathway);GO:0016020(membrane);GO:0016021(integral component of membrane);GO:0038036(sphingosine-1-phosphate receptor activity)	04080(Neuroactive ligand-receptor interaction)	K04295	NA
0	ENSDARG00000017294	gnai2b	0.920417	0.759872	0.276531	0.609	0.476	6.25057e-39	1.73216e-34	guanine nucleotide binding protein (G protein), alpha inhibiting activity polypeptide 2b [Source:ZFIN;Acc:ZDB-GENE-030131-5861]	GO:0000166(nucleotide binding);GO:0001664(G protein-coupled receptor binding);GO:0003924(GTPase activity);GO:0005525(GTP binding);GO:0005834(heterotrimeric G-protein complex);GO:0007165(signal transduction);GO:0007186(G protein-coupled receptor signaling pathway);GO:0007188(adenylate cyclase-modulating G protein-coupled receptor signaling pathway);GO:0019001(guanyl nucleotide binding);GO:0031683(…	04261(Adrenergic signaling in cardiomyocytes);04371(Apelin signaling pathway);04540(Gap junction);04914(Progesterone-mediated oocyte maturation);04916(Melanogenesis)	K04630	NA
0	ENSDARG00000008502	pno1	3.30076	2.7435	0.266779	0.938	0.83	3.17003e-36	8.78478e-32	partner of NOB1 homolog [Source:ZFIN;Acc:ZDB-GENE-040426-1419]	GO:0003676(nucleic acid binding);GO:0003723(RNA binding)	NA	K11884	NA
0	ENSDARG00000043447	gpr55a	0.443215	0.368359	0.266894	0.329	0.191	1.35049e-35	3.74248e-31	G protein-coupled receptor 55a [Source:ZFIN;Acc:ZDB-GENE-051113-260]	GO:0004930(G protein-coupled receptor activity);GO:0005887(integral component of plasma membrane);GO:0007186(G protein-coupled receptor signaling pathway);GO:0016020(membrane);GO:0016021(integral component of membrane);GO:0035025(positive regulation of Rho protein signal transduction);GO:0051482(positive regulation of cytosolic calcium ion concentration involved in phospholipase C-activating G pr…	NA	NA	NA
0	ENSDARG00000007219	actn1	0.668923	0.553245	0.273922	0.448	0.301	4.37047e-35	1.21114e-30	actinin, alpha 1 [Source:ZFIN;Acc:ZDB-GENE-081113-4]	GO:0003779(actin binding);GO:0005509(calcium ion binding);GO:0005515(protein binding);GO:0051015(actin filament binding);GO:0051017(actin filament bundle assembly);GO:0051764(actin crosslink formation)	04510(Focal adhesion);04520(Adherens junction);04530(Tight junction);04810(Regulation of actin cytoskeleton)	K05699	NA
0	ENSDARG00000105273	FP074902.2	1.27305	1.01822	0.322228	0.669	0.575	4.63273e-35	1.28382e-30	si:ch73-295i22.2 [Source:NCBI gene;Acc:100538042]	NA	NA	NA	NA
0	ENSDARG00000097032	si:ch211-256a21.4	0.908203	0.734548	0.306158	0.553	0.425	6.70167e-35	1.85717e-30	si:ch211-256a21.4 [Source:ZFIN;Acc:ZDB-GENE-131121-329]	GO:0016020(membrane);GO:0016021(integral component of membrane)	NA	NA	NA
0	ENSDARG00000010752	acsl4b	0.767036	0.63461	0.273424	0.484	0.417	2.52503e-34	6.99737e-30	acyl-CoA synthetase long chain family member 4b [Source:ZFIN;Acc:ZDB-GENE-030131-6493]	GO:0000398(mRNA splicing, via spliceosome);GO:0003824(catalytic activity);GO:0005681(spliceosomal complex)	00061(Fatty acid biosynthesis);00071(Fatty acid degradation);03320(PPAR signaling pathway);04146(Peroxisome);04216(Ferroptosis);04920(Adipocytokine signaling pathway)	K01897	EC:6.2.1.3
0	ENSDARG00000022280	brd2a	6.0828	4.74266	0.359038	0.964	0.912	7.53196e-34	2.08726e-29	bromodomain containing 2a [Source:ZFIN;Acc:ZDB-GENE-990415-248]	GO:0002574(thrombocyte differentiation);GO:0003674(molecular_function);GO:0005515(protein binding);GO:0005575(cellular_component);GO:0021510(spinal cord development);GO:0030902(hindbrain development);GO:0030917(midbrain-hindbrain boundary development);GO:0042981(regulation of apoptotic process)	NA	K08871	NA
0	ENSDARG00000039095	nkx2.3	0.433065	0.333779	0.375688	0.173	0.075	8.50335e-34	2.35645e-29	NK2 homeobox 3 [Source:ZFIN;Acc:ZDB-GENE-990415-178]	GO:0000978(RNA polymerase II proximal promoter sequence-specific DNA binding);GO:0003677(DNA binding);GO:0003700(DNA-binding transcription factor activity);GO:0005634(nucleus);GO:0006355(regulation of transcription, DNA-templated);GO:0030154(cell differentiation);GO:0043565(sequence-specific DNA binding);GO:0045944(positive regulation of transcription by RNA polymerase II)	NA	K09343	NA
0	ENSDARG00000012390	kcnk5b	0.481257	0.399504	0.2686	0.327	0.234	6.00459e-33	1.66399e-28	potassium channel, subfamily K, member 5b [Source:ZFIN;Acc:ZDB-GENE-040426-1297]	GO:0005267(potassium channel activity);GO:0005887(integral component of plasma membrane);GO:0006811(ion transport);GO:0015271(outward rectifier potassium channel activity);GO:0016020(membrane);GO:0016021(integral component of membrane);GO:0022841(potassium ion leak channel activity);GO:0030322(stabilization of membrane potential);GO:0033333(fin development);GO:0033334(fin morphogenesis);GO:004239…	NA	K04916	NA
0	ENSDARG00000007377	odc1	1.81088	1.42005	0.350746	0.677	0.589	6.68543e-32	1.85267e-27	ornithine decarboxylase 1 [Source:ZFIN;Acc:ZDB-GENE-010816-1]	GO:0003824(catalytic activity);GO:0004586(ornithine decarboxylase activity);GO:0005737(cytoplasm);GO:0006596(polyamine biosynthetic process);GO:0033387(putrescine biosynthetic process from ornithine);GO:0042462(eye photoreceptor cell development)	00330(Arginine and proline metabolism);00480(Glutathione metabolism)	K01581	EC:4.1.1.17
0	ENSDARG00000036785	si:ch211-226m16.2	0.93431	0.778918	0.26243	0.536	0.407	7.58935e-32	2.10316e-27	si:ch211-226m16.2 [Source:ZFIN;Acc:ZDB-GENE-030131-2302]	GO:0004568(chitinase activity);GO:0005576(extracellular region);GO:0005615(extracellular space);GO:0005737(cytoplasm);GO:0005975(carbohydrate metabolic process);GO:0006032(chitin catabolic process);GO:0008061(chitin binding);GO:0045766(positive regulation of angiogenesis)	NA	NA	NA
0	ENSDARG00000054616	cldni	0.978945	0.726327	0.430608	0.38	0.224	3.31254e-31	9.17971e-27	claudin i [Source:ZFIN;Acc:ZDB-GENE-010328-9]	GO:0005198(structural molecule activity);GO:0005886(plasma membrane);GO:0005923(bicellular tight junction);GO:0016020(membrane);GO:0016021(integral component of membrane);GO:0030054(cell junction)	NA	NA	NA
0	ENSDARG00000074287	sptlc2b	1.57995	1.30185	0.279317	0.696	0.633	4.219e-31	1.16917e-26	serine palmitoyltransferase, long chain base subunit 2b [Source:ZFIN;Acc:ZDB-GENE-080305-8]	GO:0003824(catalytic activity);GO:0009058(biosynthetic process);GO:0016020(membrane);GO:0016021(integral component of membrane);GO:0016740(transferase activity);GO:0030170(pyridoxal phosphate binding)	00600(Sphingolipid metabolism)	K00654	EC:2.3.1.50
0	ENSDARG00000018898	zfand5a	0.995433	0.794472	0.325328	0.543	0.43	9.55956e-29	2.64915e-24	zinc finger, AN1-type domain 5a [Source:ZFIN;Acc:ZDB-GENE-040426-1979]	GO:0003677(DNA binding);GO:0008270(zinc ion binding);GO:0046872(metal ion binding)	NA	NA	NA
0	ENSDARG00000032868	pde4ba	4.055	3.28369	0.304384	0.77	0.659	9.11173e-28	2.52504e-23	phosphodiesterase 4B, cAMP-specific a [Source:ZFIN;Acc:ZDB-GENE-030131-9570]	GO:0004114(3',5'-cyclic-nucleotide phosphodiesterase activity);GO:0004115(3',5'-cyclic-AMP phosphodiesterase activity);GO:0005515(protein binding);GO:0005829(cytosol);GO:0007165(signal transduction);GO:0008081(phosphoric diester hydrolase activity);GO:0016787(hydrolase activity);GO:0030552(cAMP binding);GO:0044325(ion channel binding);GO:0046872(metal ion binding)	00230(Purine metabolism)	K13293	EC:3.1.4.53
0	ENSDARG00000097992	BX005450.1	0.56146	0.466908	0.266043	0.335	0.245	4.98247e-27	1.38074e-22	NA	NA	NA	NA	NA
0	ENSDARG00000095019	lmo2	1.25064	0.994913	0.330024	0.562	0.436	1.04444e-25	2.89434e-21	LIM domain only 2 (rhombotin-like 1) [Source:ZFIN;Acc:ZDB-GENE-980526-419]	GO:0001568(blood vessel development);GO:0001935(endothelial cell proliferation);GO:0003677(DNA binding);GO:0005634(nucleus);GO:0007275(multicellular organism development);GO:0030097(hemopoiesis);GO:0030218(erythrocyte differentiation);GO:0031101(fin regeneration);GO:0032991(protein-containing complex);GO:0035162(embryonic hemopoiesis);GO:0046872(metal ion binding);GO:0048821(erythrocyte developme…	NA	NA	NA
0	ENSDARG00000087732	RF00017	1.19088	0.989342	0.267493	0.597	0.498	2.41583e-25	6.69474e-21	NA	NA	NA	NA	NA
0	ENSDARG00000103846	hspa5	2.8251	2.23769	0.336289	0.779	0.722	2.71893e-21	7.53471e-17	heat shock protein 5 [Source:ZFIN;Acc:ZDB-GENE-031001-11]	GO:0000166(nucleotide binding);GO:0001666(response to hypoxia);GO:0001878(response to yeast);GO:0005524(ATP binding);GO:0005576(extracellular region);GO:0005634(nucleus);GO:0005737(cytoplasm);GO:0005788(endoplasmic reticulum lumen);GO:0006986(response to unfolded protein);GO:0016020(membrane);GO:0016887(ATPase activity);GO:0030433(ubiquitin-dependent ERAD pathway);GO:0030968(endoplasmic reticulum…	03060(Protein export);04141(Protein processing in endoplasmic reticulum)	K09490	NA
0	ENSDARG00000114910	FO704772.1	1.32163	0.981947	0.428598	0.456	0.571	2.55865e-17	7.09054e-13	NA	NA	NA	NA	NA
0	ENSDARG00000116076	FO704772.2	0.577925	0.435532	0.408104	0.207	0.203	8.49496e-07	0.0235412	NA	NA	NA	NA	NA
1	ENSDARG00000091150	mki67	7.49271	1.32843	2.49577	0.992	0.224	0	0	marker of proliferation Ki-67 [Source:ZFIN;Acc:ZDB-GENE-030131-9771]	GO:0005515(protein binding)	NA	K17582	NA
1	ENSDARG00000115281	hist1h4l.12	6.88416	1.46952	2.22794	0.908	0.233	0	0	histone 1, H4, like [Source:ZFIN;Acc:ZDB-GENE-070927-10]	GO:0000786(nucleosome);GO:0003677(DNA binding);GO:0005634(nucleus);GO:0005694(chromosome);GO:0006352(DNA-templated transcription, initiation);GO:0046982(protein heterodimerization activity)	NA	K11254	NA
1	ENSDARG00000098591	tubb2b	9.97057	2.39431	2.05806	0.996	0.607	0	0	tubulin, beta 2b [Source:ZFIN;Acc:ZDB-GENE-030131-722]	GO:0000166(nucleotide binding);GO:0003924(GTPase activity);GO:0005200(structural constituent of cytoskeleton);GO:0005525(GTP binding);GO:0005737(cytoplasm);GO:0005856(cytoskeleton);GO:0005874(microtubule);GO:0007010(cytoskeleton organization);GO:0007017(microtubule-based process)	04145(Phagosome);04540(Gap junction)	K07375	NA
1	ENSDARG00000029722	hmgb2a	21.2078	5.3941	1.97514	0.999	0.8	0	0	high mobility group box 2a [Source:ZFIN;Acc:ZDB-GENE-051120-126]	GO:0000790(nuclear chromatin);GO:0003677(DNA binding);GO:0005634(nucleus);GO:0005737(cytoplasm);GO:0006310(DNA recombination);GO:0006338(chromatin remodeling);GO:0006357(regulation of transcription by RNA polymerase II);GO:0008134(transcription factor binding);GO:0008301(DNA binding, bending);GO:0045089(positive regulation of innate immune response);GO:0045944(positive regulation of transcription…	NA	K11295	NA
1	ENSDARG00000097102	si:ch73-281n10.2	9.15131	2.33854	1.96837	0.996	0.501	0	0	si:ch73-281n10.2 [Source:ZFIN;Acc:ZDB-GENE-131120-172]	GO:0000785(chromatin);GO:0005634(nucleus);GO:0031492(nucleosomal DNA binding)	NA	NA	NA
1	ENSDARG00000053990	hmgb2b	13.7629	3.74669	1.8771	0.997	0.646	0	0	high mobility group box 2b [Source:ZFIN;Acc:ZDB-GENE-040912-122]	GO:0000790(nuclear chromatin);GO:0003677(DNA binding);GO:0005634(nucleus);GO:0005737(cytoplasm);GO:0006310(DNA recombination);GO:0006338(chromatin remodeling);GO:0006357(regulation of transcription by RNA polymerase II);GO:0008134(transcription factor binding);GO:0008301(DNA binding, bending);GO:0045089(positive regulation of innate immune response);GO:0045944(positive regulation of transcription…	NA	K11295	NA
1	ENSDARG00000099572	hmgn2	56.5096	17.3417	1.70425	0.999	0.887	0	0	high mobility group nucleosomal binding domain 2 [Source:ZFIN;Acc:ZDB-GENE-051030-81]	GO:0000785(chromatin);GO:0005634(nucleus);GO:0008150(biological_process);GO:0031492(nucleosomal DNA binding)	NA	K11300	NA
1	ENSDARG00000116491	h2afvb	13.9968	4.3703	1.67929	0.999	0.728	0	0	H2A histone family, member Vb [Source:ZFIN;Acc:ZDB-GENE-050506-24]	GO:0000786(nucleosome);GO:0000790(nuclear chromatin);GO:0003677(DNA binding);GO:0005634(nucleus);GO:0005694(chromosome);GO:0006325(chromatin organization);GO:0043045(DNA methylation involved in embryo development);GO:0046982(protein heterodimerization activity)	04217(Necroptosis)	K11251	NA
1	ENSDARG00000075508	si:dkey-108k21.10	2.5872	0.80911	1.67698	0.792	0.046	0	0	si:dkey-108k21.10 [Source:ZFIN;Acc:ZDB-GENE-131127-26]	GO:0000786(nucleosome);GO:0003677(DNA binding);GO:0003690(double-stranded DNA binding);GO:0005515(protein binding);GO:0005634(nucleus);GO:0005694(chromosome);GO:0006334(nucleosome assembly);GO:0006355(regulation of transcription, DNA-templated);GO:0016584(nucleosome positioning);GO:0030261(chromosome condensation);GO:0031492(nucleosomal DNA binding);GO:0031936(negative regulation of chromatin sil…	NA	NA	NA
1	ENSDARG00000024488	top2a	2.5057	0.823098	1.60608	0.886	0.08	0	0	DNA topoisomerase II alpha [Source:ZFIN;Acc:ZDB-GENE-030131-2453]	GO:0000166(nucleotide binding);GO:0000712(resolution of meiotic recombination intermediates);GO:0000819(sister chromatid segregation);GO:0003677(DNA binding);GO:0003916(DNA topoisomerase activity);GO:0003918(DNA topoisomerase type II (ATP-hydrolyzing) activity);GO:0005524(ATP binding);GO:0005634(nucleus);GO:0006259(DNA metabolic process);GO:0006265(DNA topological change);GO:0007059(chromosome se…	NA	K03164	EC:5.6.2.2
1	ENSDARG00000020504	h3f3a	12.9918	4.84893	1.42187	0.996	0.903	0	0	H3 histone, family 3A [Source:ZFIN;Acc:ZDB-GENE-040426-1928]	GO:0000786(nucleosome);GO:0003677(DNA binding);GO:0005634(nucleus);GO:0005694(chromosome);GO:0031492(nucleosomal DNA binding);GO:0046982(protein heterodimerization activity)	NA	K11253	NA
1	ENSDARG00000070959	si:ch211-288g17.3	5.90559	2.20846	1.41904	0.992	0.553	0	0	si:ch211-288g17.3 [Source:ZFIN;Acc:ZDB-GENE-030131-461]	GO:0003677(DNA binding)	NA	NA	NA
1	ENSDARG00000028335	hmga1a	11.8125	4.67059	1.33863	0.996	0.837	0	0	high mobility group AT-hook 1a [Source:ZFIN;Acc:ZDB-GENE-010502-1]	GO:0000785(chromatin);GO:0003677(DNA binding);GO:0005634(nucleus);GO:0006355(regulation of transcription, DNA-templated);GO:0043484(regulation of RNA splicing)	NA	K09282	NA
1	ENSDARG00000006260	tuba8l4	12.148	4.99655	1.28172	0.996	0.87	0	0	tubulin, alpha 8 like 4 [Source:ZFIN;Acc:ZDB-GENE-040426-860]	GO:0000166(nucleotide binding);GO:0000226(microtubule cytoskeleton organization);GO:0000278(mitotic cell cycle);GO:0003924(GTPase activity);GO:0005200(structural constituent of cytoskeleton);GO:0005525(GTP binding);GO:0005737(cytoplasm);GO:0005856(cytoskeleton);GO:0005874(microtubule);GO:0007017(microtubule-based process)	04145(Phagosome);04210(Apoptosis);04530(Tight junction);04540(Gap junction)	K07374	NA
1	ENSDARG00000099194	CABZ01058261.1	1.69143	0.696048	1.28098	0.936	0.087	0	0	inner centromere protein [Source:NCBI gene;Acc:572121]	GO:0000070(mitotic sister chromatid segregation);GO:1902412(regulation of mitotic cytokinesis)	NA	K11515	NA
1	ENSDARG00000100024	hist1h2a6	1.51702	0.660331	1.19998	0.746	0.047	0	0	histone cluster 1 H2A family member 6 [Source:ZFIN;Acc:ZDB-GENE-030131-6292]	GO:0000786(nucleosome);GO:0003677(DNA binding);GO:0005634(nucleus);GO:0005694(chromosome);GO:0046982(protein heterodimerization activity)	NA	NA	NA
1	ENSDARG00000078654	tpx2	1.46692	0.652263	1.16927	0.868	0.082	0	0	TPX2, microtubule-associated, homolog (Xenopus laevis) [Source:ZFIN;Acc:ZDB-GENE-030131-9652]	GO:0005819(spindle);GO:0005874(microtubule);GO:0032147(activation of protein kinase activity);GO:0060236(regulation of mitotic spindle organization)	NA	K16812	NA
1	ENSDARG00000038066	kpna2	1.37565	0.617955	1.15454	0.71	0.06	0	0	karyopherin alpha 2 (RAG cohort 1, importin alpha 1) [Source:ZFIN;Acc:ZDB-GENE-040718-22]	GO:0005515(protein binding);GO:0005634(nucleus);GO:0005737(cytoplasm);GO:0006606(protein import into nucleus);GO:0008565(protein transporter activity);GO:0015031(protein transport);GO:0061608(nuclear import signal receptor activity)	NA	K15043	NA
1	ENSDARG00000032637	si:dkey-261m9.12	1.37452	0.623293	1.14095	0.747	0.044	0	0	si:dkey-261m9.12 [Source:ZFIN;Acc:ZDB-GENE-131126-58]	GO:0000786(nucleosome);GO:0003677(DNA binding);GO:0003690(double-stranded DNA binding);GO:0005515(protein binding);GO:0005634(nucleus);GO:0005694(chromosome);GO:0006334(nucleosome assembly);GO:0006355(regulation of transcription, DNA-templated);GO:0016584(nucleosome positioning);GO:0030261(chromosome condensation);GO:0031492(nucleosomal DNA binding);GO:0031936(negative regulation of chromatin sil…	NA	K11275	NA
1	ENSDARG00000017744	smc2	1.4677	0.677189	1.11593	0.922	0.116	0	0	structural maintenance of chromosomes 2 [Source:ZFIN;Acc:ZDB-GENE-030131-105]	GO:0005515(protein binding);GO:0005524(ATP binding);GO:0005634(nucleus);GO:0005694(chromosome);GO:0051276(chromosome organization)	NA	K06674	NA
1	ENSDARG00000038882	smc4	1.56585	0.767306	1.02907	0.926	0.198	0	0	structural maintenance of chromosomes 4 [Source:ZFIN;Acc:ZDB-GENE-020419-21]	GO:0005515(protein binding);GO:0005524(ATP binding);GO:0005634(nucleus);GO:0005694(chromosome);GO:0051276(chromosome organization)	NA	K06675	NA
1	ENSDARG00000004713	mad2l1	1.11433	0.564447	0.981264	0.856	0.074	0	0	MAD2 mitotic arrest deficient-like 1 (yeast) [Source:ZFIN;Acc:ZDB-GENE-030515-3]	GO:0007094(mitotic spindle assembly checkpoint)	04110(Cell cycle);04114(Oocyte meiosis);04914(Progesterone-mediated oocyte maturation)	K02537	NA
1	ENSDARG00000087554	cdk1	1.1027	0.561471	0.973756	0.835	0.062	0	0	cyclin-dependent kinase 1 [Source:ZFIN;Acc:ZDB-GENE-010320-1]	GO:0000166(nucleotide binding);GO:0004672(protein kinase activity);GO:0004674(protein serine/threonine kinase activity);GO:0004693(cyclin-dependent protein serine/threonine kinase activity);GO:0005524(ATP binding);GO:0005634(nucleus);GO:0005737(cytoplasm);GO:0006468(protein phosphorylation);GO:0009794(regulation of mitotic cell cycle, embryonic);GO:0044772(mitotic cell cycle phase transition);GO:…	04110(Cell cycle);04114(Oocyte meiosis);04115(p53 signaling pathway);04218(Cellular senescence);04540(Gap junction);04914(Progesterone-mediated oocyte maturation)	K02087	2.7.11.23;EC:2.7.11.22
1	ENSDARG00000091905	si:dkey-108k21.21	1.07636	0.551824	0.963888	0.722	0.044	0	0	si:dkey-108k21.21 [Source:ZFIN;Acc:ZDB-GENE-131127-5]	GO:0000786(nucleosome);GO:0003677(DNA binding);GO:0003690(double-stranded DNA binding);GO:0005515(protein binding);GO:0005634(nucleus);GO:0005694(chromosome);GO:0006334(nucleosome assembly);GO:0006355(regulation of transcription, DNA-templated);GO:0016584(nucleosome positioning);GO:0030261(chromosome condensation);GO:0031492(nucleosomal DNA binding);GO:0031936(negative regulation of chromatin sil…	NA	NA	NA
1	ENSDARG00000007971	cks1b	1.09984	0.577089	0.930434	0.9	0.116	0	0	CDC28 protein kinase regulatory subunit 1B [Source:ZFIN;Acc:ZDB-GENE-040801-112]	GO:0000079(regulation of cyclin-dependent protein serine/threonine kinase activity);GO:0000307(cyclin-dependent protein kinase holoenzyme complex);GO:0007049(cell cycle);GO:0007346(regulation of mitotic cell cycle);GO:0016538(cyclin-dependent protein serine/threonine kinase regulator activity);GO:0019005(SCF ubiquitin ligase complex);GO:0019901(protein kinase binding);GO:0042393(histone binding);…	NA	NA	NA
1	ENSDARG00000045167	dlgap5	1.04984	0.556762	0.915034	0.818	0.081	0	0	discs, large (Drosophila) homolog-associated protein 5 [Source:ZFIN;Acc:ZDB-GENE-040912-160]	GO:0023052(signaling)	NA	K16804	NA
1	ENSDARG00000037640	aurkb	1.02045	0.54943	0.893194	0.865	0.085	0	0	aurora kinase B [Source:ZFIN;Acc:ZDB-GENE-020419-40]	GO:0000166(nucleotide binding);GO:0004672(protein kinase activity);GO:0004674(protein serine/threonine kinase activity);GO:0005524(ATP binding);GO:0006468(protein phosphorylation)	NA	K11479	EC:2.7.11.1
1	ENSDARG00000005058	ncapd2	1.05046	0.56664	0.890517	0.897	0.117	0	0	non-SMC condensin I complex, subunit D2 [Source:ZFIN;Acc:ZDB-GENE-050506-59]	GO:0000070(mitotic sister chromatid segregation);GO:0000278(mitotic cell cycle);GO:0000779(condensed chromosome, centromeric region);GO:0000799(nuclear condensin complex);GO:0003682(chromatin binding);GO:0005634(nucleus);GO:0007049(cell cycle);GO:0007076(mitotic chromosome condensation);GO:0010032(meiotic chromosome condensation);GO:0030261(chromosome condensation);GO:0042393(histone binding);GO:…	NA	K06677	NA
1	ENSDARG00000070109	ncapg	0.992651	0.548382	0.856105	0.857	0.095	0	0	non-SMC condensin I complex, subunit G [Source:ZFIN;Acc:ZDB-GENE-041111-282]	GO:0000070(mitotic sister chromatid segregation);GO:0000793(condensed chromosome);GO:0000796(condensin complex);GO:0005515(protein binding);GO:0005737(cytoplasm);GO:0007076(mitotic chromosome condensation)	NA	K06678	NA
1	ENSDARG00000011094	ccna2	0.846933	0.485853	0.801728	0.821	0.071	0	0	cyclin A2 [Source:ZFIN;Acc:ZDB-GENE-020418-1]	GO:0000079(regulation of cyclin-dependent protein serine/threonine kinase activity);GO:0000278(mitotic cell cycle);GO:0000307(cyclin-dependent protein kinase holoenzyme complex);GO:0004672(protein kinase activity);GO:0005634(nucleus);GO:0005737(cytoplasm);GO:0006468(protein phosphorylation);GO:0007088(regulation of mitotic nuclear division);GO:0008284(positive regulation of cell population prolif…	04110(Cell cycle);04218(Cellular senescence);04914(Progesterone-mediated oocyte maturation)	K06627	NA
1	ENSDARG00000034624	nuf2	0.757433	0.458311	0.72479	0.796	0.063	0	0	NDC80 kinetochore complex component NUF2 [Source:ZFIN;Acc:ZDB-GENE-040426-1121]	GO:0000775(chromosome, centromeric region);GO:0000776(kinetochore);GO:0000777(condensed chromosome kinetochore);GO:0000778(condensed nuclear chromosome kinetochore);GO:0005634(nucleus);GO:0005694(chromosome);GO:0007049(cell cycle);GO:0007052(mitotic spindle organization);GO:0007507(heart development);GO:0031262(Ndc80 complex);GO:0044877(protein-containing complex binding);GO:0045132(meiotic chrom…	NA	K11548	NA
1	ENSDARG00000051735	si:ch211-113a14.18	0.70643	0.433478	0.704588	0.658	0.033	0	0	si:ch211-113a14.18 [Source:ZFIN;Acc:ZDB-GENE-121214-116]	GO:0000786(nucleosome);GO:0003677(DNA binding);GO:0005634(nucleus);GO:0005694(chromosome);GO:0006334(nucleosome assembly)	NA	NA	NA
1	ENSDARG00000102624	kif22	0.74326	0.457701	0.699461	0.81	0.096	0	0	kinesin family member 22 [Source:ZFIN;Acc:ZDB-GENE-080204-34]	GO:0000166(nucleotide binding);GO:0003774(motor activity);GO:0003777(microtubule motor activity);GO:0005524(ATP binding);GO:0005874(microtubule);GO:0007018(microtubule-based movement);GO:0008017(microtubule binding)	04914(Progesterone-mediated oocyte maturation)	K10403	NA
1	ENSDARG00000096992	zgc:153405	0.65483	0.404997	0.69321	0.626	0.023	0	0	zgc:153405 [Source:ZFIN;Acc:ZDB-GENE-060825-170]	GO:0000786(nucleosome);GO:0003677(DNA binding);GO:0003690(double-stranded DNA binding);GO:0005515(protein binding);GO:0005634(nucleus);GO:0005694(chromosome);GO:0006334(nucleosome assembly);GO:0006355(regulation of transcription, DNA-templated);GO:0016584(nucleosome positioning);GO:0030261(chromosome condensation);GO:0031492(nucleosomal DNA binding);GO:0031936(negative regulation of chromatin sil…	NA	K11275	NA
1	ENSDARG00000002479	ercc6l	0.656359	0.414904	0.661705	0.725	0.052	0	0	excision repair cross-complementation group 6-like [Source:ZFIN;Acc:ZDB-GENE-060531-56]	GO:0000166(nucleotide binding);GO:0000775(chromosome, centromeric region);GO:0000776(kinetochore);GO:0000777(condensed chromosome kinetochore);GO:0003677(DNA binding);GO:0004386(helicase activity);GO:0005515(protein binding);GO:0005524(ATP binding);GO:0005694(chromosome);GO:0007049(cell cycle);GO:0016539(intein-mediated protein splicing);GO:0016787(hydrolase activity);GO:0051301(cell division)	NA	K20093	EC:3.6.4.12
1	ENSDARG00000058479	zgc:110425	4.42602	1.12438	1.97687	0.822	0.19	0	0	zgc:110425 [Source:ZFIN;Acc:ZDB-GENE-050522-103]	GO:0000786(nucleosome);GO:0003677(DNA binding);GO:0003690(double-stranded DNA binding);GO:0005515(protein binding);GO:0005634(nucleus);GO:0005694(chromosome);GO:0006334(nucleosome assembly);GO:0006355(regulation of transcription, DNA-templated);GO:0016584(nucleosome positioning);GO:0030261(chromosome condensation);GO:0031492(nucleosomal DNA binding);GO:0031936(negative regulation of chromatin sil…	NA	K11275	NA
1	ENSDARG00000041361	ttk	0.610632	0.394794	0.629202	0.707	0.063	0	0	ttk protein kinase [Source:ZFIN;Acc:ZDB-GENE-030123-1]	GO:0004672(protein kinase activity);GO:0004712(protein serine/threonine/tyrosine kinase activity);GO:0005515(protein binding);GO:0005524(ATP binding);GO:0006468(protein phosphorylation);GO:0007093(mitotic cell cycle checkpoint);GO:0051304(chromosome separation)	04110(Cell cycle)	K08866	EC:2.7.12.1
1	ENSDARG00000055133	cenpf	1.36338	0.626902	1.12088	0.694	0.056	0	0	centromere protein F [Source:ZFIN;Acc:ZDB-GENE-041111-205]	GO:0001822(kidney development);GO:0001947(heart looping);GO:0005575(cellular_component);GO:0008134(transcription factor binding);GO:0021591(ventricular system development);GO:0042803(protein homodimerization activity);GO:0060271(cilium assembly);GO:0070840(dynein complex binding)	NA	K11499	NA
1	ENSDARG00000102349	cep55l	0.483966	0.338073	0.517573	0.654	0.042	0	0	centrosomal protein 55 like [Source:ZFIN;Acc:ZDB-GENE-050522-222]	GO:0000281(mitotic cytokinesis);GO:0003674(molecular_function);GO:0005737(cytoplasm);GO:0005814(centriole);GO:0005815(microtubule organizing center);GO:0005856(cytoskeleton);GO:0007275(multicellular organism development);GO:0014066(regulation of phosphatidylinositol 3-kinase signaling);GO:0021549(cerebellum development);GO:0030496(midbody);GO:0032154(cleavage furrow);GO:0045184(establishment of p…	NA	K16456	NA
1	ENSDARG00000105409	hist1h4l.7	2.39615	0.902612	1.40854	0.833	0.153	0	0	histone 1, H4, like [Source:ZFIN;Acc:ZDB-GENE-070927-10]	GO:0000786(nucleosome);GO:0003677(DNA binding);GO:0005634(nucleus);GO:0005694(chromosome);GO:0006352(DNA-templated transcription, initiation);GO:0046982(protein heterodimerization activity)	NA	K11254	NA
1	ENSDARG00000070108	dek	1.67306	0.832001	1.00783	0.942	0.244	0	0	DEK proto-oncogene [Source:ZFIN;Acc:ZDB-GENE-060512-191]	GO:0005634(nucleus);GO:0042393(histone binding);GO:2000779(regulation of double-strand break repair)	NA	K17046	NA
1	ENSDARG00000003860	cbx3a	4.16778	1.72043	1.27651	0.982	0.583	0	0	chromobox homolog 3a (HP1 gamma homolog, Drosophila) [Source:ZFIN;Acc:ZDB-GENE-030131-1158]	GO:0005634(nucleus);GO:0005719(nuclear euchromatin);GO:0045892(negative regulation of transcription, DNA-templated)	NA	K11586	NA
1	ENSDARG00000077456	si:ch211-113a14.12	0.602588	0.388234	0.634246	0.615	0.03	0	2.27473e-308	si:ch211-113a14.12 [Source:ZFIN;Acc:ZDB-GENE-121214-99]	GO:0000786(nucleosome);GO:0003677(DNA binding);GO:0003690(double-stranded DNA binding);GO:0005515(protein binding);GO:0005634(nucleus);GO:0005694(chromosome);GO:0006334(nucleosome assembly);GO:0006355(regulation of transcription, DNA-templated);GO:0016584(nucleosome positioning);GO:0030261(chromosome condensation);GO:0031492(nucleosomal DNA binding);GO:0031936(negative regulation of chromatin sil…	NA	K11275	NA
1	ENSDARG00000007221	pbk	0.492958	0.346162	0.510019	0.697	0.064	0	2.75402e-306	PDZ binding kinase [Source:ZFIN;Acc:ZDB-GENE-030523-2]	GO:0000166(nucleotide binding);GO:0000278(mitotic cell cycle);GO:0004672(protein kinase activity);GO:0004674(protein serine/threonine kinase activity);GO:0005524(ATP binding);GO:0005575(cellular_component);GO:0006468(protein phosphorylation);GO:0016301(kinase activity);GO:0016310(phosphorylation);GO:0016740(transferase activity)	NA	K08865	EC:2.7.12.2
1	ENSDARG00000103996	spdl1	0.546589	0.37628	0.538649	0.703	0.068	0	1.88201e-305	spindle apparatus coiled-coil protein 1 [Source:ZFIN;Acc:ZDB-GENE-070928-7]	GO:0000775(chromosome, centromeric region);GO:0000776(kinetochore);GO:0000777(condensed chromosome kinetochore);GO:0000940(condensed chromosome outer kinetochore);GO:0005694(chromosome);GO:0007049(cell cycle);GO:0007094(mitotic spindle assembly checkpoint);GO:0034501(protein localization to kinetochore);GO:0043515(kinetochore binding);GO:0051301(cell division)	NA	NA	NA
1	ENSDARG00000005462	kif4	0.507353	0.352836	0.523993	0.693	0.062	1.9665e-306	5.44957e-302	kinesin family member 4 [Source:ZFIN;Acc:ZDB-GENE-040426-1545]	GO:0000166(nucleotide binding);GO:0003774(motor activity);GO:0003777(microtubule motor activity);GO:0005524(ATP binding);GO:0005871(kinesin complex);GO:0005874(microtubule);GO:0007018(microtubule-based movement);GO:0007052(mitotic spindle organization);GO:0008017(microtubule binding);GO:0016887(ATPase activity)	NA	K10395	NA
1	ENSDARG00000002403	nusap1	1.21971	0.5897	1.04848	0.672	0.054	2.69913e-306	7.47984e-302	nucleolar and spindle associated protein 1 [Source:ZFIN;Acc:ZDB-GENE-030827-5]	GO:0000226(microtubule cytoskeleton organization);GO:0000281(mitotic cytokinesis);GO:0001755(neural crest cell migration);GO:0003677(DNA binding);GO:0005634(nucleus);GO:0005730(nucleolus);GO:0005737(cytoplasm);GO:0005819(spindle);GO:0005856(cytoskeleton);GO:0005874(microtubule);GO:0005876(spindle microtubule);GO:0007049(cell cycle);GO:0007076(mitotic chromosome condensation);GO:0008017(microtubul…	NA	NA	NA
1	ENSDARG00000094154	hist2h3c	0.534163	0.362144	0.560715	0.61	0.034	1.72489e-305	4.78002e-301	histone cluster 2, H3c [Source:ZFIN;Acc:ZDB-GENE-070424-8]	GO:0000786(nucleosome);GO:0003677(DNA binding);GO:0005634(nucleus);GO:0005694(chromosome);GO:0031492(nucleosomal DNA binding);GO:0046982(protein heterodimerization activity)	NA	K11253	NA
1	ENSDARG00000061547	hist1h4l.10	6.0076	2.16816	1.47032	0.976	0.689	3.03213e-304	8.40265e-300	histone 1, H4, like [Source:ZFIN;Acc:ZDB-GENE-070927-10]	GO:0000786(nucleosome);GO:0003677(DNA binding);GO:0005634(nucleus);GO:0005694(chromosome);GO:0006352(DNA-templated transcription, initiation);GO:0046982(protein heterodimerization activity)	NA	K11254	NA
1	ENSDARG00000011648	snrpd1	5.29924	2.22865	1.24962	0.979	0.646	2.14569e-302	5.94614e-298	small nuclear ribonucleoprotein D1 polypeptide [Source:ZFIN;Acc:ZDB-GENE-020419-14]	GO:0000243(commitment complex);GO:0000387(spliceosomal snRNP assembly);GO:0003723(RNA binding);GO:0005634(nucleus);GO:0005682(U5 snRNP);GO:0005685(U1 snRNP);GO:0005686(U2 snRNP);GO:0005687(U4 snRNP);GO:0005689(U12-type spliceosomal complex);GO:0006396(RNA processing);GO:0006397(mRNA processing);GO:0007507(heart development);GO:0008380(RNA splicing);GO:0034715(pICln-Sm protein complex);GO:0034719(…	03040(Spliceosome)	K11087	NA
1	ENSDARG00000011125	snrpb	6.08854	2.75158	1.14583	0.994	0.725	1.25897e-300	3.48884e-296	small nuclear ribonucleoprotein polypeptides B and B1 [Source:ZFIN;Acc:ZDB-GENE-040426-1819]	GO:0000398(mRNA splicing, via spliceosome);GO:0003723(RNA binding);GO:0005634(nucleus);GO:0005682(U5 snRNP);GO:0005685(U1 snRNP);GO:0005686(U2 snRNP);GO:0005687(U4 snRNP);GO:0005737(cytoplasm);GO:0046540(U4/U6 x U5 tri-snRNP complex);GO:0071004(U2-type prespliceosome);GO:0071013(catalytic step 2 spliceosome)	03040(Spliceosome)	K11086	NA
1	ENSDARG00000097691	pclaf	2.54079	0.95157	1.4169	0.851	0.177	3.92801e-300	1.08853e-295	PCNA clamp associated factor [Source:ZFIN;Acc:ZDB-GENE-131127-543]	GO:0006974(cellular response to DNA damage stimulus);GO:0051726(regulation of cell cycle)	NA	NA	NA
1	ENSDARG00000102483	NUMA1	0.711942	0.437525	0.702394	0.674	0.056	4.44674e-300	1.23228e-295	wu:fb44b02 [Source:ZFIN;Acc:ZDB-GENE-030131-739]	GO:0005515(protein binding);GO:0005654(nucleoplasm);GO:0005737(cytoplasm);GO:0005794(Golgi apparatus);GO:0005819(spindle);GO:0005938(cell cortex);GO:0007283(spermatogenesis);GO:0090498(extrinsic component of Golgi membrane)	NA	K16808	NA
1	ENSDARG00000043137	cdca8	0.664356	0.414205	0.681612	0.642	0.046	1.84734e-298	5.11935e-294	cell division cycle associated 8 [Source:ZFIN;Acc:ZDB-GENE-041114-171]	NA	NA	K11514	NA
1	ENSDARG00000113481	si:ch211-113a14.19.2	0.554189	0.368669	0.588054	0.597	0.031	9.91561e-297	2.74781e-292	si:ch211-113a14.19 [Source:ZFIN;Acc:ZDB-GENE-121214-198]	GO:0000786(nucleosome);GO:0000790(nuclear chromatin);GO:0003677(DNA binding);GO:0005615(extracellular space);GO:0005634(nucleus);GO:0005694(chromosome);GO:0006325(chromatin organization);GO:0045087(innate immune response);GO:0046982(protein heterodimerization activity);GO:0050830(defense response to Gram-positive bacterium);GO:0051673(membrane disruption in other organism)	04217(Necroptosis)	K11251	NA
1	ENSDARG00000004169	stmn1a	4.53977	1.64688	1.46288	0.975	0.389	6.93283e-296	1.92123e-291	stathmin 1a [Source:ZFIN;Acc:ZDB-GENE-031006-14]	GO:0005737(cytoplasm);GO:0007019(microtubule depolymerization);GO:0015631(tubulin binding);GO:0031110(regulation of microtubule polymerization or depolymerization);GO:0031175(neuron projection development);GO:0043005(neuron projection);GO:0051493(regulation of cytoskeleton organization)	NA	NA	NA
1	ENSDARG00000058471	plk1	0.736223	0.445172	0.725779	0.647	0.05	2.25143e-293	6.23916e-289	polo-like kinase 1 (Drosophila) [Source:ZFIN;Acc:ZDB-GENE-021115-7]	GO:0000166(nucleotide binding);GO:0000278(mitotic cell cycle);GO:0000922(spindle pole);GO:0004672(protein kinase activity);GO:0004674(protein serine/threonine kinase activity);GO:0005515(protein binding);GO:0005524(ATP binding);GO:0005634(nucleus);GO:0005737(cytoplasm);GO:0005813(centrosome);GO:0006468(protein phosphorylation);GO:0016301(kinase activity);GO:0016310(phosphorylation);GO:0016740(tra…	04068(FoxO signaling pathway);04110(Cell cycle);04114(Oocyte meiosis);04914(Progesterone-mediated oocyte maturation)	K06631	EC:2.7.11.21
1	ENSDARG00000044437	cdca5	0.438471	0.317856	0.464109	0.654	0.056	1.08263e-292	3.00017e-288	cell division cycle associated 5 [Source:ZFIN;Acc:ZDB-GENE-030131-235]	GO:0005634(nucleus);GO:0006302(double-strand break repair);GO:0007064(mitotic sister chromatid cohesion);GO:0007076(mitotic chromosome condensation);GO:0007080(mitotic metaphase plate congression);GO:0008278(cohesin complex);GO:0031536(positive regulation of exit from mitosis);GO:0071922(regulation of cohesin loading)	NA	K17390	NA
1	ENSDARG00000100019	arhgap11a	0.383151	0.286237	0.420704	0.588	0.037	2.42854e-292	6.72998e-288	Rho GTPase activating protein 11A [Source:ZFIN;Acc:ZDB-GENE-040426-2562]	GO:0007165(signal transduction)	NA	K20635	NA
1	ENSDARG00000061468	ncaph	0.367568	0.278254	0.401612	0.611	0.044	1.12169e-285	3.10842e-281	non-SMC condensin I complex, subunit H [Source:ZFIN;Acc:ZDB-GENE-070112-652]	GO:0000070(mitotic sister chromatid segregation);GO:0000796(condensin complex);GO:0000799(nuclear condensin complex);GO:0003682(chromatin binding);GO:0007049(cell cycle);GO:0007076(mitotic chromosome condensation);GO:0030261(chromosome condensation);GO:0044547(DNA topoisomerase binding);GO:0051301(cell division);GO:0072587(DNA topoisomerase (ATP-hydrolyzing) activator activity);GO:2000373(positiv…	NA	K06676	NA
1	ENSDARG00000106529	dut	4.26494	1.48855	1.51862	0.908	0.281	2.91617e-284	8.08129e-280	deoxyuridine triphosphatase [Source:ZFIN;Acc:ZDB-GENE-041010-93]	GO:0004170(dUTP diphosphatase activity);GO:0046080(dUTP metabolic process)	00240(Pyrimidine metabolism);00983(Drug metabolism - other enzymes)	K01520	EC:3.6.1.23
1	ENSDARG00000040110	kif20bb	0.508418	0.349687	0.539951	0.615	0.043	1.0763e-282	2.98263e-278	kinesin family member 20Bb [Source:ZFIN;Acc:ZDB-GENE-030131-9684]	GO:0000166(nucleotide binding);GO:0003774(motor activity);GO:0003777(microtubule motor activity);GO:0005524(ATP binding);GO:0005634(nucleus);GO:0005871(kinesin complex);GO:0005874(microtubule);GO:0007018(microtubule-based movement);GO:0008017(microtubule binding);GO:0016887(ATPase activity)	NA	K10402	NA
1	ENSDARG00000005454	tacc3	0.769166	0.45764	0.749083	0.653	0.06	1.17343e-282	3.25181e-278	transforming, acidic coiled-coil containing protein 3 [Source:ZFIN;Acc:ZDB-GENE-050522-327]	GO:0000226(microtubule cytoskeleton organization);GO:0003674(molecular_function);GO:0005737(cytoplasm);GO:0007052(mitotic spindle organization);GO:0008283(cell population proliferation);GO:0021987(cerebral cortex development)	03013(RNA transport)	K14283	NA
1	ENSDARG00000078433	spc25	0.551754	0.380244	0.537099	0.728	0.093	5.26622e-280	1.45938e-275	SPC25, NDC80 kinetochore complex component, homolog (S. cerevisiae) [Source:ZFIN;Acc:ZDB-GENE-060810-13]	GO:0000777(condensed chromosome kinetochore);GO:0003674(molecular_function);GO:0007059(chromosome segregation);GO:0031262(Ndc80 complex)	NA	K11550	NA
1	ENSDARG00000056008	atp5mc1	6.69974	2.64194	1.34251	0.983	0.651	5.8049e-280	1.60865e-275	ATP synthase membrane subunit c locus 1 [Source:ZFIN;Acc:ZDB-GENE-040426-1966]	GO:0000276(mitochondrial proton-transporting ATP synthase complex, coupling factor F(o));GO:0006811(ion transport);GO:0008289(lipid binding);GO:0015078(proton transmembrane transporter activity);GO:0015986(ATP synthesis coupled proton transport);GO:0015991(ATP hydrolysis coupled proton transport);GO:0016020(membrane);GO:0016021(integral component of membrane);GO:0033177(proton-transporting two-se…	00190(Oxidative phosphorylation)	K02128	NA
1	ENSDARG00000071410	cks2	0.882797	0.534198	0.724707	0.781	0.124	6.71735e-279	1.86151e-274	CDC28 protein kinase regulatory subunit 2 [Source:ZFIN;Acc:ZDB-GENE-050208-508]	GO:0000079(regulation of cyclin-dependent protein serine/threonine kinase activity);GO:0000307(cyclin-dependent protein kinase holoenzyme complex);GO:0007049(cell cycle);GO:0007346(regulation of mitotic cell cycle);GO:0016538(cyclin-dependent protein serine/threonine kinase regulator activity);GO:0019005(SCF ubiquitin ligase complex);GO:0019901(protein kinase binding);GO:0042393(histone binding);…	NA	NA	NA
1	ENSDARG00000057323	e2f8	0.777979	0.461745	0.752636	0.631	0.051	7.72371e-278	2.1404e-273	E2F transcription factor 8 [Source:ZFIN;Acc:ZDB-GENE-041111-260]	GO:0000122(negative regulation of transcription by RNA polymerase II);GO:0000981(DNA-binding transcription factor activity, RNA polymerase II-specific);GO:0001946(lymphangiogenesis);GO:0002040(sprouting angiogenesis);GO:0003677(DNA binding);GO:0003700(DNA-binding transcription factor activity);GO:0003714(transcription corepressor activity);GO:0005634(nucleus);GO:0005667(transcription factor compl…	NA	K09391	NA
1	ENSDARG00000037009	banf1	4.69921	1.92434	1.28805	0.972	0.565	1.13706e-277	3.15103e-273	barrier to autointegration factor 1 [Source:ZFIN;Acc:ZDB-GENE-030131-6657]	GO:0003677(DNA binding);GO:0005634(nucleus);GO:0005694(chromosome)	NA	K21870	NA
1	ENSDARG00000034773	ncapd3	0.474131	0.337739	0.489377	0.675	0.069	1.40539e-277	3.89462e-273	non-SMC condensin II complex, subunit D3 [Source:ZFIN;Acc:ZDB-GENE-040426-737]	GO:0000779(condensed chromosome, centromeric region);GO:0000799(nuclear condensin complex);GO:0003682(chromatin binding);GO:0007076(mitotic chromosome condensation);GO:0010032(meiotic chromosome condensation);GO:0042393(histone binding);GO:0051301(cell division);GO:0051304(chromosome separation)	NA	K11491	NA
1	ENSDARG00000031495	seta	5.12777	2.40815	1.09041	0.99	0.723	3.06959e-276	8.50646e-272	SET nuclear proto-oncogene a [Source:ZFIN;Acc:ZDB-GENE-030131-2221]	GO:0005634(nucleus);GO:0006334(nucleosome assembly)	NA	K11290	NA
1	ENSDARG00000070280	hist1h2a3.4	0.513612	0.349431	0.55567	0.581	0.034	4.39141e-276	1.21695e-271	histone cluster 1 H2A family member 3 [Source:ZFIN;Acc:ZDB-GENE-070822-28]	GO:0000786(nucleosome);GO:0003677(DNA binding);GO:0005615(extracellular space);GO:0005634(nucleus);GO:0005694(chromosome);GO:0045087(innate immune response);GO:0046982(protein heterodimerization activity);GO:0050830(defense response to Gram-positive bacterium);GO:0051673(membrane disruption in other organism)	04217(Necroptosis)	K11251	NA
1	ENSDARG00000010149	atp5fa1	8.30216	3.84817	1.10932	0.993	0.829	1.19015e-274	3.29813e-270	ATP synthase F1 subunit alpha [Source:ZFIN;Acc:ZDB-GENE-060201-1]	GO:0000166(nucleotide binding);GO:0000275(mitochondrial proton-transporting ATP synthase complex, catalytic core F(1));GO:0005524(ATP binding);GO:0006754(ATP biosynthetic process);GO:0006811(ion transport);GO:0006979(response to oxidative stress);GO:0015986(ATP synthesis coupled proton transport);GO:0016887(ATPase activity);GO:0022900(electron transport chain);GO:0032559(adenyl ribonucleotide bin…	00190(Oxidative phosphorylation)	K02132	NA
1	ENSDARG00000075883	bub3	1.04712	0.614002	0.770105	0.869	0.216	2.06573e-272	5.72456e-268	BUB3 mitotic checkpoint protein [Source:ZFIN;Acc:ZDB-GENE-041010-210]	GO:0000776(kinetochore);GO:0005515(protein binding);GO:0007094(mitotic spindle assembly checkpoint);GO:0033597(mitotic checkpoint complex);GO:0043130(ubiquitin binding);GO:1990298(bub1-bub3 complex)	04110(Cell cycle)	K02180	NA
1	ENSDARG00000105037	snrpf	5.15189	2.20719	1.22289	0.982	0.64	1.0344e-271	2.86653e-267	small nuclear ribonucleoprotein polypeptide F [Source:ZFIN;Acc:ZDB-GENE-040930-9]	GO:0000387(spliceosomal snRNP assembly);GO:0000398(mRNA splicing, via spliceosome);GO:0003723(RNA binding);GO:0005634(nucleus);GO:0005681(spliceosomal complex);GO:0005685(U1 snRNP);GO:0005732(small nucleolar ribonucleoprotein complex);GO:0006397(mRNA processing);GO:0008380(RNA splicing);GO:0071013(catalytic step 2 spliceosome)	03040(Spliceosome)	K11098	NA
1	ENSDARG00000015050	calm3a	4.26988	1.96207	1.12182	0.985	0.624	1.0667e-271	2.95603e-267	calmodulin 3a (phosphorylase kinase, delta) [Source:ZFIN;Acc:ZDB-GENE-030131-5590]	GO:0005509(calcium ion binding);GO:0019722(calcium-mediated signaling);GO:0046872(metal ion binding)	04020(Calcium signaling pathway);04070(Phosphatidylinositol signaling system);04114(Oocyte meiosis);04218(Cellular senescence);04261(Adrenergic signaling in cardiomyocytes);04270(Vascular smooth muscle contraction);04371(Apelin signaling pathway);04625(C-type lectin receptor signaling pathway);04744(Phototransduction);04910(Insulin signaling pathway);04912(GnRH signaling pathway);04916(Melanogene…	K02183	NA
1	ENSDARG00000023330	anp32b	3.81929	1.62895	1.22937	0.967	0.49	2.23268e-271	6.18721e-267	acidic (leucine-rich) nuclear phosphoprotein 32 family, member B [Source:ZFIN;Acc:ZDB-GENE-030131-719]	GO:0005515(protein binding);GO:0005634(nucleus);GO:0042393(histone binding)	NA	K18647	NA
1	ENSDARG00000032765	net1	0.383181	0.292292	0.390618	0.576	0.048	3.13612e-271	8.69081e-267	neuroepithelial cell transforming 1 [Source:ZFIN;Acc:ZDB-GENE-041121-18]	GO:0005085(guanyl-nucleotide exchange factor activity);GO:0005089(Rho guanyl-nucleotide exchange factor activity);GO:0005515(protein binding);GO:0009950(dorsal/ventral axis specification);GO:0030295(protein kinase activator activity);GO:0032147(activation of protein kinase activity);GO:0035023(regulation of Rho protein signal transduction);GO:0035556(intracellular signal transduction);GO:0048382(…	NA	K20683	NA
1	ENSDARG00000111247	hist1h4l.15	0.438943	0.315106	0.478194	0.562	0.033	3.40734e-270	9.44243e-266	histone 1, H4, like [Source:ZFIN;Acc:ZDB-GENE-070927-10]	GO:0000786(nucleosome);GO:0003677(DNA binding);GO:0005634(nucleus);GO:0005694(chromosome);GO:0006352(DNA-templated transcription, initiation);GO:0046982(protein heterodimerization activity)	NA	K11254	NA
1	ENSDARG00000070083	atp5f1b	11.6865	5.15066	1.18201	0.994	0.879	1.37144e-268	3.80054e-264	ATP synthase F1 subunit beta [Source:ZFIN;Acc:ZDB-GENE-030131-124]	GO:0000166(nucleotide binding);GO:0005524(ATP binding);GO:0006754(ATP biosynthetic process);GO:0015986(ATP synthesis coupled proton transport);GO:0045261(proton-transporting ATP synthase complex, catalytic core F(1));GO:0046034(ATP metabolic process);GO:0046933(proton-transporting ATP synthase activity, rotational mechanism);GO:0099132(ATP hydrolysis coupled cation transmembrane transport);GO:190…	00190(Oxidative phosphorylation)	K02133	EC:7.1.2.2
1	ENSDARG00000103754	aspm	1.34718	0.621246	1.11671	0.617	0.053	1.94863e-267	5.40005e-263	abnormal spindle microtubule assembly [Source:ZFIN;Acc:ZDB-GENE-050208-620]	GO:0000278(mitotic cell cycle);GO:0005515(protein binding);GO:0007051(spindle organization)	NA	K16743	NA
1	ENSDARG00000003526	psma5	3.8861	1.6403	1.24436	0.965	0.497	1.36202e-265	3.77444e-261	proteasome subunit alpha 5 [Source:ZFIN;Acc:ZDB-GENE-040625-96]	GO:0000502(proteasome complex);GO:0004175(endopeptidase activity);GO:0004298(threonine-type endopeptidase activity);GO:0005634(nucleus);GO:0005737(cytoplasm);GO:0005839(proteasome core complex);GO:0006508(proteolysis);GO:0006511(ubiquitin-dependent protein catabolic process);GO:0008233(peptidase activity);GO:0010498(proteasomal protein catabolic process);GO:0010499(proteasomal ubiquitin-independe…	03050(Proteasome)	K02729	EC:3.4.25.1
1	ENSDARG00000014943	kif23	0.352076	0.268504	0.390943	0.547	0.033	7.37302e-265	2.04321e-260	kinesin family member 23 [Source:ZFIN;Acc:ZDB-GENE-991019-4]	GO:0000166(nucleotide binding);GO:0000281(mitotic cytokinesis);GO:0000915(actomyosin contractile ring assembly);GO:0003774(motor activity);GO:0003777(microtubule motor activity);GO:0005524(ATP binding);GO:0005634(nucleus);GO:0005737(cytoplasm);GO:0005871(kinesin complex);GO:0005874(microtubule);GO:0007018(microtubule-based movement);GO:0008017(microtubule binding);GO:0016887(ATPase activity);GO:0…	NA	K17387	NA
1	ENSDARG00000015111	ddx39ab	3.47824	1.71719	1.01831	0.982	0.593	7.84192e-265	2.17315e-260	DEAD (Asp-Glu-Ala-Asp) box polypeptide 39Ab [Source:ZFIN;Acc:ZDB-GENE-040426-2902]	GO:0003676(nucleic acid binding);GO:0005524(ATP binding)	NA	K13182	EC:3.6.4.13
1	ENSDARG00000100279	CU457819.1	0.403677	0.29734	0.441089	0.55	0.033	5.51238e-262	1.52759e-257	si:ch73-368j24.13 [Source:NCBI gene;Acc:100000574]	GO:0000786(nucleosome);GO:0003677(DNA binding);GO:0005634(nucleus);GO:0005694(chromosome);GO:0046982(protein heterodimerization activity)	04217(Necroptosis)	K11251	NA
1	ENSDARG00000070239	knl1	0.322274	0.249834	0.367314	0.551	0.034	3.12777e-261	8.66766e-257	kinetochore scaffold 1 [Source:ZFIN;Acc:ZDB-GENE-030131-5437]	GO:0008608(attachment of spindle microtubules to kinetochore);GO:0034501(protein localization to kinetochore)	NA	K11542	NA
1	ENSDARG00000013719	gtse1	0.341762	0.259459	0.397481	0.549	0.03	1.30108e-260	3.60554e-256	G-2 and S-phase expressed 1 [Source:ZFIN;Acc:ZDB-GENE-050522-493]	GO:0003674(molecular_function);GO:0005575(cellular_component);GO:0008150(biological_process)	04115(p53 signaling pathway)	K10129	NA
1	ENSDARG00000115644	zgc:173552.3	0.396622	0.290525	0.449104	0.522	0.025	4.45944e-260	1.2358e-255	zgc:173552 [Source:ZFIN;Acc:ZDB-GENE-080220-24]	GO:0000786(nucleosome);GO:0003677(DNA binding);GO:0005634(nucleus);GO:0005694(chromosome);GO:0031492(nucleosomal DNA binding);GO:0046982(protein heterodimerization activity)	NA	K11253	NA
1	ENSDARG00000020711	rrm2	1.30114	0.630778	1.04457	0.667	0.079	1.35042e-259	3.74228e-255	ribonucleotide reductase M2 polypeptide [Source:ZFIN;Acc:ZDB-GENE-990415-25]	GO:0004748(ribonucleoside-diphosphate reductase activity, thioredoxin disulfide as acceptor);GO:0005737(cytoplasm);GO:0005829(cytosol);GO:0006260(DNA replication);GO:0009263(deoxyribonucleotide biosynthetic process);GO:0016020(membrane);GO:0016021(integral component of membrane);GO:0016491(oxidoreductase activity);GO:0046872(metal ion binding);GO:0055114(oxidation-reduction process)	00230(Purine metabolism);00240(Pyrimidine metabolism);00480(Glutathione metabolism);00983(Drug metabolism - other enzymes);04115(p53 signaling pathway)	K10808	EC:1.17.4.1
1	ENSDARG00000063385	cenpe	0.707215	0.435475	0.699557	0.6	0.048	2.41499e-259	6.69242e-255	centromere protein E [Source:ZFIN;Acc:ZDB-GENE-060929-860]	GO:0000166(nucleotide binding);GO:0003774(motor activity);GO:0003777(microtubule motor activity);GO:0005524(ATP binding);GO:0005871(kinesin complex);GO:0005874(microtubule);GO:0007018(microtubule-based movement);GO:0007080(mitotic metaphase plate congression);GO:0008017(microtubule binding);GO:0016887(ATPase activity)	NA	K11498	NA
1	ENSDARG00000075621	birc5a	0.604405	0.395983	0.610076	0.601	0.051	3.95642e-257	1.0964e-252	baculoviral IAP repeat containing 5a [Source:ZFIN;Acc:ZDB-GENE-030826-1]	GO:0001525(angiogenesis);GO:0001570(vasculogenesis);GO:0005634(nucleus);GO:0005737(cytoplasm);GO:0005876(spindle microtubule);GO:0007507(heart development);GO:0022008(neurogenesis);GO:0030182(neuron differentiation);GO:0043066(negative regulation of apoptotic process);GO:0043523(regulation of neuron apoptotic process);GO:0045766(positive regulation of angiogenesis);GO:0048514(blood vessel morphog…	04210(Apoptosis)	K08731	NA
1	ENSDARG00000086618	psma3	4.7776	1.97501	1.27442	0.968	0.569	5.24335e-257	1.45304e-252	proteasome subunit alpha 3 [Source:ZFIN;Acc:ZDB-GENE-050913-120]	GO:0000502(proteasome complex);GO:0004175(endopeptidase activity);GO:0004298(threonine-type endopeptidase activity);GO:0005634(nucleus);GO:0005737(cytoplasm);GO:0005839(proteasome core complex);GO:0006508(proteolysis);GO:0006511(ubiquitin-dependent protein catabolic process);GO:0008233(peptidase activity);GO:0010498(proteasomal protein catabolic process);GO:0010499(proteasomal ubiquitin-independe…	03050(Proteasome)	K02727	EC:3.4.25.1
1	ENSDARG00000002344	tubb4b	12.2103	5.89401	1.05078	0.999	0.933	4.09687e-256	1.13533e-251	tubulin, beta 4B class IVb [Source:ZFIN;Acc:ZDB-GENE-030131-8625]	GO:0000166(nucleotide binding);GO:0000226(microtubule cytoskeleton organization);GO:0000278(mitotic cell cycle);GO:0003924(GTPase activity);GO:0005200(structural constituent of cytoskeleton);GO:0005525(GTP binding);GO:0005737(cytoplasm);GO:0005856(cytoskeleton);GO:0005874(microtubule);GO:0007017(microtubule-based process);GO:0060271(cilium assembly)	04145(Phagosome);04540(Gap junction)	K07375	NA
1	ENSDARG00000062152	chaf1a	2.2991	1.06001	1.11699	0.922	0.309	9.76028e-256	2.70477e-251	chromatin assembly factor 1, subunit A (p150) [Source:ZFIN;Acc:ZDB-GENE-030131-5366]	GO:0005634(nucleus);GO:0006260(DNA replication);GO:0006281(DNA repair);GO:0006334(nucleosome assembly);GO:0006974(cellular response to DNA damage stimulus);GO:0007049(cell cycle);GO:0031497(chromatin assembly);GO:0033186(CAF-1 complex)	NA	K10750	NA
1	ENSDARG00000053446	sub1a	4.43439	2.12208	1.06326	0.989	0.649	1.23974e-255	3.43557e-251	SUB1 homolog, transcriptional regulator a [Source:ZFIN;Acc:ZDB-GENE-050522-151]	GO:0003677(DNA binding);GO:0003713(transcription coactivator activity);GO:0005634(nucleus);GO:0005667(transcription factor complex);GO:0006355(regulation of transcription, DNA-templated);GO:0060261(positive regulation of transcription initiation from RNA polymerase II promoter)	NA	NA	NA
1	ENSDARG00000058328	lsm7	2.12854	1.07434	0.986412	0.956	0.397	6.73987e-255	1.86775e-250	LSM7 homolog, U6 small nuclear RNA and mRNA degradation associated [Source:ZFIN;Acc:ZDB-GENE-030131-8284]	GO:0000398(mRNA splicing, via spliceosome);GO:0000956(nuclear-transcribed mRNA catabolic process);GO:0005688(U6 snRNP);GO:0005689(U12-type spliceosomal complex);GO:0071004(U2-type prespliceosome);GO:0071013(catalytic step 2 spliceosome);GO:1990726(Lsm1-7-Pat1 complex)	03018(RNA degradation);03040(Spliceosome)	K12626	NA
1	ENSDARG00000009640	psmb1	4.62204	1.93688	1.25479	0.967	0.589	1.97284e-254	5.46715e-250	proteasome subunit beta 1 [Source:ZFIN;Acc:ZDB-GENE-040618-2]	GO:0000502(proteasome complex);GO:0004175(endopeptidase activity);GO:0004298(threonine-type endopeptidase activity);GO:0005634(nucleus);GO:0005737(cytoplasm);GO:0005839(proteasome core complex);GO:0006508(proteolysis);GO:0008233(peptidase activity);GO:0010498(proteasomal protein catabolic process);GO:0010499(proteasomal ubiquitin-independent protein catabolic process);GO:0016787(hydrolase activit…	03050(Proteasome)	K02732	EC:3.4.25.1
1	ENSDARG00000018006	vrk1	1.06178	0.63479	0.742128	0.881	0.246	4.90231e-253	1.35853e-248	VRK serine/threonine kinase 1 [Source:ZFIN;Acc:ZDB-GENE-040426-2709]	GO:0000166(nucleotide binding);GO:0004672(protein kinase activity);GO:0004674(protein serine/threonine kinase activity);GO:0005524(ATP binding);GO:0006468(protein phosphorylation)	NA	K08816	EC:2.7.11.1
1	ENSDARG00000001558	kifc1	0.466687	0.332436	0.489378	0.569	0.043	4.73107e-251	1.31107e-246	kinesin family member C1 [Source:ZFIN;Acc:ZDB-GENE-000208-21]	GO:0000166(nucleotide binding);GO:0003774(motor activity);GO:0003777(microtubule motor activity);GO:0005524(ATP binding);GO:0005634(nucleus);GO:0005871(kinesin complex);GO:0005874(microtubule);GO:0007018(microtubule-based movement);GO:0008017(microtubule binding);GO:0016887(ATPase activity);GO:0072686(mitotic spindle);GO:0090307(mitotic spindle assembly)	NA	K10405	NA
1	ENSDARG00000105350	si:ch1073-153i20.4	0.436225	0.309717	0.494123	0.522	0.028	3.17729e-249	8.8049e-245	si:ch1073-153i20.4 [Source:ZFIN;Acc:ZDB-GENE-160113-41]	GO:0000786(nucleosome);GO:0003677(DNA binding);GO:0003690(double-stranded DNA binding);GO:0005515(protein binding);GO:0005634(nucleus);GO:0005694(chromosome);GO:0006334(nucleosome assembly);GO:0006355(regulation of transcription, DNA-templated);GO:0016584(nucleosome positioning);GO:0030261(chromosome condensation);GO:0031492(nucleosomal DNA binding);GO:0031936(negative regulation of chromatin sil…	NA	NA	NA
1	ENSDARG00000006487	anp32a	3.33787	1.62358	1.03975	0.983	0.589	3.44698e-249	9.55227e-245	acidic (leucine-rich) nuclear phosphoprotein 32 family, member A [Source:ZFIN;Acc:ZDB-GENE-030131-7850]	GO:0005515(protein binding);GO:0005634(nucleus);GO:0005737(cytoplasm);GO:0005783(endoplasmic reticulum);GO:0006913(nucleocytoplasmic transport);GO:0042393(histone binding);GO:0048471(perinuclear region of cytoplasm)	NA	K18646	NA
1	ENSDARG00000027357	cd2bp2	1.27965	0.722481	0.824718	0.886	0.25	5.06966e-249	1.4049e-244	CD2 (cytoplasmic tail) binding protein 2 [Source:ZFIN;Acc:ZDB-GENE-040426-925]	GO:0005515(protein binding);GO:0005682(U5 snRNP)	NA	K13099	NA
1	ENSDARG00000010965	psma8	4.51943	2.03295	1.15256	0.971	0.651	8.96682e-248	2.48488e-243	proteasome subunit alpha 8 [Source:ZFIN;Acc:ZDB-GENE-040426-2194]	GO:0000502(proteasome complex);GO:0004175(endopeptidase activity);GO:0004298(threonine-type endopeptidase activity);GO:0005634(nucleus);GO:0005737(cytoplasm);GO:0005839(proteasome core complex);GO:0006508(proteolysis);GO:0006511(ubiquitin-dependent protein catabolic process);GO:0008233(peptidase activity);GO:0010498(proteasomal protein catabolic process);GO:0010499(proteasomal ubiquitin-independe…	03050(Proteasome)	K02731	EC:3.4.25.1
1	ENSDARG00000103672	cirbpa	15.089	8.10181	0.897178	1	0.947	1.11778e-246	3.09759e-242	cold inducible RNA binding protein a [Source:ZFIN;Acc:ZDB-GENE-050417-329]	GO:0003676(nucleic acid binding);GO:0003723(RNA binding);GO:0003730(mRNA 3'-UTR binding);GO:0005575(cellular_component);GO:0005681(spliceosomal complex);GO:0005737(cytoplasm);GO:0008266(poly(U) RNA binding);GO:0009409(response to cold);GO:0017148(negative regulation of translation);GO:0030371(translation repressor activity);GO:0045727(positive regulation of translation);GO:0048026(positive regula…	NA	K13195	NA
1	ENSDARG00000099123	CU459186.2	0.382367	0.283026	0.434023	0.519	0.028	3.23077e-246	8.9531e-242	histone cluster 1 H2A family member 7 [Source:NCBI gene;Acc:100006331]	GO:0000786(nucleosome);GO:0003677(DNA binding);GO:0005615(extracellular space);GO:0005634(nucleus);GO:0005694(chromosome);GO:0045087(innate immune response);GO:0046982(protein heterodimerization activity);GO:0050830(defense response to Gram-positive bacterium);GO:0051673(membrane disruption in other organism)	04217(Necroptosis)	K11251	NA
1	ENSDARG00000093622	spc24	0.335519	0.261849	0.357656	0.578	0.056	8.25733e-245	2.28827e-240	SPC24, NDC80 kinetochore complex component, homolog (S. cerevisiae) [Source:ZFIN;Acc:ZDB-GENE-050522-456]	GO:0000775(chromosome, centromeric region);GO:0000776(kinetochore);GO:0000777(condensed chromosome kinetochore);GO:0003674(molecular_function);GO:0005634(nucleus);GO:0005694(chromosome);GO:0007049(cell cycle);GO:0031262(Ndc80 complex);GO:0051301(cell division)	NA	K11549	NA
1	ENSDARG00000105345	zgc:173552	0.388892	0.290332	0.421668	0.524	0.034	1.46053e-244	4.04743e-240	zgc:173552 [Source:ZFIN;Acc:ZDB-GENE-080220-24]	GO:0000786(nucleosome);GO:0003677(DNA binding);GO:0005634(nucleus);GO:0005694(chromosome);GO:0031492(nucleosomal DNA binding);GO:0046982(protein heterodimerization activity)	NA	K11253	NA
1	ENSDARG00000015978	COX5B	8.94977	4.17384	1.10048	0.99	0.86	2.29087e-243	6.34847e-239	zgc:86599 [Source:ZFIN;Acc:ZDB-GENE-040625-180]	GO:0004129(cytochrome-c oxidase activity);GO:0005740(mitochondrial envelope);GO:0006123(mitochondrial electron transport, cytochrome c to oxygen);GO:0042776(mitochondrial ATP synthesis coupled proton transport)	00190(Oxidative phosphorylation);04260(Cardiac muscle contraction)	K02265	NA
1	ENSDARG00000105328	si:dkey-23a13.17	0.42044	0.30351	0.470157	0.529	0.032	1.63008e-242	4.51728e-238	si:dkey-23a13.17 [Source:ZFIN;Acc:ZDB-GENE-160113-52]	GO:0000786(nucleosome);GO:0003677(DNA binding);GO:0003690(double-stranded DNA binding);GO:0005515(protein binding);GO:0005634(nucleus);GO:0005694(chromosome);GO:0006334(nucleosome assembly);GO:0006355(regulation of transcription, DNA-templated);GO:0016584(nucleosome positioning);GO:0030261(chromosome condensation);GO:0031492(nucleosomal DNA binding);GO:0031936(negative regulation of chromatin sil…	NA	K11275	NA
1	ENSDARG00000010948	kif11	0.620133	0.397324	0.64226	0.528	0.032	5.15724e-242	1.42917e-237	kinesin family member 11 [Source:ZFIN;Acc:ZDB-GENE-020426-1]	GO:0000166(nucleotide binding);GO:0001525(angiogenesis);GO:0003774(motor activity);GO:0003777(microtubule motor activity);GO:0005524(ATP binding);GO:0005634(nucleus);GO:0005871(kinesin complex);GO:0005874(microtubule);GO:0005876(spindle microtubule);GO:0007018(microtubule-based movement);GO:0008017(microtubule binding);GO:0008574(ATP-dependent microtubule motor activity, plus-end-directed);GO:001…	NA	K10398	NA
1	ENSDARG00000103994	ppiab	17.3966	10.0291	0.794614	0.997	0.954	6.82867e-242	1.89236e-237	peptidylprolyl isomerase Ab (cyclophilin A) [Source:ZFIN;Acc:ZDB-GENE-030131-7459]	GO:0000413(protein peptidyl-prolyl isomerization);GO:0001666(response to hypoxia);GO:0003755(peptidyl-prolyl cis-trans isomerase activity);GO:0005575(cellular_component);GO:0006457(protein folding);GO:0016018(cyclosporin A binding);GO:0016853(isomerase activity);GO:0042026(protein refolding);GO:0051082(unfolded protein binding)	04217(Necroptosis)	K03767	EC:5.2.1.8
1	ENSDARG00000070833	lin52	0.736466	0.494406	0.574923	0.831	0.197	7.98295e-242	2.21224e-237	lin-52 DREAM MuvB core complex component [Source:ZFIN;Acc:ZDB-GENE-061110-82]	GO:0003674(molecular_function);GO:0006351(transcription, DNA-templated);GO:0070176(DRM complex)	04218(Cellular senescence)	K21775	NA
1	ENSDARG00000078069	rrm2.1	1.51555	0.688654	1.13799	0.647	0.082	9.55579e-242	2.6481e-237	ribonucleotide reductase M2 polypeptide [Source:ZFIN;Acc:ZDB-GENE-990415-25]	GO:0004748(ribonucleoside-diphosphate reductase activity, thioredoxin disulfide as acceptor);GO:0005737(cytoplasm);GO:0005829(cytosol);GO:0006260(DNA replication);GO:0009263(deoxyribonucleotide biosynthetic process);GO:0016020(membrane);GO:0016021(integral component of membrane);GO:0016491(oxidoreductase activity);GO:0046872(metal ion binding);GO:0055114(oxidation-reduction process)	00230(Purine metabolism);00240(Pyrimidine metabolism);00480(Glutathione metabolism);00983(Drug metabolism - other enzymes);04115(p53 signaling pathway)	K10808	EC:1.17.4.1
1	ENSDARG00000020887	armc1l	0.385103	0.288532	0.416513	0.593	0.057	1.29092e-241	3.5774e-237	armadillo repeat containing 1, like [Source:ZFIN;Acc:ZDB-GENE-030131-9819]	GO:0005515(protein binding);GO:0030001(metal ion transport);GO:0046872(metal ion binding)	NA	NA	NA
1	ENSDARG00000033175	snrpe	3.19311	1.59453	1.00183	0.975	0.581	2.91598e-241	8.08077e-237	small nuclear ribonucleoprotein polypeptide E [Source:ZFIN;Acc:ZDB-GENE-040426-1112]	GO:0000387(spliceosomal snRNP assembly);GO:0000398(mRNA splicing, via spliceosome);GO:0003723(RNA binding);GO:0005634(nucleus);GO:0005681(spliceosomal complex);GO:0005682(U5 snRNP);GO:0005685(U1 snRNP);GO:0005686(U2 snRNP);GO:0005687(U4 snRNP);GO:0005737(cytoplasm);GO:0005829(cytosol);GO:0006397(mRNA processing);GO:0008380(RNA splicing);GO:0034709(methylosome);GO:0034715(pICln-Sm protein complex)…	03040(Spliceosome)	K11097	NA
1	ENSDARG00000105430	si:ch73-368j24.11	0.421484	0.305233	0.465564	0.528	0.033	1.03704e-240	2.87385e-236	si:ch73-368j24.11 [Source:ZFIN;Acc:ZDB-GENE-160113-46]	GO:0000786(nucleosome);GO:0003677(DNA binding);GO:0003690(double-stranded DNA binding);GO:0005515(protein binding);GO:0005634(nucleus);GO:0005694(chromosome);GO:0006334(nucleosome assembly);GO:0006355(regulation of transcription, DNA-templated);GO:0016584(nucleosome positioning);GO:0030261(chromosome condensation);GO:0031492(nucleosomal DNA binding);GO:0031936(negative regulation of chromatin sil…	NA	K11275	NA
1	ENSDARG00000044491	kif20a	0.347526	0.264235	0.395304	0.5	0.027	3.63741e-240	1.008e-235	kinesin family member 20A [Source:ZFIN;Acc:ZDB-GENE-050522-252]	GO:0000166(nucleotide binding);GO:0000281(mitotic cytokinesis);GO:0003774(motor activity);GO:0003777(microtubule motor activity);GO:0005524(ATP binding);GO:0005634(nucleus);GO:0005794(Golgi apparatus);GO:0005871(kinesin complex);GO:0005874(microtubule);GO:0007018(microtubule-based movement);GO:0007507(heart development);GO:0008017(microtubule binding);GO:0016887(ATPase activity)	NA	K10402	NA
1	ENSDARG00000040076	pycard	2.33426	1.06359	1.13402	0.879	0.282	9.79559e-239	2.71455e-234	PYD and CARD domain containing [Source:ZFIN;Acc:ZDB-GENE-000511-2]	GO:0004197(cysteine-type endopeptidase activity);GO:0006508(proteolysis);GO:0006954(inflammatory response);GO:0042981(regulation of apoptotic process);GO:0045087(innate immune response)	04217(Necroptosis);04621(NOD-like receptor signaling pathway);04623(Cytosolic DNA-sensing pathway);04625(C-type lectin receptor signaling pathway);05132(Salmonella infection)	K12799	NA
1	ENSDARG00000114670	ube2c	1.08209	0.592747	0.86833	0.699	0.11	4.56567e-238	1.26524e-233	ubiquitin-conjugating enzyme E2C [Source:ZFIN;Acc:ZDB-GENE-051030-48]	GO:0000166(nucleotide binding);GO:0003677(DNA binding);GO:0005524(ATP binding);GO:0005634(nucleus);GO:0016740(transferase activity);GO:0031491(nucleosome binding)	04120(Ubiquitin mediated proteolysis)	K06688	EC:2.3.2.23
1	ENSDARG00000006963	cse1l	0.669725	0.445836	0.587055	0.744	0.137	5.49174e-238	1.52187e-233	CSE1 chromosome segregation 1-like (yeast) [Source:ZFIN;Acc:ZDB-GENE-990603-1]	GO:0005049(nuclear export signal receptor activity);GO:0005515(protein binding);GO:0005634(nucleus);GO:0005635(nuclear envelope);GO:0005737(cytoplasm);GO:0005829(cytosol);GO:0005886(plasma membrane);GO:0006606(protein import into nucleus);GO:0006611(protein export from nucleus);GO:0006886(intracellular protein transport);GO:0007589(body fluid secretion);GO:0008536(Ran GTPase binding);GO:0008565(p…	NA	K18423	NA
1	ENSDARG00000103015	hist1h2a2	0.399971	0.294234	0.442928	0.508	0.03	1.51436e-237	4.1966e-233	histone cluster 1 H2A family member 2 [Source:ZFIN;Acc:ZDB-GENE-050522-93]	GO:0000786(nucleosome);GO:0003677(DNA binding);GO:0005615(extracellular space);GO:0005634(nucleus);GO:0005694(chromosome);GO:0045087(innate immune response);GO:0046982(protein heterodimerization activity);GO:0050830(defense response to Gram-positive bacterium);GO:0051673(membrane disruption in other organism)	04217(Necroptosis)	K11251	NA
1	ENSDARG00000013938	psmb3	3.96437	1.74985	1.17986	0.96	0.529	1.70158e-237	4.71543e-233	proteasome subunit beta 3 [Source:ZFIN;Acc:ZDB-GENE-040426-2682]	GO:0000502(proteasome complex);GO:0004175(endopeptidase activity);GO:0004298(threonine-type endopeptidase activity);GO:0005634(nucleus);GO:0005737(cytoplasm);GO:0005839(proteasome core complex);GO:0006508(proteolysis);GO:0008233(peptidase activity);GO:0010498(proteasomal protein catabolic process);GO:0010499(proteasomal ubiquitin-independent protein catabolic process);GO:0016787(hydrolase activit…	03050(Proteasome)	K02735	EC:3.4.25.1
1	ENSDARG00000014013	lbr	1.46738	0.840286	0.804291	0.919	0.303	4.40338e-237	1.22027e-232	lamin B receptor [Source:ZFIN;Acc:ZDB-GENE-030804-11]	GO:0005637(nuclear inner membrane);GO:0016020(membrane);GO:0016021(integral component of membrane);GO:0016126(sterol biosynthetic process);GO:0016628(oxidoreductase activity, acting on the CH-CH group of donors, NAD or NADP as acceptor);GO:0042074(cell migration involved in gastrulation);GO:0055114(oxidation-reduction process)	NA	K19532	NA
1	ENSDARG00000117637	CABZ01005379.1	0.93886	0.56186	0.7407	0.761	0.15	7.23438e-237	2.00479e-232	NA	NA	NA	NA	NA
1	ENSDARG00000101560	psma1	4.87058	2.36399	1.04287	0.983	0.742	1.7035e-236	4.72073e-232	proteasome subunit alpha 1 [Source:ZFIN;Acc:ZDB-GENE-040801-15]	GO:0000502(proteasome complex);GO:0004175(endopeptidase activity);GO:0004298(threonine-type endopeptidase activity);GO:0005634(nucleus);GO:0005737(cytoplasm);GO:0005839(proteasome core complex);GO:0006508(proteolysis);GO:0006511(ubiquitin-dependent protein catabolic process);GO:0008233(peptidase activity);GO:0010498(proteasomal protein catabolic process);GO:0010499(proteasomal ubiquitin-independe…	03050(Proteasome)	K02725	EC:3.4.25.1
1	ENSDARG00000099518	si:ch211-119e14.1	1.01165	0.783415	0.368868	0.818	0.243	2.89837e-236	8.03197e-232	si:ch211-119e14.1 [Source:ZFIN;Acc:ZDB-GENE-141216-162]	GO:0016020(membrane);GO:0016021(integral component of membrane)	NA	NA	NA
1	ENSDARG00000032296	pomp	4.06061	1.83464	1.1462	0.971	0.558	6.18865e-236	1.715e-231	proteasome maturation protein [Source:ZFIN;Acc:ZDB-GENE-040801-10]	GO:0003674(molecular_function);GO:0005634(nucleus);GO:0005737(cytoplasm);GO:0043248(proteasome assembly)	03050(Proteasome)	K11599	NA
1	ENSDARG00000096554	si:dkey-25o16.4	0.302362	0.239536	0.336034	0.517	0.037	2.17493e-235	6.02715e-231	si:dkey-25o16.4 [Source:ZFIN;Acc:ZDB-GENE-030131-969]	GO:0051301(cell division);GO:0051988(regulation of attachment of spindle microtubules to kinetochore)	NA	K21764	NA
1	ENSDARG00000112954	zgc:165555	0.498024	0.357791	0.477098	0.59	0.065	1.17719e-234	3.26224e-230	zgc:165555 [Source:ZFIN;Acc:ZDB-GENE-070620-17]	GO:0000786(nucleosome);GO:0003677(DNA binding);GO:0005634(nucleus);GO:0005694(chromosome);GO:0006352(DNA-templated transcription, initiation);GO:0046982(protein heterodimerization activity)	NA	K11254	NA
1	ENSDARG00000003189	psmd1	2.34432	1.15052	1.02689	0.931	0.414	2.40407e-234	6.66216e-230	proteasome 26S subunit, non-ATPase 1 [Source:ZFIN;Acc:ZDB-GENE-040426-810]	GO:0000502(proteasome complex);GO:0004175(endopeptidase activity);GO:0005634(nucleus);GO:0008540(proteasome regulatory particle, base subcomplex);GO:0016020(membrane);GO:0016021(integral component of membrane);GO:0022624(proteasome accessory complex);GO:0030234(enzyme regulator activity);GO:0034515(proteasome storage granule);GO:0042176(regulation of protein catabolic process);GO:0043161(proteaso…	03050(Proteasome)	K03032	NA
1	ENSDARG00000015422	ppil1	0.79551	0.499039	0.672728	0.749	0.152	4.57939e-234	1.26904e-229	peptidylprolyl isomerase (cyclophilin)-like 1 [Source:ZFIN;Acc:ZDB-GENE-051009-1]	GO:0000413(protein peptidyl-prolyl isomerization);GO:0003755(peptidyl-prolyl cis-trans isomerase activity);GO:0005634(nucleus);GO:0006457(protein folding);GO:0016853(isomerase activity)	03040(Spliceosome)	K12733	EC:5.2.1.8
1	ENSDARG00000114405	zgc:194989	0.947822	0.560277	0.758478	0.736	0.135	5.20922e-234	1.44358e-229	zgc:194989 [Source:ZFIN;Acc:ZDB-GENE-080723-3]	GO:0000786(nucleosome);GO:0003677(DNA binding);GO:0005634(nucleus);GO:0005694(chromosome);GO:0006334(nucleosome assembly);GO:0046982(protein heterodimerization activity)	NA	K11252	NA
1	ENSDARG00000103824	hint1	5.69667	2.62723	1.11658	0.975	0.707	1.131e-233	3.13423e-229	histidine triad nucleotide binding protein 1 [Source:ZFIN;Acc:ZDB-GENE-040927-8]	GO:0003824(catalytic activity);GO:0005575(cellular_component)	NA	K02503	NA
1	ENSDARG00000026454	mis12	0.390963	0.296053	0.401179	0.614	0.075	3.1673e-233	8.77723e-229	MIS12 kinetochore complex component [Source:ZFIN;Acc:ZDB-GENE-040426-1372]	GO:0000070(mitotic sister chromatid segregation);GO:0000278(mitotic cell cycle);GO:0000775(chromosome, centromeric region);GO:0000818(nuclear MIS12/MIND complex);GO:0003674(molecular_function);GO:0005634(nucleus);GO:0034501(protein localization to kinetochore);GO:0051382(kinetochore assembly)	NA	K11543	NA
1	ENSDARG00000033757	ncaph2	0.348685	0.272927	0.353408	0.607	0.076	4.37268e-233	1.21176e-228	non-SMC condensin II complex, subunit H2 [Source:ZFIN;Acc:ZDB-GENE-041210-172]	GO:0000793(condensed chromosome);GO:0000796(condensin complex);GO:0003682(chromatin binding);GO:0005634(nucleus);GO:0010032(meiotic chromosome condensation);GO:0030261(chromosome condensation);GO:0051276(chromosome organization);GO:0051306(mitotic sister chromatid separation)	NA	K11490	NA
1	ENSDARG00000117089	CKS2	0.44543	0.326792	0.446825	0.651	0.087	1.04731e-232	2.90231e-228	zgc:86839 [Source:ZFIN;Acc:ZDB-GENE-040625-102]	GO:0000079(regulation of cyclin-dependent protein serine/threonine kinase activity);GO:0005575(cellular_component);GO:0007049(cell cycle);GO:0016538(cyclin-dependent protein serine/threonine kinase regulator activity);GO:0051301(cell division)	NA	NA	NA
1	ENSDARG00000101766	ptmab	19.0162	11.6509	0.706785	0.999	0.966	2.98964e-232	8.2849e-228	prothymosin alpha b [Source:ZFIN;Acc:ZDB-GENE-030131-8681]	GO:0005634(nucleus);GO:0006915(apoptotic process)	NA	K13784	NA
1	ENSDARG00000071670	tma7	4.06004	1.94728	1.06004	0.974	0.629	5.30155e-232	1.46916e-227	translation machinery associated 7 homolog [Source:ZFIN;Acc:ZDB-GENE-061027-176]	GO:0002181(cytoplasmic translation);GO:0003674(molecular_function);GO:0005575(cellular_component);GO:0008150(biological_process)	NA	NA	NA
1	ENSDARG00000054696	psmb4	3.07478	1.48318	1.05179	0.967	0.507	9.28502e-232	2.57306e-227	proteasome subunit beta 4 [Source:ZFIN;Acc:ZDB-GENE-050417-333]	GO:0000502(proteasome complex);GO:0004175(endopeptidase activity);GO:0004298(threonine-type endopeptidase activity);GO:0005634(nucleus);GO:0005737(cytoplasm);GO:0005839(proteasome core complex);GO:0006508(proteolysis);GO:0008233(peptidase activity);GO:0010498(proteasomal protein catabolic process);GO:0010499(proteasomal ubiquitin-independent protein catabolic process);GO:0016787(hydrolase activit…	03050(Proteasome)	K02736	EC:3.4.25.1
1	ENSDARG00000045928	psma4	3.85027	1.83003	1.07309	0.976	0.632	7.58014e-231	2.10061e-226	proteasome subunit alpha 4 [Source:ZFIN;Acc:ZDB-GENE-040426-1932]	GO:0000502(proteasome complex);GO:0004175(endopeptidase activity);GO:0004298(threonine-type endopeptidase activity);GO:0005634(nucleus);GO:0005737(cytoplasm);GO:0005839(proteasome core complex);GO:0006508(proteolysis);GO:0006511(ubiquitin-dependent protein catabolic process);GO:0008233(peptidase activity);GO:0010498(proteasomal protein catabolic process);GO:0010499(proteasomal ubiquitin-independe…	03050(Proteasome)	K02728	EC:3.4.25.1
1	ENSDARG00000019398	psma6a	1.36436	0.774109	0.817612	0.881	0.275	5.49163e-230	1.52184e-225	proteasome subunit alpha 6a [Source:ZFIN;Acc:ZDB-GENE-020326-1]	GO:0000502(proteasome complex);GO:0004175(endopeptidase activity);GO:0004298(threonine-type endopeptidase activity);GO:0005634(nucleus);GO:0005737(cytoplasm);GO:0005839(proteasome core complex);GO:0006508(proteolysis);GO:0006511(ubiquitin-dependent protein catabolic process);GO:0008233(peptidase activity);GO:0010498(proteasomal protein catabolic process);GO:0010499(proteasomal ubiquitin-independe…	03050(Proteasome)	K02730	EC:3.4.25.1
1	ENSDARG00000091271	si:ch211-225g23.1	0.268633	0.215753	0.316256	0.499	0.03	6.21708e-230	1.72288e-225	si:ch211-225g23.1 [Source:ZFIN;Acc:ZDB-GENE-030131-3256]	GO:0000776(kinetochore);GO:0003677(DNA binding);GO:0005634(nucleus);GO:0005694(chromosome);GO:0046982(protein heterodimerization activity);GO:0051382(kinetochore assembly)	NA	K11512	NA
1	ENSDARG00000029058	rbbp4	1.85104	0.935188	0.985007	0.887	0.287	1.22303e-229	3.38927e-225	retinoblastoma binding protein 4 [Source:ZFIN;Acc:ZDB-GENE-030131-445]	GO:0005515(protein binding);GO:0005634(nucleus)	04218(Cellular senescence)	K10752	NA
1	ENSDARG00000092136	cenpw	0.421241	0.316799	0.411076	0.675	0.102	1.94857e-229	5.39987e-225	centromere protein W [Source:ZFIN;Acc:ZDB-GENE-100922-200]	GO:0000278(mitotic cell cycle);GO:0000775(chromosome, centromeric region);GO:0000776(kinetochore);GO:0003677(DNA binding);GO:0005654(nucleoplasm);GO:0007059(chromosome segregation);GO:0007346(regulation of mitotic cell cycle);GO:0007417(central nervous system development);GO:0046982(protein heterodimerization activity);GO:0051225(spindle assembly);GO:0051382(kinetochore assembly)	NA	NA	NA
1	ENSDARG00000014017	rrm1	1.0677	0.629932	0.761239	0.808	0.196	1.82872e-228	5.06775e-224	ribonucleotide reductase M1 polypeptide [Source:ZFIN;Acc:ZDB-GENE-990415-247]	GO:0000166(nucleotide binding);GO:0004748(ribonucleoside-diphosphate reductase activity, thioredoxin disulfide as acceptor);GO:0005524(ATP binding);GO:0006260(DNA replication);GO:0016491(oxidoreductase activity);GO:0055114(oxidation-reduction process)	00230(Purine metabolism);00240(Pyrimidine metabolism);00480(Glutathione metabolism);00983(Drug metabolism - other enzymes)	K10807	EC:1.17.4.1
1	ENSDARG00000058203	smc1al	2.1138	1.13631	0.895482	0.974	0.46	3.40638e-228	9.43976e-224	structural maintenance of chromosomes 1A, like [Source:ZFIN;Acc:ZDB-GENE-040426-57]	GO:0003682(chromatin binding);GO:0005515(protein binding);GO:0005524(ATP binding);GO:0005634(nucleus);GO:0005694(chromosome);GO:0006281(DNA repair);GO:0007064(mitotic sister chromatid cohesion);GO:0008278(cohesin complex);GO:0016020(membrane);GO:0016021(integral component of membrane);GO:0048703(embryonic viscerocranium morphogenesis);GO:0051276(chromosome organization)	04110(Cell cycle);04114(Oocyte meiosis)	K06636	NA
1	ENSDARG00000077822	si:dkey-6i22.5	0.409306	0.307992	0.410287	0.64	0.086	1.11551e-227	3.0913e-223	si:dkey-6i22.5 [Source:ZFIN;Acc:ZDB-GENE-050506-32]	GO:0000818(nuclear MIS12/MIND complex)	NA	K11546	NA
1	ENSDARG00000087238	si:ch211-161h7.4	0.550679	0.392298	0.48926	0.676	0.109	3.82084e-227	1.05883e-222	si:ch211-161h7.4 [Source:ZFIN;Acc:ZDB-GENE-091118-108]	GO:0000776(kinetochore);GO:0000778(condensed nuclear chromosome kinetochore);GO:0019237(centromeric DNA binding);GO:0051315(attachment of mitotic spindle microtubules to kinetochore);GO:0051382(kinetochore assembly);GO:0051455(attachment of spindle microtubules to kinetochore involved in homologous chromosome segregation)	NA	NA	NA
1	ENSDARG00000007960	hnrnpaba	6.15037	3.22605	0.930903	0.994	0.852	1.09814e-226	3.04317e-222	heterogeneous nuclear ribonucleoprotein A/Ba [Source:ZFIN;Acc:ZDB-GENE-030131-185]	GO:0003676(nucleic acid binding);GO:0003723(RNA binding);GO:0005654(nucleoplasm);GO:0043565(sequence-specific DNA binding);GO:1990837(sequence-specific double-stranded DNA binding);GO:1990904(ribonucleoprotein complex)	NA	K13044	NA
1	ENSDARG00000105508	si:dkey-23a13.21	0.29589	0.230952	0.357468	0.454	0.018	1.38305e-226	3.8327e-222	si:dkey-23a13.21 [Source:ZFIN;Acc:ZDB-GENE-160113-53]	GO:0000786(nucleosome);GO:0003677(DNA binding);GO:0005634(nucleus);GO:0005694(chromosome);GO:0031492(nucleosomal DNA binding);GO:0046982(protein heterodimerization activity)	NA	NA	NA
1	ENSDARG00000036675	hnrnpa1b	3.99236	1.98101	1.011	0.975	0.673	2.73225e-226	7.57162e-222	heterogeneous nuclear ribonucleoprotein A1b [Source:ZFIN;Acc:ZDB-GENE-030912-14]	GO:0003676(nucleic acid binding);GO:0003723(RNA binding);GO:0003729(mRNA binding);GO:1990904(ribonucleoprotein complex)	03040(Spliceosome)	K12741	NA
1	ENSDARG00000031511	psmb2	3.38871	1.68308	1.00963	0.968	0.597	2.96586e-225	8.219e-221	proteasome subunit beta 2 [Source:ZFIN;Acc:ZDB-GENE-040718-353]	GO:0000502(proteasome complex);GO:0004175(endopeptidase activity);GO:0004298(threonine-type endopeptidase activity);GO:0005634(nucleus);GO:0005737(cytoplasm);GO:0005839(proteasome core complex);GO:0006508(proteolysis);GO:0008233(peptidase activity);GO:0010498(proteasomal protein catabolic process);GO:0010499(proteasomal ubiquitin-independent protein catabolic process);GO:0016787(hydrolase activit…	03050(Proteasome)	K02734	EC:3.4.25.1
1	ENSDARG00000001210	arl14ep	0.585352	0.409311	0.516107	0.736	0.141	3.15843e-225	8.75263e-221	ADP-ribosylation factor-like 14 effector protein [Source:ZFIN;Acc:ZDB-GENE-060825-216]	GO:0003676(nucleic acid binding);GO:0003677(DNA binding);GO:0008150(biological_process);GO:0043231(intracellular membrane-bounded organelle)	NA	NA	NA
1	ENSDARG00000011553	atp5pb	5.38102	2.69315	0.998588	0.99	0.776	9.23641e-225	2.55959e-220	ATP synthase peripheral stalk-membrane subunit b [Source:ZFIN;Acc:ZDB-GENE-041010-33]	GO:0000276(mitochondrial proton-transporting ATP synthase complex, coupling factor F(o));GO:0015078(proton transmembrane transporter activity);GO:0015986(ATP synthesis coupled proton transport);GO:0046933(proton-transporting ATP synthase activity, rotational mechanism);GO:0099132(ATP hydrolysis coupled cation transmembrane transport)	00190(Oxidative phosphorylation)	K02127	NA
1	ENSDARG00000005098	zgc:86764	0.304251	0.240537	0.339008	0.503	0.037	3.26532e-224	9.04886e-220	zgc:86764 [Source:ZFIN;Acc:ZDB-GENE-040718-435]	GO:0000226(microtubule cytoskeleton organization);GO:0005575(cellular_component);GO:0008017(microtubule binding)	NA	K16732	NA
1	ENSDARG00000112593	hist1h2a3.1	0.309257	0.241665	0.355797	0.458	0.024	4.74379e-224	1.3146e-219	histone cluster 1 H2A family member 3 [Source:ZFIN;Acc:ZDB-GENE-070822-28]	GO:0000786(nucleosome);GO:0003677(DNA binding);GO:0005615(extracellular space);GO:0005634(nucleus);GO:0005694(chromosome);GO:0045087(innate immune response);GO:0046982(protein heterodimerization activity);GO:0050830(defense response to Gram-positive bacterium);GO:0051673(membrane disruption in other organism)	04217(Necroptosis)	K11251	NA
1	ENSDARG00000099663	cox5ab	2.86225	1.48241	0.949203	0.964	0.555	5.22001e-222	1.44657e-217	cytochrome c oxidase subunit 5Ab [Source:ZFIN;Acc:ZDB-GENE-030131-5162]	GO:0004129(cytochrome-c oxidase activity);GO:0005743(mitochondrial inner membrane);GO:0005751(mitochondrial respiratory chain complex IV);GO:0006123(mitochondrial electron transport, cytochrome c to oxygen);GO:0021522(spinal cord motor neuron differentiation);GO:0048568(embryonic organ development);GO:1902600(proton transmembrane transport)	00190(Oxidative phosphorylation);04260(Cardiac muscle contraction)	K02264	NA
1	ENSDARG00000086552	hist1h2a11.2	0.339384	0.258487	0.392827	0.476	0.026	9.26304e-222	2.56697e-217	histone cluster 1 H2A family member 11 [Source:ZFIN;Acc:ZDB-GENE-081205-1]	GO:0000786(nucleosome);GO:0000790(nuclear chromatin);GO:0003677(DNA binding);GO:0005615(extracellular space);GO:0005634(nucleus);GO:0005694(chromosome);GO:0006325(chromatin organization);GO:0045087(innate immune response);GO:0046982(protein heterodimerization activity);GO:0050830(defense response to Gram-positive bacterium);GO:0051673(membrane disruption in other organism)	04217(Necroptosis)	K11251	NA
1	ENSDARG00000012073	kif15	0.446603	0.335607	0.412222	0.647	0.099	9.67976e-222	2.68246e-217	kinesin family member 15 [Source:ZFIN;Acc:ZDB-GENE-050622-16]	GO:0000166(nucleotide binding);GO:0003774(motor activity);GO:0003777(microtubule motor activity);GO:0005524(ATP binding);GO:0005871(kinesin complex);GO:0005874(microtubule);GO:0007018(microtubule-based movement);GO:0008017(microtubule binding);GO:0016887(ATPase activity);GO:0030516(regulation of axon extension)	NA	K10400	NA
1	ENSDARG00000100558	slbp	1.04018	0.610289	0.769272	0.767	0.169	1.08715e-221	3.01272e-217	stem-loop binding protein [Source:ZFIN;Acc:ZDB-GENE-030131-9686]	GO:0003407(neural retina development);GO:0003723(RNA binding);GO:0003729(mRNA binding);GO:0005634(nucleus);GO:0005737(cytoplasm);GO:0006398(mRNA 3'-end processing by stem-loop binding and cleavage);GO:0031290(retinal ganglion cell axon guidance);GO:0046530(photoreceptor cell differentiation);GO:0051028(mRNA transport);GO:0071204(histone pre-mRNA 3'end processing complex);GO:0071207(histone pre-mR…	NA	K18710	NA
1	ENSDARG00000057026	ran	15.9802	9.28811	0.782829	0.999	0.956	1.92628e-221	5.3381e-217	RAN, member RAS oncogene family [Source:ZFIN;Acc:ZDB-GENE-990415-88]	GO:0000070(mitotic sister chromatid segregation);GO:0000166(nucleotide binding);GO:0000287(magnesium ion binding);GO:0003407(neural retina development);GO:0003924(GTPase activity);GO:0005515(protein binding);GO:0005525(GTP binding);GO:0005634(nucleus);GO:0005635(nuclear envelope);GO:0005737(cytoplasm);GO:0005829(cytosol);GO:0006606(protein import into nucleus);GO:0006913(nucleocytoplasmic transpo…	03008(Ribosome biogenesis in eukaryotes);03013(RNA transport)	K07936	NA
1	ENSDARG00000051923	ccnb1	0.759331	0.44882	0.758592	0.517	0.043	5.87418e-221	1.62785e-216	cyclin B1 [Source:ZFIN;Acc:ZDB-GENE-000406-10]	GO:0000079(regulation of cyclin-dependent protein serine/threonine kinase activity);GO:0000278(mitotic cell cycle);GO:0000307(cyclin-dependent protein kinase holoenzyme complex);GO:0001556(oocyte maturation);GO:0004672(protein kinase activity);GO:0005634(nucleus);GO:0005737(cytoplasm);GO:0005813(centrosome);GO:0006468(protein phosphorylation);GO:0007088(regulation of mitotic nuclear division);GO:…	04068(FoxO signaling pathway);04110(Cell cycle);04114(Oocyte meiosis);04115(p53 signaling pathway);04218(Cellular senescence);04914(Progesterone-mediated oocyte maturation)	K05868	NA
1	ENSDARG00000021124	cfl1	21.224	12.5368	0.759531	0.999	0.971	1.25154e-219	3.46826e-215	cofilin 1 [Source:ZFIN;Acc:ZDB-GENE-030131-215]	GO:0003779(actin binding);GO:0005622(intracellular);GO:0007015(actin filament organization);GO:0015629(actin cytoskeleton);GO:0030030(cell projection organization);GO:0030042(actin filament depolymerization);GO:0055113(epiboly involved in gastrulation with mouth forming second);GO:0060271(cilium assembly);GO:0061371(determination of heart left/right asymmetry);GO:0070586(cell-cell adhesion involv…	04810(Regulation of actin cytoskeleton)	K05765	NA
1	ENSDARG00000089663	lsm3	1.58001	0.903075	0.807016	0.938	0.392	1.52288e-219	4.22022e-215	LSM3 homolog, U6 small nuclear RNA and mRNA degradation associated [Source:ZFIN;Acc:ZDB-GENE-161207-2]	GO:0000398(mRNA splicing, via spliceosome);GO:0000932(P-body);GO:0000956(nuclear-transcribed mRNA catabolic process);GO:0003723(RNA binding);GO:0005634(nucleus);GO:0005681(spliceosomal complex);GO:0005688(U6 snRNP);GO:0006397(mRNA processing);GO:0008380(RNA splicing);GO:0033962(cytoplasmic mRNA processing body assembly);GO:0046540(U4/U6 x U5 tri-snRNP complex);GO:0071013(catalytic step 2 spliceos…	03018(RNA degradation);03040(Spliceosome)	K12622	NA
1	ENSDARG00000018124	psmd3	1.8777	0.987037	0.927788	0.904	0.357	1.32988e-218	3.68536e-214	proteasome 26S subunit, non-ATPase 3 [Source:ZFIN;Acc:ZDB-GENE-040426-1444]	GO:0000502(proteasome complex);GO:0006511(ubiquitin-dependent protein catabolic process);GO:0007417(central nervous system development);GO:0007420(brain development);GO:0008345(larval locomotory behavior);GO:0008541(proteasome regulatory particle, lid subcomplex);GO:0030234(enzyme regulator activity);GO:0042176(regulation of protein catabolic process);GO:0050790(regulation of catalytic activity);…	03050(Proteasome)	K03033	NA
1	ENSDARG00000021794	hmmr	0.301705	0.23695	0.348558	0.447	0.023	2.18358e-218	6.05114e-214	hyaluronan-mediated motility receptor (RHAMM) [Source:ZFIN;Acc:ZDB-GENE-030131-731]	GO:0005540(hyaluronic acid binding);GO:0061026(cardiac muscle tissue regeneration)	04512(ECM-receptor interaction)	K06267	NA
1	ENSDARG00000002240	psmb6	3.49096	1.76605	0.983096	0.974	0.639	3.00589e-218	8.32993e-214	proteasome subunit beta 6 [Source:ZFIN;Acc:ZDB-GENE-990415-216]	GO:0000502(proteasome complex);GO:0004175(endopeptidase activity);GO:0004298(threonine-type endopeptidase activity);GO:0005634(nucleus);GO:0005737(cytoplasm);GO:0005839(proteasome core complex);GO:0006508(proteolysis);GO:0008233(peptidase activity);GO:0010498(proteasomal protein catabolic process);GO:0010499(proteasomal ubiquitin-independent protein catabolic process);GO:0016787(hydrolase activit…	03050(Proteasome)	K02738	EC:3.4.25.1
1	ENSDARG00000007315	tmpoa	0.344636	0.273834	0.331771	0.575	0.081	2.56448e-217	7.10668e-213	thymopoietin a [Source:ZFIN;Acc:ZDB-GENE-030131-6003]	GO:0000793(condensed chromosome);GO:0003677(DNA binding);GO:0003682(chromatin binding);GO:0007084(mitotic nuclear envelope reassembly);GO:0016020(membrane);GO:0016021(integral component of membrane);GO:0042175(nuclear outer membrane-endoplasmic reticulum membrane network)	NA	NA	NA
1	ENSDARG00000052856	khdrbs1a	10.8676	6.26797	0.793963	0.997	0.939	3.13279e-217	8.68158e-213	KH domain containing, RNA binding, signal transduction associated 1a [Source:ZFIN;Acc:ZDB-GENE-000210-25]	GO:0003676(nucleic acid binding);GO:0003723(RNA binding)	NA	NA	NA
1	ENSDARG00000038635	magoh	2.11965	1.08574	0.965139	0.918	0.402	3.68741e-217	1.02185e-212	mago homolog, exon junction complex subunit [Source:ZFIN;Acc:ZDB-GENE-041216-1]	GO:0000184(nuclear-transcribed mRNA catabolic process, nonsense-mediated decay);GO:0000381(regulation of alternative mRNA splicing, via spliceosome);GO:0003723(RNA binding);GO:0005634(nucleus);GO:0005737(cytoplasm);GO:0006397(mRNA processing);GO:0006417(regulation of translation);GO:0008380(RNA splicing);GO:0016607(nuclear speck);GO:0035145(exon-exon junction complex);GO:0051028(mRNA transport);G…	03013(RNA transport);03015(mRNA surveillance pathway);03040(Spliceosome)	K12877	NA
1	ENSDARG00000067975	atp5if1a	4.13415	2.0523	1.01035	0.967	0.668	7.53236e-217	2.08737e-212	ATP synthase inhibitory factor subunit 1a [Source:ZFIN;Acc:ZDB-GENE-070410-36]	GO:0005739(mitochondrion);GO:0006783(heme biosynthetic process);GO:0007601(visual perception);GO:0007634(optokinetic behavior);GO:0030218(erythrocyte differentiation);GO:0032780(negative regulation of ATPase activity);GO:0042030(ATPase inhibitor activity);GO:0042803(protein homodimerization activity);GO:0051117(ATPase binding);GO:0051289(protein homotetramerization);GO:0051346(negative regulation…	NA	K22255	NA
1	ENSDARG00000100741	cdc20	0.524105	0.357326	0.552615	0.529	0.045	2.60442e-216	7.21736e-212	cell division cycle 20 homolog [Source:ZFIN;Acc:ZDB-GENE-040426-2044]	GO:0005515(protein binding);GO:0010997(anaphase-promoting complex binding);GO:0031145(anaphase-promoting complex-dependent catabolic process);GO:0097027(ubiquitin-protein transferase activator activity);GO:1904668(positive regulation of ubiquitin protein ligase activity)	04110(Cell cycle);04114(Oocyte meiosis);04120(Ubiquitin mediated proteolysis)	K03363	NA
1	ENSDARG00000019404	atp5f1d	4.11756	2.0785	0.986249	0.979	0.692	3.34266e-216	9.26318e-212	ATP synthase F1 subunit delta [Source:ZFIN;Acc:ZDB-GENE-030131-7649]	GO:0000275(mitochondrial proton-transporting ATP synthase complex, catalytic core F(1));GO:0015986(ATP synthesis coupled proton transport);GO:0045261(proton-transporting ATP synthase complex, catalytic core F(1));GO:0046933(proton-transporting ATP synthase activity, rotational mechanism);GO:0099132(ATP hydrolysis coupled cation transmembrane transport)	00190(Oxidative phosphorylation)	K02134	NA
1	ENSDARG00000089291	cenpx	0.59215	0.425207	0.477796	0.761	0.17	1.07182e-215	2.97024e-211	centromere protein X [Source:ZFIN;Acc:ZDB-GENE-110411-78]	GO:0000712(resolution of meiotic recombination intermediates);GO:0003690(double-stranded DNA binding);GO:0006281(DNA repair);GO:0031297(replication fork processing);GO:0043240(Fanconi anaemia nuclear complex);GO:0046982(protein heterodimerization activity);GO:0051382(kinetochore assembly);GO:0071821(FANCM-MHF complex)	03460(Fanconi anemia pathway)	K15360	NA
1	ENSDARG00000051736	hist1h2a4	0.264786	0.212794	0.315368	0.439	0.02	6.02368e-215	1.66928e-210	histone cluster 1 H2A family member 4 [Source:ZFIN;Acc:ZDB-GENE-050731-6]	GO:0000786(nucleosome);GO:0003677(DNA binding);GO:0005615(extracellular space);GO:0005634(nucleus);GO:0005694(chromosome);GO:0045087(innate immune response);GO:0046982(protein heterodimerization activity);GO:0050830(defense response to Gram-positive bacterium);GO:0051673(membrane disruption in other organism)	04217(Necroptosis)	K11251	NA
1	ENSDARG00000075354	espl1	0.250019	0.203585	0.296406	0.474	0.028	6.41837e-215	1.77866e-210	extra spindle pole bodies like 1, separase [Source:ZFIN;Acc:ZDB-GENE-030131-5188]	GO:0004197(cysteine-type endopeptidase activity);GO:0005515(protein binding);GO:0005634(nucleus);GO:0005737(cytoplasm);GO:0005813(centrosome);GO:0006508(proteolysis);GO:0008233(peptidase activity);GO:0051307(meiotic chromosome separation);GO:0072686(mitotic spindle)	04110(Cell cycle);04114(Oocyte meiosis)	K02365	EC:3.4.22.49
1	ENSDARG00000028119	sumo3a	1.97246	1.08366	0.864079	0.94	0.459	1.92682e-214	5.3396e-210	small ubiquitin-like modifier 3a [Source:ZFIN;Acc:ZDB-GENE-040426-2133]	GO:0005515(protein binding);GO:0005634(nucleus);GO:0005737(cytoplasm);GO:0016605(PML body);GO:0016925(protein sumoylation);GO:0031386(protein tag);GO:0043009(chordate embryonic development);GO:0044389(ubiquitin-like protein ligase binding);GO:0060216(definitive hemopoiesis)	03013(RNA transport)	K12160	NA
1	ENSDARG00000010113	ndufb8	2.95924	1.60497	0.882686	0.971	0.638	4.0889e-213	1.13311e-208	NADH:ubiquinone oxidoreductase subunit B8 [Source:ZFIN;Acc:ZDB-GENE-040426-1858]	GO:0003954(NADH dehydrogenase activity);GO:0005739(mitochondrion);GO:0005743(mitochondrial inner membrane);GO:0005747(mitochondrial respiratory chain complex I);GO:0006120(mitochondrial electron transport, NADH to ubiquinone);GO:0008137(NADH dehydrogenase (ubiquinone) activity);GO:0016020(membrane);GO:0016021(integral component of membrane);GO:0055114(oxidation-reduction process);GO:0070469(respi…	00190(Oxidative phosphorylation)	K03964	NA
1	ENSDARG00000039208	nasp	1.85182	0.949585	0.963578	0.869	0.281	6.1098e-213	1.69315e-208	nuclear autoantigenic sperm protein (histone-binding) [Source:ZFIN;Acc:ZDB-GENE-030131-5511]	GO:0005515(protein binding);GO:0005575(cellular_component);GO:0005634(nucleus);GO:0005654(nucleoplasm);GO:0006335(DNA replication-dependent nucleosome assembly);GO:0008150(biological_process);GO:0034080(CENP-A containing nucleosome assembly);GO:0042393(histone binding)	NA	K11291	NA
1	ENSDARG00000022438	cox6a1	5.77624	2.8324	1.0281	0.981	0.752	8.8753e-213	2.45952e-208	cytochrome c oxidase subunit 6A1 [Source:ZFIN;Acc:ZDB-GENE-030131-7715]	GO:0004129(cytochrome-c oxidase activity);GO:0005739(mitochondrion);GO:0005743(mitochondrial inner membrane);GO:0005751(mitochondrial respiratory chain complex IV);GO:0006123(mitochondrial electron transport, cytochrome c to oxygen);GO:0009060(aerobic respiration);GO:0016020(membrane);GO:0030234(enzyme regulator activity);GO:0050790(regulation of catalytic activity);GO:1902600(proton transmembran…	00190(Oxidative phosphorylation);04260(Cardiac muscle contraction)	K02266	NA
1	ENSDARG00000075730	dnph1	1.39484	0.8004	0.801305	0.872	0.284	3.87802e-212	1.07468e-207	2'-deoxynucleoside 5'-phosphate N-hydrolase 1 [Source:ZFIN;Acc:ZDB-GENE-081107-5]	GO:0005634(nucleus);GO:0005737(cytoplasm);GO:0008152(metabolic process);GO:0009116(nucleoside metabolic process);GO:0009117(nucleotide metabolic process);GO:0009159(deoxyribonucleoside monophosphate catabolic process);GO:0016787(hydrolase activity);GO:0016798(hydrolase activity, acting on glycosyl bonds);GO:0016799(hydrolase activity, hydrolyzing N-glycosyl compounds);GO:0030307(positive regulati…	NA	K22928	EC:3.2.2.-
1	ENSDARG00000099667	snrpg	2.84737	1.39961	1.0246	0.939	0.486	6.82782e-212	1.89212e-207	small nuclear ribonucleoprotein polypeptide G [Source:ZFIN;Acc:ZDB-GENE-040912-105]	GO:0000387(spliceosomal snRNP assembly);GO:0000398(mRNA splicing, via spliceosome);GO:0003723(RNA binding);GO:0005634(nucleus);GO:0005681(spliceosomal complex);GO:0005682(U5 snRNP);GO:0005685(U1 snRNP);GO:0005686(U2 snRNP);GO:0005687(U4 snRNP);GO:0005689(U12-type spliceosomal complex);GO:0006397(mRNA processing);GO:0008380(RNA splicing);GO:0034719(SMN-Sm protein complex);GO:0043186(P granule);GO:…	03040(Spliceosome)	K11099	NA
1	ENSDARG00000098355	atp5pd	5.22913	2.64266	0.984578	0.986	0.759	7.54638e-212	2.09125e-207	ATP synthase peripheral stalk subunit d [Source:ZFIN;Acc:ZDB-GENE-040426-1658]	GO:0000274(mitochondrial proton-transporting ATP synthase, stator stalk);GO:0000276(mitochondrial proton-transporting ATP synthase complex, coupling factor F(o));GO:0005739(mitochondrion);GO:0005743(mitochondrial inner membrane);GO:0006811(ion transport);GO:0015078(proton transmembrane transporter activity);GO:0015986(ATP synthesis coupled proton transport);GO:0016020(membrane);GO:0046933(proton-…	00190(Oxidative phosphorylation)	K02138	NA
1	ENSDARG00000063285	ube2t	0.482394	0.351164	0.458066	0.664	0.11	1.88852e-211	5.23346e-207	ubiquitin-conjugating enzyme E2T (putative) [Source:ZFIN;Acc:ZDB-GENE-061013-547]	GO:0000166(nucleotide binding);GO:0005524(ATP binding);GO:0016740(transferase activity)	03460(Fanconi anemia pathway)	K13960	EC:2.3.2.23
1	ENSDARG00000035679	si:rp71-45k5.4	2.05007	1.09256	0.907954	0.938	0.427	2.0949e-211	5.8054e-207	si:rp71-45k5.4 [Source:ZFIN;Acc:ZDB-GENE-060503-941]	GO:0000502(proteasome complex);GO:0004175(endopeptidase activity);GO:0004298(threonine-type endopeptidase activity);GO:0005634(nucleus);GO:0005737(cytoplasm);GO:0005839(proteasome core complex);GO:0006508(proteolysis);GO:0006511(ubiquitin-dependent protein catabolic process);GO:0008233(peptidase activity);GO:0010498(proteasomal protein catabolic process);GO:0010499(proteasomal ubiquitin-independe…	03050(Proteasome)	K02726	EC:3.4.25.1
1	ENSDARG00000062326	hmgn7	4.13663	2.2429	0.883087	0.993	0.725	1.44706e-210	4.01008e-206	high mobility group nucleosomal binding domain 7 [Source:ZFIN;Acc:ZDB-GENE-061215-23]	GO:0000785(chromatin);GO:0003682(chromatin binding);GO:0005634(nucleus);GO:0031492(nucleosomal DNA binding);GO:0045944(positive regulation of transcription by RNA polymerase II);GO:0061178(regulation of insulin secretion involved in cellular response to glucose stimulus)	NA	NA	NA
1	ENSDARG00000078825	bub1ba	0.289426	0.230144	0.330658	0.485	0.035	3.21649e-210	8.91354e-206	BUB1 mitotic checkpoint serine/threonine kinase Ba [Source:ZFIN;Acc:ZDB-GENE-041014-120]	GO:0000778(condensed nuclear chromosome kinetochore);GO:0004672(protein kinase activity);GO:0006468(protein phosphorylation);GO:0007094(mitotic spindle assembly checkpoint);GO:0051754(meiotic sister chromatid cohesion, centromeric)	NA	NA	NA
1	ENSDARG00000103919	si:ch73-1a9.3	11.8222	5.31524	1.1533	0.993	0.794	2.89473e-209	8.02188e-205	si:ch73-1a9.3 [Source:ZFIN;Acc:ZDB-GENE-141216-84]	GO:0000785(chromatin);GO:0005634(nucleus);GO:0031492(nucleosomal DNA binding)	NA	NA	NA
1	ENSDARG00000104837	nudc	1.99282	1.03988	0.938388	0.904	0.371	4.7341e-209	1.31191e-204	nudC nuclear distribution protein [Source:ZFIN;Acc:ZDB-GENE-040426-899]	GO:0005737(cytoplasm);GO:0006457(protein folding);GO:0032502(developmental process);GO:0051082(unfolded protein binding);GO:0060271(cilium assembly);GO:0061371(determination of heart left/right asymmetry)	NA	NA	NA
1	ENSDARG00000039616	cenpk	0.284493	0.228543	0.315932	0.51	0.046	5.42569e-209	1.50357e-204	centromere protein K [Source:ZFIN;Acc:ZDB-GENE-090313-204]	GO:0005634(nucleus);GO:0051382(kinetochore assembly)	NA	K11503	NA
1	ENSDARG00000037867	atp5mf	3.88971	2.03369	0.935561	0.975	0.7	8.67306e-209	2.40348e-204	ATP synthase membrane subunit f [Source:ZFIN;Acc:ZDB-GENE-050309-87]	GO:0003674(molecular_function);GO:0008150(biological_process);GO:0016020(membrane);GO:0016021(integral component of membrane)	00190(Oxidative phosphorylation)	K02130	NA
1	ENSDARG00000076228	kif2c	0.267841	0.215563	0.313269	0.457	0.028	5.53777e-208	1.53463e-203	kinesin family member 2C [Source:ZFIN;Acc:ZDB-GENE-070912-298]	GO:0000166(nucleotide binding);GO:0003774(motor activity);GO:0003777(microtubule motor activity);GO:0005524(ATP binding);GO:0005634(nucleus);GO:0005813(centrosome);GO:0005871(kinesin complex);GO:0005874(microtubule);GO:0007018(microtubule-based movement);GO:0008017(microtubule binding);GO:0016887(ATPase activity)	NA	K10393	NA
1	ENSDARG00000063100	psmd14	1.63879	0.919577	0.833586	0.908	0.38	1.92794e-207	5.34272e-203	proteasome 26S subunit, non-ATPase 14 [Source:ZFIN;Acc:ZDB-GENE-070410-56]	GO:0001878(response to yeast);GO:0004843(thiol-dependent ubiquitin-specific protease activity);GO:0005515(protein binding);GO:0005575(cellular_component);GO:0008237(metallopeptidase activity);GO:0008541(proteasome regulatory particle, lid subcomplex);GO:0016579(protein deubiquitination);GO:0043161(proteasome-mediated ubiquitin-dependent protein catabolic process);GO:0061578(Lys63-specific deubiqu…	03050(Proteasome)	K03030	NA
1	ENSDARG00000078473	nucks1a	3.12993	1.60999	0.959085	0.975	0.544	2.07549e-207	5.75161e-203	nuclear casein kinase and cyclin-dependent kinase substrate 1a [Source:ZFIN;Acc:ZDB-GENE-040912-175]	GO:0005575(cellular_component);GO:0016301(kinase activity);GO:0016310(phosphorylation)	NA	NA	NA
1	ENSDARG00000045776	cnbpa	4.16162	1.98919	1.06496	0.967	0.609	2.16044e-207	5.98702e-203	CCHC-type zinc finger, nucleic acid binding protein a [Source:ZFIN;Acc:ZDB-GENE-030131-5045]	GO:0003676(nucleic acid binding);GO:0003682(chromatin binding);GO:0003697(single-stranded DNA binding);GO:0003723(RNA binding);GO:0008270(zinc ion binding);GO:0014029(neural crest formation);GO:0014036(neural crest cell fate specification);GO:0045944(positive regulation of transcription by RNA polymerase II);GO:0048703(embryonic viscerocranium morphogenesis);GO:0050727(regulation of inflammatory …	NA	K09250	NA
1	ENSDARG00000094191	nup37	0.524685	0.389149	0.431128	0.746	0.168	3.51958e-207	9.75346e-203	nucleoporin 37 [Source:ZFIN;Acc:ZDB-GENE-040718-363]	GO:0005515(protein binding);GO:0007507(heart development);GO:0031080(nuclear pore outer ring)	03013(RNA transport)	K14302	NA
1	ENSDARG00000112840	hist1h2a10.1	0.278818	0.223174	0.321152	0.442	0.026	4.32617e-207	1.19887e-202	histone cluster 1 H2A family member 10 [Source:ZFIN;Acc:ZDB-GENE-131127-92]	GO:0000786(nucleosome);GO:0000790(nuclear chromatin);GO:0003677(DNA binding);GO:0005634(nucleus);GO:0005694(chromosome);GO:0006325(chromatin organization);GO:0046982(protein heterodimerization activity)	04217(Necroptosis)	K11251	NA
1	ENSDARG00000100906	hist1h2a11.1	0.295799	0.231569	0.353177	0.431	0.019	7.9192e-207	2.19457e-202	histone cluster 1 H2A family member 11 [Source:ZFIN;Acc:ZDB-GENE-081205-1]	GO:0000786(nucleosome);GO:0000790(nuclear chromatin);GO:0003677(DNA binding);GO:0005615(extracellular space);GO:0005634(nucleus);GO:0005694(chromosome);GO:0006325(chromatin organization);GO:0045087(innate immune response);GO:0046982(protein heterodimerization activity);GO:0050830(defense response to Gram-positive bacterium);GO:0051673(membrane disruption in other organism)	04217(Necroptosis)	K11251	NA
1	ENSDARG00000014915	ndufab1b	2.43646	1.2495	0.963431	0.925	0.481	8.25526e-207	2.2877e-202	NADH:ubiquinone oxidoreductase subunit AB1b [Source:ZFIN;Acc:ZDB-GENE-030131-4437]	GO:0000035(acyl binding);GO:0000036(acyl carrier activity);GO:0005739(mitochondrion);GO:0005747(mitochondrial respiratory chain complex I);GO:0006633(fatty acid biosynthetic process)	00190(Oxidative phosphorylation)	K03955	NA
1	ENSDARG00000038030	rbx1	2.76361	1.46196	0.918654	0.958	0.569	1.64595e-206	4.56127e-202	ring-box 1, E3 ubiquitin protein ligase [Source:ZFIN;Acc:ZDB-GENE-041008-106]	GO:0005634(nucleus);GO:0006511(ubiquitin-dependent protein catabolic process);GO:0008270(zinc ion binding);GO:0016567(protein ubiquitination);GO:0019788(NEDD8 transferase activity);GO:0031146(SCF-dependent proteasomal ubiquitin-dependent protein catabolic process);GO:0031461(cullin-RING ubiquitin ligase complex);GO:0031462(Cul2-RING ubiquitin ligase complex);GO:0031463(Cul3-RING ubiquitin ligase …	03420(Nucleotide excision repair);04110(Cell cycle);04114(Oocyte meiosis);04120(Ubiquitin mediated proteolysis);04141(Protein processing in endoplasmic reticulum);04310(Wnt signaling pathway);04350(TGF-beta signaling pathway)	K03868	EC:2.3.2.32
1	ENSDARG00000015325	u2af1	1.70746	0.993002	0.781979	0.954	0.462	1.10537e-205	3.0632e-201	U2 small nuclear RNA auxiliary factor 1 [Source:ZFIN;Acc:ZDB-GENE-020419-1]	GO:0000398(mRNA splicing, via spliceosome);GO:0003676(nucleic acid binding);GO:0003723(RNA binding);GO:0005681(spliceosomal complex);GO:0030628(pre-mRNA 3'-splice site binding);GO:0046872(metal ion binding);GO:0089701(U2AF)	03040(Spliceosome)	K12836	NA
1	ENSDARG00000051718	si:ch211-113a14.24	0.259126	0.208026	0.316892	0.41	0.015	1.4924e-205	4.13573e-201	si:ch211-113a14.24 [Source:ZFIN;Acc:ZDB-GENE-121214-122]	GO:0000786(nucleosome);GO:0003677(DNA binding);GO:0003690(double-stranded DNA binding);GO:0005515(protein binding);GO:0005634(nucleus);GO:0005694(chromosome);GO:0006334(nucleosome assembly);GO:0006355(regulation of transcription, DNA-templated);GO:0016584(nucleosome positioning);GO:0030261(chromosome condensation);GO:0031492(nucleosomal DNA binding);GO:0031936(negative regulation of chromatin sil…	NA	K11275	NA
1	ENSDARG00000068759	si:ch211-244o22.2	0.327628	0.255923	0.35635	0.535	0.054	2.9884e-205	8.28144e-201	si:ch211-244o22.2 [Source:ZFIN;Acc:ZDB-GENE-030131-3271]	GO:0035307(positive regulation of protein dephosphorylation);GO:0051301(cell division)	NA	K17590	NA
1	ENSDARG00000007141	psmc3	1.13122	0.696824	0.699015	0.865	0.284	4.95322e-204	1.37264e-199	proteasome 26S subunit, ATPase 3 [Source:ZFIN;Acc:ZDB-GENE-030131-666]	GO:0000166(nucleotide binding);GO:0005524(ATP binding);GO:0005737(cytoplasm);GO:0008540(proteasome regulatory particle, base subcomplex);GO:0016787(hydrolase activity);GO:0030163(protein catabolic process);GO:0036402(proteasome-activating ATPase activity);GO:0045899(positive regulation of RNA polymerase II transcriptional preinitiation complex assembly);GO:1901800(positive regulation of proteasom…	03050(Proteasome)	K03065	NA
1	ENSDARG00000029406	h2afx	2.37715	1.20454	0.980754	0.878	0.288	7.15475e-204	1.98273e-199	H2A histone family, member X [Source:ZFIN;Acc:ZDB-GENE-040426-987]	GO:0000786(nucleosome);GO:0000790(nuclear chromatin);GO:0003677(DNA binding);GO:0005634(nucleus);GO:0005694(chromosome);GO:0005813(centrosome);GO:0006281(DNA repair);GO:0006310(DNA recombination);GO:0006325(chromatin organization);GO:0006974(cellular response to DNA damage stimulus);GO:0007049(cell cycle);GO:0046982(protein heterodimerization activity);GO:0051321(meiotic cell cycle)	04217(Necroptosis)	K11251	NA
1	ENSDARG00000020079	neil3	0.309987	0.246076	0.333105	0.546	0.06	7.16847e-204	1.98653e-199	nei-like DNA glycosylase 3 [Source:ZFIN;Acc:ZDB-GENE-041114-18]	GO:0003676(nucleic acid binding);GO:0003677(DNA binding);GO:0003684(damaged DNA binding);GO:0003906(DNA-(apurinic or apyrimidinic site) endonuclease activity);GO:0005634(nucleus);GO:0006281(DNA repair);GO:0006284(base-excision repair);GO:0006289(nucleotide-excision repair);GO:0008270(zinc ion binding);GO:0016799(hydrolase activity, hydrolyzing N-glycosyl compounds);GO:0019104(DNA N-glycosylase ac…	03410(Base excision repair)	K10569	NA
1	ENSDARG00000009871	snrpc	1.11086	0.688832	0.689451	0.872	0.298	2.04471e-203	5.66631e-199	small nuclear ribonucleoprotein polypeptide C [Source:ZFIN;Acc:ZDB-GENE-020419-26]	GO:0000243(commitment complex);GO:0000381(regulation of alternative mRNA splicing, via spliceosome);GO:0000387(spliceosomal snRNP assembly);GO:0000395(mRNA 5'-splice site recognition);GO:0000398(mRNA splicing, via spliceosome);GO:0003676(nucleic acid binding);GO:0003723(RNA binding);GO:0003729(mRNA binding);GO:0005634(nucleus);GO:0005685(U1 snRNP);GO:0008270(zinc ion binding);GO:0030619(U1 snRNA …	03040(Spliceosome)	K11095	NA
1	ENSDARG00000013333	ndufa10	1.27669	0.775985	0.718305	0.897	0.329	2.53681e-203	7.02999e-199	NADH:ubiquinone oxidoreductase subunit A10 [Source:ZFIN;Acc:ZDB-GENE-030131-670]	GO:0005737(cytoplasm);GO:0005739(mitochondrion);GO:0005747(mitochondrial respiratory chain complex I);GO:0005759(mitochondrial matrix);GO:0006120(mitochondrial electron transport, NADH to ubiquinone);GO:0055114(oxidation-reduction process);GO:0070469(respirasome)	00190(Oxidative phosphorylation)	K03954	NA
1	ENSDARG00000042563	mis18bp1	0.253543	0.206924	0.293127	0.458	0.032	2.87234e-203	7.95984e-199	MIS18 binding protein 1 [Source:ZFIN;Acc:ZDB-GENE-030616-151]	GO:0000778(condensed nuclear chromosome kinetochore);GO:0003677(DNA binding);GO:0005634(nucleus)	NA	NA	NA
1	ENSDARG00000053047	eif2s2	4.46322	2.2398	0.994714	0.975	0.705	1.05132e-202	2.91341e-198	eukaryotic translation initiation factor 2, subunit 2 beta [Source:ZFIN;Acc:ZDB-GENE-030131-3085]	GO:0003743(translation initiation factor activity);GO:0006413(translational initiation)	03013(RNA transport)	K03238	NA
1	ENSDARG00000044299	lmnb1	0.420551	0.325044	0.371646	0.656	0.124	1.07143e-202	2.96913e-198	lamin B1 [Source:ZFIN;Acc:ZDB-GENE-020424-2]	GO:0005198(structural molecule activity);GO:0005882(intermediate filament)	04210(Apoptosis)	K07611	NA
1	ENSDARG00000091280	si:ch211-66k16.27	0.850106	0.573577	0.567655	0.84	0.251	2.69432e-202	7.46649e-198	si:ch211-66k16.27 [Source:ZFIN;Acc:ZDB-GENE-120709-9]	GO:0004197(cysteine-type endopeptidase activity);GO:0006508(proteolysis);GO:0006954(inflammatory response);GO:0042981(regulation of apoptotic process);GO:0045087(innate immune response)	NA	NA	NA
1	ENSDARG00000074012	si:ch1073-159d7.7	0.298897	0.235028	0.346816	0.443	0.025	5.87455e-202	1.62796e-197	si:ch1073-159d7.7 [Source:ZFIN;Acc:ZDB-GENE-160113-58]	GO:0000786(nucleosome);GO:0003677(DNA binding);GO:0005634(nucleus);GO:0005694(chromosome);GO:0006334(nucleosome assembly)	NA	K11275	NA
1	ENSDARG00000110608	CABZ01115113.1	1.3335	0.801179	0.73502	0.901	0.344	6.81846e-202	1.88953e-197	proteasome (prosome, macropain) assembly chaperone 4 [Source:NCBI gene;Acc:100333944]	GO:0043248(proteasome assembly)	NA	K11878	NA
1	ENSDARG00000054929	zgc:110540	0.996483	0.556872	0.8395	0.593	0.082	1.00854e-201	2.79486e-197	zgc:110540 [Source:ZFIN;Acc:ZDB-GENE-050327-77]	GO:0000166(nucleotide binding);GO:0004137(deoxycytidine kinase activity);GO:0005524(ATP binding);GO:0005575(cellular_component);GO:0005737(cytoplasm);GO:0006139(nucleobase-containing compound metabolic process);GO:0009157(deoxyribonucleoside monophosphate biosynthetic process);GO:0009165(nucleotide biosynthetic process);GO:0016301(kinase activity);GO:0016310(phosphorylation);GO:0016740(transferas…	00230(Purine metabolism);00240(Pyrimidine metabolism)	K00893	EC:2.7.1.74
1	ENSDARG00000070046	eny2	1.09529	0.673918	0.700674	0.843	0.263	2.1787e-201	6.0376e-197	enhancer of yellow 2 homolog (Drosophila) [Source:ZFIN;Acc:ZDB-GENE-040718-124]	GO:0000124(SAGA complex);GO:0003682(chromatin binding);GO:0003713(transcription coactivator activity);GO:0005634(nucleus);GO:0005643(nuclear pore);GO:0005654(nucleoplasm);GO:0006325(chromatin organization);GO:0006357(regulation of transcription by RNA polymerase II);GO:0006368(transcription elongation from RNA polymerase II promoter);GO:0006406(mRNA export from nucleus);GO:0015031(protein transpo…	NA	K11368	NA
1	ENSDARG00000070656	si:ch211-69g19.2	0.713531	0.431478	0.725689	0.464	0.033	8.41221e-200	2.33119e-195	si:ch211-69g19.2 [Source:ZFIN;Acc:ZDB-GENE-030804-13]	GO:0003674(molecular_function);GO:0005575(cellular_component)	NA	NA	NA
1	ENSDARG00000016239	psmd13	1.31006	0.77957	0.748889	0.881	0.323	8.59071e-200	2.38066e-195	proteasome 26S subunit, non-ATPase 13 [Source:ZFIN;Acc:ZDB-GENE-040426-1004]	GO:0000502(proteasome complex);GO:0005198(structural molecule activity);GO:0005634(nucleus);GO:0005829(cytosol);GO:0006511(ubiquitin-dependent protein catabolic process);GO:0008541(proteasome regulatory particle, lid subcomplex);GO:0030097(hemopoiesis);GO:0043248(proteasome assembly)	03050(Proteasome)	K03039	NA
1	ENSDARG00000020454	psmd8	1.5482	0.879768	0.815395	0.887	0.335	2.4786e-199	6.86869e-195	proteasome 26S subunit, non-ATPase 8 [Source:ZFIN;Acc:ZDB-GENE-040625-136]	GO:0003674(molecular_function);GO:0005829(cytosol);GO:0005838(proteasome regulatory particle);GO:0006508(proteolysis);GO:0008541(proteasome regulatory particle, lid subcomplex);GO:0043161(proteasome-mediated ubiquitin-dependent protein catabolic process)	03050(Proteasome)	K03031	NA
1	ENSDARG00000099865	hnrnpabb	6.32587	3.26793	0.952889	0.989	0.807	2.50331e-199	6.93718e-195	heterogeneous nuclear ribonucleoprotein A/Bb [Source:ZFIN;Acc:ZDB-GENE-040426-2516]	GO:0003676(nucleic acid binding);GO:0003723(RNA binding);GO:0005654(nucleoplasm);GO:0043565(sequence-specific DNA binding);GO:1990837(sequence-specific double-stranded DNA binding);GO:1990904(ribonucleoprotein complex)	NA	NA	NA
1	ENSDARG00000015208	rbb4l	1.01089	0.655325	0.62534	0.871	0.299	4.36625e-199	1.20997e-194	retinoblastoma binding protein 4, like [Source:ZFIN;Acc:ZDB-GENE-030131-848]	GO:0005515(protein binding);GO:0005634(nucleus)	04218(Cellular senescence)	K10752	NA
1	ENSDARG00000004427	dpy30	1.14316	0.714881	0.677254	0.89	0.332	8.55201e-199	2.36993e-194	dpy-30 histone methyltransferase complex regulatory subunit [Source:ZFIN;Acc:ZDB-GENE-040718-136]	GO:0035162(embryonic hemopoiesis);GO:0044666(MLL3/4 complex);GO:0048188(Set1C/COMPASS complex);GO:0051568(histone H3-K4 methylation)	NA	K14965	NA
1	ENSDARG00000010792	cdc25b	0.44253	0.345141	0.358589	0.653	0.131	1.75494e-198	4.86328e-194	cell division cycle 25B [Source:ZFIN;Acc:ZDB-GENE-000330-5]	GO:0000086(G2/M transition of mitotic cell cycle);GO:0004725(protein tyrosine phosphatase activity);GO:0005622(intracellular);GO:0005634(nucleus);GO:0005737(cytoplasm);GO:0006470(protein dephosphorylation);GO:0009794(regulation of mitotic cell cycle, embryonic);GO:0010389(regulation of G2/M transition of mitotic cell cycle);GO:0010971(positive regulation of G2/M transition of mitotic cell cycle);…	04010(MAPK signaling pathway);04110(Cell cycle);04914(Progesterone-mediated oocyte maturation)	K05866	EC:3.1.3.48
1	ENSDARG00000040440	snrpd2	3.19398	1.6285	0.971815	0.958	0.568	1.82627e-198	5.06095e-194	small nuclear ribonucleoprotein D2 polypeptide [Source:ZFIN;Acc:ZDB-GENE-040914-10]	GO:0000387(spliceosomal snRNP assembly);GO:0005634(nucleus);GO:0005682(U5 snRNP);GO:0005685(U1 snRNP);GO:0005686(U2 snRNP);GO:0006397(mRNA processing);GO:0008380(RNA splicing);GO:0030532(small nuclear ribonucleoprotein complex);GO:0046540(U4/U6 x U5 tri-snRNP complex);GO:0071013(catalytic step 2 spliceosome)	03040(Spliceosome)	K11096	NA
1	ENSDARG00000034916	hat1	0.717826	0.490878	0.54827	0.774	0.197	3.35035e-198	9.28449e-194	histone acetyltransferase 1 [Source:ZFIN;Acc:ZDB-GENE-040912-99]	GO:0000781(chromosome, telomeric region);GO:0000790(nuclear chromatin);GO:0004402(histone acetyltransferase activity);GO:0005634(nucleus);GO:0006325(chromatin organization);GO:0006348(chromatin silencing at telomere);GO:0010485(H4 histone acetyltransferase activity);GO:0016573(histone acetylation);GO:0016740(transferase activity);GO:0016746(transferase activity, transferring acyl groups);GO:00423…	NA	K11303	EC:2.3.1.48
1	ENSDARG00000043781	psmb10	1.76456	1.00149	0.817158	0.917	0.381	5.67523e-198	1.57272e-193	proteasome subunit beta 10 [Source:ZFIN;Acc:ZDB-GENE-040718-278]	GO:0000502(proteasome complex);GO:0002376(immune system process);GO:0004175(endopeptidase activity);GO:0004298(threonine-type endopeptidase activity);GO:0005634(nucleus);GO:0005737(cytoplasm);GO:0005839(proteasome core complex);GO:0006508(proteolysis);GO:0008233(peptidase activity);GO:0010498(proteasomal protein catabolic process);GO:0010499(proteasomal ubiquitin-independent protein catabolic pro…	03050(Proteasome)	K02739	EC:3.4.25.1
1	ENSDARG00000096668	MZT1	0.458157	0.341831	0.422557	0.656	0.12	2.87468e-197	7.96631e-193	si:dkey-15d12.2 [Source:ZFIN;Acc:ZDB-GENE-090313-33]	GO:0005737(cytoplasm);GO:0005813(centrosome);GO:0005815(microtubule organizing center);GO:0005819(spindle);GO:0005856(cytoskeleton);GO:0008274(gamma-tubulin ring complex);GO:0016020(membrane);GO:0016021(integral component of membrane);GO:0031021(interphase microtubule organizing center);GO:0033566(gamma-tubulin complex localization);GO:0051415(microtubule nucleation by interphase microtubule orga…	NA	K18633	NA
1	ENSDARG00000003153	nudt21	0.574234	0.417946	0.458322	0.739	0.175	4.53692e-197	1.25727e-192	nudix hydrolase 21 [Source:ZFIN;Acc:ZDB-GENE-040426-1316]	GO:0003723(RNA binding);GO:0003729(mRNA binding);GO:0005634(nucleus);GO:0005737(cytoplasm);GO:0005849(mRNA cleavage factor complex);GO:0006378(mRNA polyadenylation);GO:0006397(mRNA processing);GO:0010608(posttranscriptional regulation of gene expression);GO:0016787(hydrolase activity);GO:0017091(AU-rich element binding);GO:0030154(cell differentiation);GO:0031439(positive regulation of mRNA cleav…	03015(mRNA surveillance pathway)	K14397	NA
1	ENSDARG00000069326	mus81	0.281943	0.228494	0.303249	0.512	0.054	1.18217e-196	3.27602e-192	MUS81 structure-specific endonuclease subunit [Source:ZFIN;Acc:ZDB-GENE-040426-2923]	GO:0003677(DNA binding);GO:0004518(nuclease activity);GO:0090305(nucleic acid phosphodiester bond hydrolysis)	03440(Homologous recombination);03460(Fanconi anemia pathway)	K08991	EC:3.1.22.-
1	ENSDARG00000014591	ilf2	2.30981	1.28156	0.849875	0.956	0.505	7.06907e-196	1.95898e-191	interleukin enhancer binding factor 2 [Source:ZFIN;Acc:ZDB-GENE-040426-2345]	GO:0003677(DNA binding);GO:0003723(RNA binding);GO:0003725(double-stranded RNA binding);GO:0005524(ATP binding);GO:0005634(nucleus);GO:0005730(nucleolus);GO:0006351(transcription, DNA-templated);GO:0006955(immune response);GO:0016740(transferase activity);GO:0045893(positive regulation of transcription, DNA-templated)	NA	K13089	NA
1	ENSDARG00000024651	snrpa1	1.12353	0.697868	0.687007	0.846	0.277	7.07548e-196	1.96076e-191	small nuclear ribonucleoprotein polypeptide A' [Source:ZFIN;Acc:ZDB-GENE-041114-82]	GO:0000398(mRNA splicing, via spliceosome);GO:0005515(protein binding);GO:0005686(U2 snRNP);GO:0030620(U2 snRNA binding)	03040(Spliceosome)	K11092	NA
1	ENSDARG00000013476	arhgef39	0.226411	0.187954	0.268562	0.436	0.028	9.72045e-196	2.69373e-191	Rho guanine nucleotide exchange factor (GEF) 39 [Source:ZFIN;Acc:ZDB-GENE-041114-28]	GO:0005089(Rho guanyl-nucleotide exchange factor activity);GO:0035023(regulation of Rho protein signal transduction)	NA	NA	NA
1	ENSDARG00000094892	cenph	0.23756	0.196482	0.2739	0.468	0.038	1.55244e-195	4.30213e-191	centromere protein H [Source:ZFIN;Acc:ZDB-GENE-081104-340]	GO:0000776(kinetochore);GO:0007052(mitotic spindle organization);GO:0007059(chromosome segregation);GO:0051382(kinetochore assembly);GO:2000117(negative regulation of cysteine-type endopeptidase activity)	NA	K11500	NA
1	ENSDARG00000004953	mxb	2.41793	1.08742	1.15287	0.754	0.188	1.80042e-195	4.98931e-191	myxovirus (influenza) resistance B [Source:ZFIN;Acc:ZDB-GENE-030721-6]	GO:0000166(nucleotide binding);GO:0003924(GTPase activity);GO:0005525(GTP binding)	NA	NA	NA
1	ENSDARG00000040121	psma2	3.32429	1.77007	0.909237	0.969	0.637	2.3308e-195	6.45912e-191	proteasome subunit alpha 2 [Source:ZFIN;Acc:ZDB-GENE-050522-479]	GO:0000502(proteasome complex);GO:0004175(endopeptidase activity);GO:0004298(threonine-type endopeptidase activity);GO:0005634(nucleus);GO:0005737(cytoplasm);GO:0005839(proteasome core complex);GO:0006508(proteolysis);GO:0006511(ubiquitin-dependent protein catabolic process);GO:0008233(peptidase activity);GO:0010498(proteasomal protein catabolic process);GO:0010499(proteasomal ubiquitin-independe…	03050(Proteasome)	K02726	EC:3.4.25.1
1	ENSDARG00000045514	atp5f1c	3.28693	1.78639	0.879691	0.968	0.664	7.10012e-195	1.96758e-190	ATP synthase F1 subunit gamma [Source:ZFIN;Acc:ZDB-GENE-030131-8901]	GO:0000275(mitochondrial proton-transporting ATP synthase complex, catalytic core F(1));GO:0006754(ATP biosynthetic process);GO:0006811(ion transport);GO:0015986(ATP synthesis coupled proton transport);GO:0045261(proton-transporting ATP synthase complex, catalytic core F(1));GO:0046933(proton-transporting ATP synthase activity, rotational mechanism);GO:0046961(proton-transporting ATPase activity,…	00190(Oxidative phosphorylation)	K02136	NA
1	ENSDARG00000039020	fbxo5	0.422004	0.30701	0.458969	0.457	0.032	1.01514e-194	2.81315e-190	F-box protein 5 [Source:ZFIN;Acc:ZDB-GENE-030131-4027]	GO:0005515(protein binding);GO:0046872(metal ion binding)	04114(Oocyte meiosis)	K10292	NA
1	ENSDARG00000037188	rpa2	1.54063	0.881136	0.806085	0.869	0.316	1.04652e-194	2.90012e-190	replication protein A2 [Source:ZFIN;Acc:ZDB-GENE-010131-3]	GO:0000722(telomere maintenance via recombination);GO:0000724(double-strand break repair via homologous recombination);GO:0000781(chromosome, telomeric region);GO:0000785(chromatin);GO:0000794(condensed nuclear chromosome);GO:0003677(DNA binding);GO:0003684(damaged DNA binding);GO:0003690(double-stranded DNA binding);GO:0003697(single-stranded DNA binding);GO:0005515(protein binding);GO:0005634(n…	03030(DNA replication);03420(Nucleotide excision repair);03430(Mismatch repair);03440(Homologous recombination);03460(Fanconi anemia pathway)	K10739	NA
1	ENSDARG00000109458	hist1h2a1	0.274731	0.218818	0.328288	0.414	0.02	1.1481e-194	3.18162e-190	histone cluster 1 H2A family member1 [Source:ZFIN;Acc:ZDB-GENE-121214-150]	GO:0000786(nucleosome);GO:0000790(nuclear chromatin);GO:0003677(DNA binding);GO:0005615(extracellular space);GO:0005634(nucleus);GO:0005694(chromosome);GO:0006325(chromatin organization);GO:0045087(innate immune response);GO:0046982(protein heterodimerization activity);GO:0050830(defense response to Gram-positive bacterium);GO:0051673(membrane disruption in other organism)	04217(Necroptosis)	K11251	NA
1	ENSDARG00000030537	psmc1a	0.956611	0.618545	0.629053	0.828	0.257	4.23308e-194	1.17307e-189	proteasome 26S subunit, ATPase 1a [Source:ZFIN;Acc:ZDB-GENE-030131-8730]	GO:0000166(nucleotide binding);GO:0000502(proteasome complex);GO:0005524(ATP binding);GO:0005737(cytoplasm);GO:0008540(proteasome regulatory particle, base subcomplex);GO:0016787(hydrolase activity);GO:0017025(TBP-class protein binding);GO:0030163(protein catabolic process);GO:0036402(proteasome-activating ATPase activity);GO:1901800(positive regulation of proteasomal protein catabolic process)	03050(Proteasome)	K03062	NA
1	ENSDARG00000026369	dbi	6.06988	2.78273	1.12517	0.971	0.72	5.01478e-194	1.3897e-189	diazepam binding inhibitor (GABA receptor modulator, acyl-CoA binding protein) [Source:ZFIN;Acc:ZDB-GENE-040426-1861]	GO:0000062(fatty-acyl-CoA binding);GO:0005575(cellular_component);GO:0008150(biological_process)	03320(PPAR signaling pathway)	K08762	NA
1	ENSDARG00000105478	si:ch1073-153i20.5	0.241969	0.196446	0.300688	0.382	0.012	5.48345e-194	1.51957e-189	si:ch1073-153i20.5 [Source:ZFIN;Acc:ZDB-GENE-160113-104]	GO:0000786(nucleosome);GO:0000790(nuclear chromatin);GO:0003677(DNA binding);GO:0005634(nucleus);GO:0005694(chromosome);GO:0006325(chromatin organization);GO:0046982(protein heterodimerization activity)	NA	NA	NA
1	ENSDARG00000075421	pttg1	0.32526	0.258055	0.333913	0.542	0.067	5.64546e-194	1.56447e-189	pituitary tumor-transforming 1 [Source:ZFIN;Acc:ZDB-GENE-081104-345]	GO:0005634(nucleus);GO:0005737(cytoplasm);GO:0045143(homologous chromosome segregation);GO:0051276(chromosome organization);GO:2000816(negative regulation of mitotic sister chromatid separation)	04110(Cell cycle);04114(Oocyte meiosis)	K06635	NA
1	ENSDARG00000101295	psmd4a	0.826526	0.543879	0.603776	0.776	0.206	7.074e-194	1.96035e-189	proteasome 26S subunit, non-ATPase 4a [Source:ZFIN;Acc:ZDB-GENE-040625-104]	GO:0005634(nucleus);GO:0005829(cytosol);GO:0006511(ubiquitin-dependent protein catabolic process);GO:0008540(proteasome regulatory particle, base subcomplex);GO:0031593(polyubiquitin modification-dependent protein binding);GO:0043161(proteasome-mediated ubiquitin-dependent protein catabolic process);GO:0043248(proteasome assembly)	03050(Proteasome)	K03029	NA
1	ENSDARG00000068992	hspa8	31.6302	19.6677	0.685477	1	0.991	9.29044e-194	2.57457e-189	heat shock protein 8 [Source:ZFIN;Acc:ZDB-GENE-990415-92]	GO:0000166(nucleotide binding);GO:0005524(ATP binding)	03040(Spliceosome);04010(MAPK signaling pathway);04141(Protein processing in endoplasmic reticulum);04144(Endocytosis)	K03283	NA
1	ENSDARG00000022978	tmpob	0.349279	0.284591	0.295488	0.604	0.117	9.97976e-194	2.76559e-189	thymopoietin b [Source:ZFIN;Acc:ZDB-GENE-050522-8]	GO:0003677(DNA binding);GO:0008150(biological_process);GO:0016020(membrane);GO:0016021(integral component of membrane)	NA	NA	NA
1	ENSDARG00000096003	atp5md	2.42967	1.32565	0.874061	0.953	0.538	1.37264e-193	3.80386e-189	ATP synthase membrane subunit DAPIT [Source:ZFIN;Acc:ZDB-GENE-110914-234]	GO:0005753(mitochondrial proton-transporting ATP synthase complex);GO:0016020(membrane);GO:0016021(integral component of membrane)	NA	K18194	NA
1	ENSDARG00000100573	ckap2l	0.304102	0.239364	0.345353	0.457	0.033	2.65881e-193	7.36809e-189	cytoskeleton associated protein 2-like [Source:ZFIN;Acc:ZDB-GENE-030131-6690]	NA	NA	K16769	NA
1	ENSDARG00000018891	rnaseh2a	0.77425	0.527255	0.554299	0.796	0.221	4.81091e-193	1.3332e-188	ribonuclease H2, subunit A [Source:ZFIN;Acc:ZDB-GENE-040426-976]	GO:0003676(nucleic acid binding);GO:0003723(RNA binding);GO:0004518(nuclease activity);GO:0004519(endonuclease activity);GO:0004523(RNA-DNA hybrid ribonuclease activity);GO:0006298(mismatch repair);GO:0016070(RNA metabolic process);GO:0016787(hydrolase activity);GO:0032299(ribonuclease H2 complex);GO:0043137(DNA replication, removal of RNA primer);GO:0090305(nucleic acid phosphodiester bond hydro…	03030(DNA replication)	K10743	EC:3.1.26.4
1	ENSDARG00000042708	tuba8l	11.6188	5.3254	1.1255	0.994	0.848	6.95758e-193	1.92808e-188	tubulin, alpha 8 like [Source:ZFIN;Acc:ZDB-GENE-030131-9167]	GO:0000166(nucleotide binding);GO:0000226(microtubule cytoskeleton organization);GO:0000278(mitotic cell cycle);GO:0003924(GTPase activity);GO:0005200(structural constituent of cytoskeleton);GO:0005525(GTP binding);GO:0005737(cytoplasm);GO:0005856(cytoskeleton);GO:0005874(microtubule);GO:0007017(microtubule-based process)	04145(Phagosome);04210(Apoptosis);04530(Tight junction);04540(Gap junction)	K07374	NA
1	ENSDARG00000089626	ptges3b	3.20148	1.6124	0.989527	0.949	0.56	2.81816e-192	7.80968e-188	prostaglandin E synthase 3b (cytosolic) [Source:ZFIN;Acc:ZDB-GENE-040625-144]	GO:0003674(molecular_function);GO:0005575(cellular_component);GO:0005634(nucleus);GO:0005737(cytoplasm);GO:0005829(cytosol);GO:0006457(protein folding);GO:0008150(biological_process);GO:0051087(chaperone binding);GO:0051131(chaperone-mediated protein complex assembly);GO:0051879(Hsp90 protein binding)	00590(Arachidonic acid metabolism)	K15730	EC:5.3.99.3
1	ENSDARG00000102417	psmd7	2.21014	1.18482	0.899472	0.932	0.458	3.07162e-192	8.51208e-188	proteasome 26S subunit, non-ATPase 7 [Source:ZFIN;Acc:ZDB-GENE-030131-5541]	GO:0000502(proteasome complex);GO:0005515(protein binding);GO:0005838(proteasome regulatory particle);GO:0021551(central nervous system morphogenesis);GO:0043161(proteasome-mediated ubiquitin-dependent protein catabolic process);GO:1904888(cranial skeletal system development)	03050(Proteasome)	K03038	NA
1	ENSDARG00000010487	sae1	0.551931	0.399139	0.467596	0.703	0.154	9.31579e-192	2.58159e-187	SUMO1 activating enzyme subunit 1 [Source:ZFIN;Acc:ZDB-GENE-040625-21]	GO:0005634(nucleus);GO:0005737(cytoplasm);GO:0006464(cellular protein modification process);GO:0008022(protein C-terminus binding);GO:0008641(ubiquitin-like modifier activating enzyme activity);GO:0016874(ligase activity);GO:0016925(protein sumoylation);GO:0019948(SUMO activating enzyme activity);GO:0031510(SUMO activating enzyme complex);GO:0032446(protein modification by small protein conjugati…	04120(Ubiquitin mediated proteolysis)	K10684	EC:6.2.1.45
1	ENSDARG00000016594	haus4	0.275508	0.222323	0.309437	0.499	0.049	3.13394e-191	8.68479e-187	HAUS augmin-like complex, subunit 4 [Source:ZFIN;Acc:ZDB-GENE-040718-122]	GO:0003674(molecular_function);GO:0007098(centrosome cycle);GO:0051225(spindle assembly);GO:0070652(HAUS complex)	NA	K16587	NA
1	ENSDARG00000008551	pole3	0.829764	0.555863	0.577972	0.811	0.24	3.48886e-191	9.66834e-187	polymerase (DNA directed), epsilon 3 (p17 subunit) [Source:ZFIN;Acc:ZDB-GENE-040426-1773]	GO:0004402(histone acetyltransferase activity);GO:0005634(nucleus);GO:0005671(Ada2/Gcn5/Ada3 transcription activator complex);GO:0006974(cellular response to DNA damage stimulus);GO:0008622(epsilon DNA polymerase complex);GO:0016573(histone acetylation);GO:0034080(CENP-A containing nucleosome assembly);GO:0042766(nucleosome mobilization);GO:0046982(protein heterodimerization activity);GO:0070869(…	03030(DNA replication);03410(Base excision repair);03420(Nucleotide excision repair)	K02326	EC:2.7.7.7
1	ENSDARG00000074379	knstrn	0.281428	0.226157	0.315446	0.476	0.041	4.12267e-191	1.14247e-186	kinetochore localized astrin (SPAG5) binding protein [Source:ZFIN;Acc:ZDB-GENE-081022-187]	GO:0000776(kinetochore);GO:0003674(molecular_function);GO:0007051(spindle organization);GO:0007059(chromosome segregation);GO:0051988(regulation of attachment of spindle microtubules to kinetochore)	NA	NA	NA
1	ENSDARG00000071694	ndc80	0.260314	0.21119	0.301712	0.457	0.034	6.43564e-191	1.78345e-186	NDC80 kinetochore complex component [Source:ZFIN;Acc:ZDB-GENE-030131-904]	GO:0000775(chromosome, centromeric region);GO:0000776(kinetochore);GO:0000777(condensed chromosome kinetochore);GO:0000778(condensed nuclear chromosome kinetochore);GO:0005634(nucleus);GO:0005694(chromosome);GO:0007049(cell cycle);GO:0007052(mitotic spindle organization);GO:0007059(chromosome segregation);GO:0031262(Ndc80 complex);GO:0051301(cell division);GO:0051310(metaphase plate congression);…	NA	K11547	NA
1	ENSDARG00000020101	psmc2	1.067	0.683347	0.642871	0.854	0.284	7.58124e-191	2.10091e-186	proteasome 26S subunit, ATPase 2 [Source:ZFIN;Acc:ZDB-GENE-040426-1327]	GO:0000166(nucleotide binding);GO:0000502(proteasome complex);GO:0005524(ATP binding);GO:0005737(cytoplasm);GO:0008540(proteasome regulatory particle, base subcomplex);GO:0016787(hydrolase activity);GO:0017025(TBP-class protein binding);GO:0030163(protein catabolic process);GO:0036402(proteasome-activating ATPase activity);GO:0043197(dendritic spine);GO:0045899(positive regulation of RNA polymera…	03050(Proteasome)	K03061	NA
1	ENSDARG00000041411	rad51	0.449227	0.338633	0.407721	0.617	0.105	8.49946e-191	2.35537e-186	RAD51 recombinase [Source:ZFIN;Acc:ZDB-GENE-040426-2286]	GO:0000150(recombinase activity);GO:0000166(nucleotide binding);GO:0000724(double-strand break repair via homologous recombination);GO:0000730(DNA recombinase assembly);GO:0000794(condensed nuclear chromosome);GO:0003677(DNA binding);GO:0003690(double-stranded DNA binding);GO:0003697(single-stranded DNA binding);GO:0005524(ATP binding);GO:0005634(nucleus);GO:0006259(DNA metabolic process);GO:0006…	03440(Homologous recombination);03460(Fanconi anemia pathway)	K04482	NA
1	ENSDARG00000052712	suclg1	2.78326	1.39287	0.998714	0.936	0.511	8.80975e-191	2.44136e-186	succinate-CoA ligase, alpha subunit [Source:ZFIN;Acc:ZDB-GENE-040912-101]	GO:0000166(nucleotide binding);GO:0003824(catalytic activity);GO:0004550(nucleoside diphosphate kinase activity);GO:0004775(succinate-CoA ligase (ADP-forming) activity);GO:0004776(succinate-CoA ligase (GDP-forming) activity);GO:0005739(mitochondrion);GO:0005829(cytosol);GO:0006099(tricarboxylic acid cycle);GO:0006104(succinyl-CoA metabolic process);GO:0006105(succinate metabolic process);GO:00061…	00020(Citrate cycle (TCA cycle));00640(Propanoate metabolism)	K01899	6.2.1.5;EC:6.2.1.4
1	ENSDARG00000045155	phf5a	1.11438	0.69412	0.682982	0.849	0.29	1.07391e-190	2.97603e-186	PHD finger protein 5A [Source:ZFIN;Acc:ZDB-GENE-021219-3]	GO:0000398(mRNA splicing, via spliceosome);GO:0005686(U2 snRNP);GO:0005689(U12-type spliceosomal complex)	03040(Spliceosome)	K12834	NA
1	ENSDARG00000005451	gdi2	3.8198	2.14344	0.83357	0.979	0.741	1.8747e-190	5.19516e-186	GDP dissociation inhibitor 2 [Source:ZFIN;Acc:ZDB-GENE-030131-2485]	GO:0005092(GDP-dissociation inhibitor activity);GO:0005093(Rab GDP-dissociation inhibitor activity);GO:0005096(GTPase activator activity);GO:0005737(cytoplasm);GO:0007264(small GTPase mediated signal transduction);GO:0015031(protein transport);GO:0043547(positive regulation of GTPase activity);GO:0050790(regulation of catalytic activity)	NA	K17255	NA
1	ENSDARG00000113800	si:dkey-108k21.19	0.244968	0.200486	0.289094	0.404	0.021	2.05969e-190	5.70783e-186	si:dkey-108k21.19 [Source:ZFIN;Acc:ZDB-GENE-131121-75]	GO:0000786(nucleosome);GO:0003677(DNA binding);GO:0005615(extracellular space);GO:0005634(nucleus);GO:0005694(chromosome);GO:0045087(innate immune response);GO:0046982(protein heterodimerization activity);GO:0050830(defense response to Gram-positive bacterium);GO:0051673(membrane disruption in other organism)	04217(Necroptosis)	K11251	NA
1	ENSDARG00000077732	alyref	3.20942	1.87676	0.774067	0.985	0.711	2.0658e-190	5.72476e-186	Aly/REF export factor [Source:ZFIN;Acc:ZDB-GENE-070928-29]	GO:0003676(nucleic acid binding);GO:0003723(RNA binding)	03013(RNA transport);03015(mRNA surveillance pathway);03040(Spliceosome);05168(Herpes simplex virus 1 infection)	K12881	NA
1	ENSDARG00000052840	ndufs4	1.41348	0.852126	0.730117	0.906	0.381	1.02824e-189	2.84947e-185	NADH:ubiquinone oxidoreductase subunit S4 [Source:ZFIN;Acc:ZDB-GENE-050522-421]	GO:0005747(mitochondrial respiratory chain complex I);GO:0008137(NADH dehydrogenase (ubiquinone) activity);GO:0016651(oxidoreductase activity, acting on NAD(P)H);GO:0022900(electron transport chain)	00190(Oxidative phosphorylation)	K03937	NA
1	ENSDARG00000105400	CU457819.3	2.085	0.718383	1.53722	0.418	0.024	1.55385e-189	4.30603e-185	si:ch73-368j24.14 [Source:NCBI gene;Acc:100000783]	GO:0000786(nucleosome);GO:0003677(DNA binding);GO:0005615(extracellular space);GO:0005634(nucleus);GO:0005694(chromosome);GO:0045087(innate immune response);GO:0046982(protein heterodimerization activity);GO:0050830(defense response to Gram-positive bacterium);GO:0051673(membrane disruption in other organism)	04217(Necroptosis)	K11251	NA
1	ENSDARG00000017762	srrt	1.27345	0.767038	0.731372	0.874	0.334	1.64513e-189	4.55899e-185	serrate RNA effector molecule homolog (Arabidopsis) [Source:ZFIN;Acc:ZDB-GENE-020419-13]	GO:0005634(nucleus);GO:0005654(nucleoplasm);GO:0005737(cytoplasm);GO:0006397(mRNA processing);GO:0008283(cell population proliferation);GO:0031047(gene silencing by RNA);GO:0031053(primary miRNA processing)	NA	NA	NA
1	ENSDARG00000073994	si:ch211-276k2.1	2.23552	1.03784	1.10703	0.76	0.201	4.63225e-189	1.28369e-184	si:ch211-276k2.1 [Source:ZFIN;Acc:ZDB-GENE-081022-201]	NA	NA	NA	NA
1	ENSDARG00000002613	rpa3	1.23984	0.744414	0.73598	0.833	0.269	5.87922e-189	1.62925e-184	replication protein A3 [Source:ZFIN;Acc:ZDB-GENE-040426-977]	GO:0000724(double-strand break repair via homologous recombination);GO:0003677(DNA binding);GO:0003684(damaged DNA binding);GO:0003697(single-stranded DNA binding);GO:0005634(nucleus);GO:0005662(DNA replication factor A complex);GO:0006260(DNA replication);GO:0006281(DNA repair);GO:0006284(base-excision repair);GO:0006289(nucleotide-excision repair);GO:0006298(mismatch repair);GO:0006310(DNA reco…	03030(DNA replication);03420(Nucleotide excision repair);03430(Mismatch repair);03440(Homologous recombination);03460(Fanconi anemia pathway)	K10740	NA
1	ENSDARG00000068175	ing5b	0.383317	0.295425	0.375746	0.596	0.094	1.87245e-188	5.18894e-184	inhibitor of growth family, member 5b [Source:ZFIN;Acc:ZDB-GENE-030616-462]	GO:0003682(chromatin binding);GO:0005634(nucleus);GO:0006325(chromatin organization);GO:0008285(negative regulation of cell population proliferation);GO:0016573(histone acetylation);GO:0035064(methylated histone binding);GO:0045893(positive regulation of transcription, DNA-templated);GO:0046872(metal ion binding);GO:0070776(MOZ/MORF histone acetyltransferase complex);GO:2001235(positive regulatio…	NA	NA	NA
1	ENSDARG00000100116	mrps24	0.96472	0.621139	0.635193	0.822	0.263	1.912e-188	5.29853e-184	mitochondrial ribosomal protein S24 [Source:ZFIN;Acc:ZDB-GENE-050522-393]	GO:0003735(structural constituent of ribosome);GO:0005739(mitochondrion);GO:0005763(mitochondrial small ribosomal subunit);GO:0005840(ribosome);GO:0032543(mitochondrial translation)	NA	K17403	NA
1	ENSDARG00000037038	psmc6	1.102	0.687318	0.681073	0.842	0.282	4.56176e-188	1.26415e-183	proteasome 26S subunit, ATPase 6 [Source:ZFIN;Acc:ZDB-GENE-030131-304]	GO:0000166(nucleotide binding);GO:0000502(proteasome complex);GO:0005524(ATP binding);GO:0005737(cytoplasm);GO:0006508(proteolysis);GO:0008233(peptidase activity);GO:0008540(proteasome regulatory particle, base subcomplex);GO:0016787(hydrolase activity);GO:0030163(protein catabolic process);GO:0030433(ubiquitin-dependent ERAD pathway);GO:0031597(cytosolic proteasome complex);GO:0036402(proteasome…	03050(Proteasome)	K03064	NA
1	ENSDARG00000036995	lsm6	1.70972	0.984011	0.797016	0.912	0.398	5.07377e-188	1.40604e-183	LSM6 homolog, U6 small nuclear RNA and mRNA degradation associated [Source:ZFIN;Acc:ZDB-GENE-040625-50]	GO:0000398(mRNA splicing, via spliceosome);GO:0000932(P-body);GO:0003723(RNA binding);GO:0005634(nucleus);GO:0005681(spliceosomal complex);GO:0005688(U6 snRNP);GO:0005730(nucleolus);GO:0005732(small nucleolar ribonucleoprotein complex);GO:0006397(mRNA processing);GO:0008380(RNA splicing);GO:0030490(maturation of SSU-rRNA);GO:0046540(U4/U6 x U5 tri-snRNP complex)	03018(RNA degradation);03040(Spliceosome)	K12625	NA
1	ENSDARG00000014313	atp5pf	4.26641	2.38626	0.83827	0.979	0.764	8.05726e-188	2.23283e-183	ATP synthase peripheral stalk subunit F6 [Source:ZFIN;Acc:ZDB-GENE-040426-2534]	GO:0000276(mitochondrial proton-transporting ATP synthase complex, coupling factor F(o));GO:0005739(mitochondrion);GO:0005743(mitochondrial inner membrane);GO:0005753(mitochondrial proton-transporting ATP synthase complex);GO:0006811(ion transport);GO:0015078(proton transmembrane transporter activity);GO:0015986(ATP synthesis coupled proton transport);GO:0016020(membrane)	00190(Oxidative phosphorylation)	K02131	NA
1	ENSDARG00000023323	ywhaqb	3.00515	1.75947	0.772291	0.979	0.66	1.22159e-187	3.38528e-183	tyrosine 3-monooxygenase/tryptophan 5-monooxygenase activation protein, theta polypeptide b [Source:ZFIN;Acc:ZDB-GENE-030131-7135]	GO:0004497(monooxygenase activity);GO:0019904(protein domain specific binding);GO:0055114(oxidation-reduction process)	04110(Cell cycle);04114(Oocyte meiosis)	K16197	NA
1	ENSDARG00000031435	TXN	10.7893	6.07991	0.827475	0.994	0.938	2.01919e-187	5.59558e-183	zgc:56493 [Source:ZFIN;Acc:ZDB-GENE-030131-8581]	GO:0005623(cell);GO:0006662(glycerol ether metabolic process);GO:0015035(protein disulfide oxidoreductase activity);GO:0045454(cell redox homeostasis);GO:0055114(oxidation-reduction process)	04621(NOD-like receptor signaling pathway)	K03671	NA
1	ENSDARG00000098228	thrap3b	2.88683	1.63724	0.818224	0.981	0.634	2.50651e-187	6.94603e-183	thyroid hormone receptor associated protein 3b [Source:ZFIN;Acc:ZDB-GENE-040516-9]	NA	NA	K13112	NA
1	ENSDARG00000053950	lin37	0.438096	0.347448	0.334448	0.692	0.168	5.70526e-187	1.58104e-182	lin-37 DREAM MuvB core complex component [Source:ZFIN;Acc:ZDB-GENE-050417-446]	GO:0003674(molecular_function);GO:0017053(transcriptional repressor complex)	04218(Cellular senescence)	K21774	NA
1	ENSDARG00000101037	asf1ba	0.429044	0.317206	0.435705	0.551	0.072	1.37553e-186	3.81188e-182	anti-silencing function 1Ba histone chaperone [Source:ZFIN;Acc:ZDB-GENE-031118-197]	GO:0005634(nucleus);GO:0006325(chromatin organization);GO:0006333(chromatin assembly or disassembly)	NA	K10753	NA
1	ENSDARG00000053685	gtf2a2	0.386999	0.313095	0.305728	0.624	0.137	3.77687e-186	1.04665e-181	general transcription factor IIA, 2 [Source:ZFIN;Acc:ZDB-GENE-050522-513]	GO:0003713(transcription coactivator activity);GO:0005634(nucleus);GO:0005672(transcription factor TFIIA complex);GO:0006367(transcription initiation from RNA polymerase II promoter);GO:0017025(TBP-class protein binding);GO:0045944(positive regulation of transcription by RNA polymerase II);GO:0051091(positive regulation of DNA-binding transcription factor activity);GO:0051123(RNA polymerase II pr…	03022(Basal transcription factors)	K03123	NA
1	ENSDARG00000101720	CU459186.3	0.219201	0.182384	0.265274	0.381	0.018	4.86205e-186	1.34737e-181	Histone H3.2 [Source:UniProtKB/Swiss-Prot;Acc:Q4QRF4]	GO:0000786(nucleosome);GO:0003677(DNA binding);GO:0005634(nucleus);GO:0005694(chromosome);GO:0031492(nucleosomal DNA binding);GO:0046982(protein heterodimerization activity)	NA	NA	NA
1	ENSDARG00000039424	snrpb2	0.669676	0.462291	0.534664	0.724	0.174	7.77551e-186	2.15475e-181	small nuclear ribonucleoprotein polypeptide B2 [Source:ZFIN;Acc:ZDB-GENE-060616-2]	GO:0000398(mRNA splicing, via spliceosome);GO:0003676(nucleic acid binding);GO:0003723(RNA binding);GO:0005685(U1 snRNP);GO:0030619(U1 snRNA binding);GO:0035614(snRNA stem-loop binding)	03040(Spliceosome)	K11094	NA
1	ENSDARG00000058560	adrm1	0.745908	0.510218	0.547883	0.764	0.207	1.44528e-185	4.00515e-181	adhesion regulating molecule 1 [Source:ZFIN;Acc:ZDB-GENE-040426-905]	GO:0000502(proteasome complex);GO:0005634(nucleus);GO:0005737(cytoplasm);GO:0006511(ubiquitin-dependent protein catabolic process);GO:0008541(proteasome regulatory particle, lid subcomplex);GO:0010950(positive regulation of endopeptidase activity);GO:0043130(ubiquitin binding);GO:0043248(proteasome assembly);GO:0061133(endopeptidase activator activity);GO:0070628(proteasome binding)	03050(Proteasome)	K06691	NA
1	ENSDARG00000023279	psmd4b	0.871408	0.582829	0.580275	0.804	0.24	3.16339e-185	8.76638e-181	proteasome 26S subunit, non-ATPase 4b [Source:ZFIN;Acc:ZDB-GENE-050417-96]	GO:0000502(proteasome complex);GO:0005634(nucleus);GO:0005829(cytosol);GO:0008540(proteasome regulatory particle, base subcomplex);GO:0031593(polyubiquitin modification-dependent protein binding);GO:0043161(proteasome-mediated ubiquitin-dependent protein catabolic process);GO:0043248(proteasome assembly)	03050(Proteasome)	K03029	NA
1	ENSDARG00000023852	lsm4	1.8221	1.05503	0.788321	0.932	0.45	4.0582e-185	1.12461e-180	LSM4 homolog, U6 small nuclear RNA and mRNA degradation associated [Source:ZFIN;Acc:ZDB-GENE-040426-1652]	GO:0000387(spliceosomal snRNP assembly);GO:0000398(mRNA splicing, via spliceosome);GO:0000932(P-body);GO:0000956(nuclear-transcribed mRNA catabolic process);GO:0003723(RNA binding);GO:0005634(nucleus);GO:0005681(spliceosomal complex);GO:0005688(U6 snRNP);GO:0006396(RNA processing);GO:0006397(mRNA processing);GO:0008380(RNA splicing);GO:0017070(U6 snRNA binding);GO:0033962(cytoplasmic mRNA process…	03018(RNA degradation);03040(Spliceosome)	K12623	NA
1	ENSDARG00000002165	psme1	3.01396	1.61503	0.900105	0.964	0.579	4.71402e-185	1.30635e-180	proteasome activator subunit 1 [Source:ZFIN;Acc:ZDB-GENE-991110-17]	GO:0000502(proteasome complex);GO:0005654(nucleoplasm);GO:0005737(cytoplasm);GO:0008537(proteasome activator complex);GO:0010950(positive regulation of endopeptidase activity);GO:0061133(endopeptidase activator activity);GO:0061136(regulation of proteasomal protein catabolic process);GO:2000045(regulation of G1/S transition of mitotic cell cycle)	03050(Proteasome)	K06696	NA
1	ENSDARG00000042894	tyms	0.505413	0.371684	0.443386	0.639	0.121	5.98494e-185	1.65855e-180	thymidylate synthetase [Source:ZFIN;Acc:ZDB-GENE-040426-59]	GO:0001654(eye development);GO:0004799(thymidylate synthase activity);GO:0006231(dTMP biosynthetic process);GO:0032259(methylation);GO:0042083(5,10-methylenetetrahydrofolate-dependent methyltransferase activity);GO:0060041(retina development in camera-type eye)	00240(Pyrimidine metabolism);00670(One carbon pool by folate)	K00560	EC:2.1.1.45
1	ENSDARG00000015315	psmc5	1.38287	0.833107	0.731093	0.885	0.357	1.23898e-184	3.43347e-180	proteasome 26S subunit, ATPase 5 [Source:ZFIN;Acc:ZDB-GENE-030131-6547]	GO:0000166(nucleotide binding);GO:0000502(proteasome complex);GO:0005524(ATP binding);GO:0005634(nucleus);GO:0005737(cytoplasm);GO:0008134(transcription factor binding);GO:0008540(proteasome regulatory particle, base subcomplex);GO:0016787(hydrolase activity);GO:0017025(TBP-class protein binding);GO:0030163(protein catabolic process);GO:0031531(thyrotropin-releasing hormone receptor binding);GO:0…	03050(Proteasome)	K03066	NA
1	ENSDARG00000103404	uchl5	0.989179	0.642864	0.621719	0.831	0.27	1.2544e-184	3.4762e-180	ubiquitin carboxyl-terminal hydrolase L5 [Source:ZFIN;Acc:ZDB-GENE-040426-2051]	GO:0004843(thiol-dependent ubiquitin-specific protease activity);GO:0005622(intracellular);GO:0005737(cytoplasm);GO:0006508(proteolysis);GO:0006511(ubiquitin-dependent protein catabolic process);GO:0008233(peptidase activity);GO:0008234(cysteine-type peptidase activity);GO:0016579(protein deubiquitination);GO:0016787(hydrolase activity);GO:0031011(Ino80 complex);GO:0036459(thiol-dependent ubiquit…	NA	K05610	EC:3.4.19.12
1	ENSDARG00000054155	pcna	5.06468	2.07466	1.28759	0.926	0.455	1.58198e-184	4.38399e-180	proliferating cell nuclear antigen [Source:ZFIN;Acc:ZDB-GENE-000210-8]	GO:0003677(DNA binding);GO:0005634(nucleus);GO:0006260(DNA replication);GO:0006272(leading strand elongation);GO:0006275(regulation of DNA replication);GO:0006298(mismatch repair);GO:0009617(response to bacterium);GO:0014823(response to activity);GO:0019985(translesion synthesis);GO:0030337(DNA polymerase processivity factor activity);GO:0043626(PCNA complex);GO:0070557(PCNA-p21 complex)	03030(DNA replication);03410(Base excision repair);03420(Nucleotide excision repair);03430(Mismatch repair);04110(Cell cycle);04530(Tight junction)	K04802	NA
1	ENSDARG00000074057	calm3b	2.68508	1.54328	0.798965	0.976	0.602	2.54312e-184	7.04749e-180	calmodulin 3b (phosphorylase kinase, delta) [Source:ZFIN;Acc:ZDB-GENE-030131-527]	GO:0005509(calcium ion binding);GO:0019722(calcium-mediated signaling);GO:0046872(metal ion binding)	04020(Calcium signaling pathway);04070(Phosphatidylinositol signaling system);04114(Oocyte meiosis);04218(Cellular senescence);04261(Adrenergic signaling in cardiomyocytes);04270(Vascular smooth muscle contraction);04371(Apelin signaling pathway);04625(C-type lectin receptor signaling pathway);04744(Phototransduction);04910(Insulin signaling pathway);04912(GnRH signaling pathway);04916(Melanogene…	K02183	NA
1	ENSDARG00000033852	mad1l1	0.434613	0.331977	0.388647	0.649	0.128	5.13173e-184	1.42211e-179	mitotic arrest deficient 1 like 1 [Source:ZFIN;Acc:ZDB-GENE-040426-1081]	GO:0000776(kinetochore);GO:0003674(molecular_function);GO:0005635(nuclear envelope);GO:0007094(mitotic spindle assembly checkpoint);GO:0051315(attachment of mitotic spindle microtubules to kinetochore);GO:0072686(mitotic spindle)	04110(Cell cycle);04114(Oocyte meiosis);04914(Progesterone-mediated oocyte maturation)	K06679	NA
1	ENSDARG00000001313	g2e3	0.272421	0.218441	0.318594	0.408	0.024	8.90856e-184	2.46874e-179	G2/M-phase specific E3 ubiquitin protein ligase [Source:ZFIN;Acc:ZDB-GENE-030616-400]	GO:0004842(ubiquitin-protein transferase activity);GO:0016567(protein ubiquitination);GO:0016740(transferase activity);GO:0046872(metal ion binding)	NA	K22371	EC:2.3.2.26
1	ENSDARG00000052103	dtymk	0.279362	0.226337	0.303661	0.508	0.058	1.98591e-183	5.50334e-179	deoxythymidylate kinase (thymidylate kinase) [Source:ZFIN;Acc:ZDB-GENE-990603-11]	GO:0004550(nucleoside diphosphate kinase activity);GO:0004798(thymidylate kinase activity);GO:0005524(ATP binding);GO:0005634(nucleus);GO:0005737(cytoplasm);GO:0005739(mitochondrion);GO:0005829(cytosol);GO:0006165(nucleoside diphosphate phosphorylation);GO:0006227(dUDP biosynthetic process);GO:0006233(dTDP biosynthetic process);GO:0006235(dTTP biosynthetic process);GO:0009041(uridylate kinase act…	00240(Pyrimidine metabolism)	K00943	EC:2.7.4.9
1	ENSDARG00000039880	arpp19b	0.777204	0.524896	0.566262	0.793	0.24	2.80759e-183	7.78039e-179	cAMP-regulated phosphoprotein 19b [Source:ZFIN;Acc:ZDB-GENE-040426-930]	GO:0004864(protein phosphatase inhibitor activity);GO:0005737(cytoplasm);GO:0007049(cell cycle);GO:0032515(negative regulation of phosphoprotein phosphatase activity);GO:0035308(negative regulation of protein dephosphorylation);GO:0051301(cell division)	NA	NA	NA
1	ENSDARG00000018049	sf3b2	1.78102	1.0702	0.734826	0.957	0.499	5.57112e-183	1.54387e-178	splicing factor 3b, subunit 2 [Source:ZFIN;Acc:ZDB-GENE-070928-1]	GO:0000398(mRNA splicing, via spliceosome);GO:0005634(nucleus);GO:0005686(U2 snRNP);GO:0005689(U12-type spliceosomal complex);GO:0071013(catalytic step 2 spliceosome)	03040(Spliceosome)	K12829	NA
1	ENSDARG00000014083	wdr82	0.529672	0.400265	0.404144	0.714	0.184	1.18028e-182	3.2708e-178	WD repeat domain 82 [Source:ZFIN;Acc:ZDB-GENE-030131-333]	GO:0003682(chromatin binding);GO:0005515(protein binding);GO:0005634(nucleus);GO:0042800(histone methyltransferase activity (H3-K4 specific));GO:0048188(Set1C/COMPASS complex);GO:0072357(PTW/PP1 phosphatase complex);GO:0080182(histone H3-K4 trimethylation)	03015(mRNA surveillance pathway)	K14962	NA
1	ENSDARG00000071551	xrcc6	0.382827	0.305085	0.327482	0.635	0.133	1.23616e-182	3.42564e-178	X-ray repair complementing defective repair in Chinese hamster cells 6 [Source:ZFIN;Acc:ZDB-GENE-030131-6420]	GO:0000723(telomere maintenance);GO:0000784(nuclear chromosome, telomeric region);GO:0003677(DNA binding);GO:0003684(damaged DNA binding);GO:0003690(double-stranded DNA binding);GO:0004003(ATP-dependent DNA helicase activity);GO:0005634(nucleus);GO:0006303(double-strand break repair via nonhomologous end joining);GO:0010212(response to ionizing radiation);GO:0032508(DNA duplex unwinding);GO:00421…	03450(Non-homologous end-joining)	K10884	NA
1	ENSDARG00000105444	hist1h2a11.4	0.282028	0.224077	0.331843	0.412	0.024	2.5134e-182	6.96514e-178	histone cluster 1 H2A family member 11 [Source:ZFIN;Acc:ZDB-GENE-081205-1]	GO:0000786(nucleosome);GO:0000790(nuclear chromatin);GO:0003677(DNA binding);GO:0005615(extracellular space);GO:0005634(nucleus);GO:0005694(chromosome);GO:0006325(chromatin organization);GO:0045087(innate immune response);GO:0046982(protein heterodimerization activity);GO:0050830(defense response to Gram-positive bacterium);GO:0051673(membrane disruption in other organism)	04217(Necroptosis)	K11251	NA
1	ENSDARG00000104517	uqcr10	2.643	1.48401	0.832672	0.969	0.595	7.00862e-182	1.94223e-177	ubiquinol-cytochrome c reductase, complex III subunit X [Source:ZFIN;Acc:ZDB-GENE-170406-3]	GO:0005743(mitochondrial inner membrane);GO:0005750(mitochondrial respiratory chain complex III);GO:0006122(mitochondrial electron transport, ubiquinol to cytochrome c);GO:0008121(ubiquinol-cytochrome-c reductase activity);GO:0009060(aerobic respiration);GO:0034551(mitochondrial respiratory chain complex III assembly)	00190(Oxidative phosphorylation);04260(Cardiac muscle contraction)	K00419	NA
1	ENSDARG00000043561	psmc1b	0.843576	0.561689	0.586746	0.782	0.227	8.05691e-182	2.23273e-177	proteasome 26S subunit, ATPase 1b [Source:ZFIN;Acc:ZDB-GENE-040625-69]	GO:0000166(nucleotide binding);GO:0000502(proteasome complex);GO:0005524(ATP binding);GO:0005737(cytoplasm);GO:0008540(proteasome regulatory particle, base subcomplex);GO:0016787(hydrolase activity);GO:0017025(TBP-class protein binding);GO:0030163(protein catabolic process);GO:0036402(proteasome-activating ATPase activity);GO:1901800(positive regulation of proteasomal protein catabolic process)	03050(Proteasome)	K03062	NA
1	ENSDARG00000103799	kars	3.33636	1.7446	0.935379	0.956	0.634	1.06068e-181	2.93936e-177	lysyl-tRNA synthetase [Source:ZFIN;Acc:ZDB-GENE-021115-8]	GO:0000049(tRNA binding);GO:0000166(nucleotide binding);GO:0000187(activation of MAPK activity);GO:0002276(basophil activation involved in immune response);GO:0003676(nucleic acid binding);GO:0003877(ATP adenylyltransferase activity);GO:0004812(aminoacyl-tRNA ligase activity);GO:0004824(lysine-tRNA ligase activity);GO:0005524(ATP binding);GO:0005615(extracellular space);GO:0005634(nucleus);GO:000…	00970(Aminoacyl-tRNA biosynthesis)	K04567	EC:6.1.1.6
1	ENSDARG00000042252	eif4h	1.85617	1.08784	0.770854	0.938	0.483	1.63555e-181	4.53243e-177	eukaryotic translation initiation factor 4h [Source:ZFIN;Acc:ZDB-GENE-010328-19]	GO:0001731(formation of translation preinitiation complex);GO:0002181(cytoplasmic translation);GO:0003676(nucleic acid binding);GO:0003723(RNA binding);GO:0003743(translation initiation factor activity);GO:0005844(polysome);GO:0033592(RNA strand annealing activity);GO:0034057(RNA strand-exchange activity);GO:0043024(ribosomal small subunit binding);GO:0097010(eukaryotic translation initiation fac…	NA	NA	NA
1	ENSDARG00000102674	ckap5	0.420828	0.316497	0.411036	0.56	0.082	2.64823e-181	7.33878e-177	cytoskeleton associated protein 5 [Source:ZFIN;Acc:ZDB-GENE-051120-174]	GO:0000776(kinetochore);GO:0000922(spindle pole);GO:0005813(centrosome);GO:0007051(spindle organization);GO:0030951(establishment or maintenance of microtubule cytoskeleton polarity);GO:0035371(microtubule plus-end);GO:0046785(microtubule polymerization);GO:0051010(microtubule plus-end binding);GO:0051298(centrosome duplication)	NA	K16803	NA
1	ENSDARG00000035993	sumo3b	1.46963	0.85889	0.77491	0.876	0.353	3.91936e-181	1.08613e-176	small ubiquitin-like modifier 3b [Source:ZFIN;Acc:ZDB-GENE-040718-426]	GO:0005515(protein binding);GO:0005634(nucleus);GO:0016925(protein sumoylation)	03013(RNA transport)	K12160	NA
1	ENSDARG00000024681	pane1	0.292002	0.239182	0.287866	0.537	0.079	4.40197e-181	1.21988e-176	proliferation associated nuclear element [Source:ZFIN;Acc:ZDB-GENE-040611-4]	NA	NA	K11505	NA
1	ENSDARG00000007285	mrpl57	1.43481	0.839686	0.772936	0.868	0.343	6.32271e-181	1.75215e-176	mitochondrial ribosomal protein L57 [Source:ZFIN;Acc:ZDB-GENE-040426-1745]	GO:0003735(structural constituent of ribosome);GO:0005739(mitochondrion);GO:0005761(mitochondrial ribosome);GO:0005840(ribosome);GO:0006412(translation)	NA	NA	NA
1	ENSDARG00000003920	setb	5.78038	3.16102	0.870776	0.993	0.818	7.04646e-181	1.95271e-176	SET nuclear proto-oncogene b [Source:ZFIN;Acc:ZDB-GENE-030131-433]	GO:0005634(nucleus);GO:0006334(nucleosome assembly);GO:0048884(neuromast development)	NA	K11290	NA
1	ENSDARG00000044125	txn	3.7382	1.63106	1.19654	0.797	0.264	8.95733e-181	2.48225e-176	thioredoxin [Source:ZFIN;Acc:ZDB-GENE-040718-162]	GO:0005623(cell);GO:0006662(glycerol ether metabolic process);GO:0015035(protein disulfide oxidoreductase activity);GO:0045454(cell redox homeostasis);GO:0055114(oxidation-reduction process)	04621(NOD-like receptor signaling pathway)	K03671	NA
1	ENSDARG00000057691	srsf1a	2.09007	1.21175	0.786461	0.95	0.521	1.38725e-180	3.84434e-176	serine and arginine rich splicing factor 1a [Source:ZFIN;Acc:ZDB-GENE-040426-1950]	GO:0000381(regulation of alternative mRNA splicing, via spliceosome);GO:0003676(nucleic acid binding);GO:0003723(RNA binding);GO:0005634(nucleus);GO:0006397(mRNA processing);GO:0008380(RNA splicing);GO:0016607(nuclear speck);GO:0045292(mRNA cis splicing, via spliceosome)	03040(Spliceosome);05168(Herpes simplex virus 1 infection)	K12890	NA
1	ENSDARG00000025889	usp14	0.641683	0.457972	0.486601	0.746	0.197	1.79594e-180	4.97692e-176	ubiquitin specific peptidase 14 (tRNA-guanine transglycosylase) [Source:ZFIN;Acc:ZDB-GENE-030131-7676]	GO:0005515(protein binding);GO:0006511(ubiquitin-dependent protein catabolic process);GO:0016579(protein deubiquitination);GO:0036459(thiol-dependent ubiquitinyl hydrolase activity)	NA	K11843	EC:3.4.19.12
1	ENSDARG00000024465	mrps18a	0.731469	0.501923	0.543331	0.749	0.202	3.14706e-180	8.72113e-176	mitochondrial ribosomal protein S18A [Source:ZFIN;Acc:ZDB-GENE-041210-109]	GO:0003735(structural constituent of ribosome);GO:0005622(intracellular);GO:0005763(mitochondrial small ribosomal subunit);GO:0005840(ribosome);GO:0006412(translation);GO:0070181(small ribosomal subunit rRNA binding)	03010(Ribosome)	K02963	NA
1	ENSDARG00000016516	rbm8a	3.72163	2.08313	0.83718	0.989	0.727	3.35411e-180	9.2949e-176	RNA binding motif protein 8A [Source:ZFIN;Acc:ZDB-GENE-050306-51]	GO:0000184(nuclear-transcribed mRNA catabolic process, nonsense-mediated decay);GO:0000381(regulation of alternative mRNA splicing, via spliceosome);GO:0000398(mRNA splicing, via spliceosome);GO:0003676(nucleic acid binding);GO:0003723(RNA binding);GO:0003729(mRNA binding);GO:0005634(nucleus);GO:0005737(cytoplasm);GO:0006396(RNA processing);GO:0006397(mRNA processing);GO:0006417(regulation of tra…	03013(RNA transport);03015(mRNA surveillance pathway);03040(Spliceosome)	K12876	NA
1	ENSDARG00000013776	thop1	0.52011	0.383037	0.441333	0.697	0.161	3.42942e-180	9.50361e-176	thimet oligopeptidase 1 [Source:ZFIN;Acc:ZDB-GENE-040718-47]	GO:0004222(metalloendopeptidase activity);GO:0005758(mitochondrial intermembrane space);GO:0006508(proteolysis);GO:0006518(peptide metabolic process);GO:0008233(peptidase activity);GO:0008237(metallopeptidase activity);GO:0016787(hydrolase activity);GO:0046872(metal ion binding)	NA	K01392	EC:3.4.24.15
1	ENSDARG00000052377	psmd12	0.945878	0.623228	0.601893	0.807	0.252	5.24332e-180	1.45303e-175	proteasome 26S subunit, non-ATPase 12 [Source:ZFIN;Acc:ZDB-GENE-030131-617]	GO:0000502(proteasome complex);GO:0005737(cytoplasm);GO:0008541(proteasome regulatory particle, lid subcomplex);GO:0031595(nuclear proteasome complex);GO:0043161(proteasome-mediated ubiquitin-dependent protein catabolic process)	03050(Proteasome)	K03035	NA
1	ENSDARG00000033144	psme2	3.3234	1.82724	0.862995	0.964	0.628	5.4754e-180	1.51734e-175	proteasome activator subunit 2 [Source:ZFIN;Acc:ZDB-GENE-991110-16]	GO:0000502(proteasome complex);GO:0005654(nucleoplasm);GO:0005737(cytoplasm);GO:0008537(proteasome activator complex);GO:0010950(positive regulation of endopeptidase activity);GO:0061133(endopeptidase activator activity);GO:0061136(regulation of proteasomal protein catabolic process);GO:2000045(regulation of G1/S transition of mitotic cell cycle)	03050(Proteasome)	K06697	NA
1	ENSDARG00000058968	haus1	0.25095	0.206384	0.282068	0.485	0.05	8.66455e-180	2.40112e-175	HAUS augmin-like complex, subunit 1 [Source:ZFIN;Acc:ZDB-GENE-091204-387]	GO:0005813(centrosome);GO:0005829(cytosol);GO:0007098(centrosome cycle);GO:0051225(spindle assembly);GO:0070652(HAUS complex)	NA	K16584	NA
1	ENSDARG00000058660	ilf3a	0.457852	0.346475	0.40213	0.66	0.138	8.87988e-180	2.46079e-175	interleukin enhancer binding factor 3a [Source:ZFIN;Acc:ZDB-GENE-030131-3151]	GO:0003723(RNA binding);GO:0003725(double-stranded RNA binding);GO:0003727(single-stranded RNA binding);GO:0005634(nucleus);GO:0007283(spermatogenesis)	NA	NA	NA
1	ENSDARG00000074552	ndufs7	1.53665	0.926479	0.729962	0.917	0.433	9.19403e-180	2.54785e-175	NADH:ubiquinone oxidoreductase core subunit S7 [Source:ZFIN;Acc:ZDB-GENE-041111-261]	GO:0003954(NADH dehydrogenase activity);GO:0005575(cellular_component);GO:0005747(mitochondrial respiratory chain complex I);GO:0008137(NADH dehydrogenase (ubiquinone) activity);GO:0009060(aerobic respiration);GO:0015990(electron transport coupled proton transport);GO:0032981(mitochondrial respiratory chain complex I assembly);GO:0046872(metal ion binding);GO:0048038(quinone binding);GO:0051536(i…	00190(Oxidative phosphorylation)	K03940	1.6.99.3;EC:7.1.1.2
1	ENSDARG00000018574	sf3b4	0.507119	0.385088	0.397137	0.724	0.184	2.06583e-179	5.72481e-175	splicing factor 3b, subunit 4 [Source:ZFIN;Acc:ZDB-GENE-020419-22]	GO:0003676(nucleic acid binding);GO:0003723(RNA binding);GO:0005681(spliceosomal complex);GO:0005689(U12-type spliceosomal complex);GO:0005730(nucleolus);GO:0048026(positive regulation of mRNA splicing, via spliceosome);GO:1990904(ribonucleoprotein complex)	03040(Spliceosome)	K12831	NA
1	ENSDARG00000015427	hdac1	2.43039	1.42436	0.770874	0.972	0.582	5.57858e-179	1.54594e-174	histone deacetylase 1 [Source:ZFIN;Acc:ZDB-GENE-020419-32]	GO:0000118(histone deacetylase complex);GO:0001764(neuron migration);GO:0001889(liver development);GO:0002244(hematopoietic progenitor cell differentiation);GO:0004407(histone deacetylase activity);GO:0005634(nucleus);GO:0006325(chromatin organization);GO:0008285(negative regulation of cell population proliferation);GO:0009953(dorsal/ventral pattern formation);GO:0016055(Wnt signaling pathway);GO…	04110(Cell cycle);04330(Notch signaling pathway)	K06067	EC:3.5.1.98
1	ENSDARG00000070828	actl6a	0.503471	0.384213	0.390002	0.701	0.175	7.99046e-179	2.21432e-174	actin-like 6A [Source:ZFIN;Acc:ZDB-GENE-020419-36]	GO:0043044(ATP-dependent chromatin remodeling);GO:0071564(npBAF complex)	NA	K11340	NA
1	ENSDARG00000027099	psmc4	1.6363	0.969826	0.754635	0.912	0.429	3.24079e-178	8.98089e-174	proteasome 26S subunit, ATPase 4 [Source:ZFIN;Acc:ZDB-GENE-030131-5083]	GO:0000166(nucleotide binding);GO:0005524(ATP binding);GO:0005737(cytoplasm);GO:0008540(proteasome regulatory particle, base subcomplex);GO:0016787(hydrolase activity);GO:0030163(protein catabolic process);GO:0031597(cytosolic proteasome complex);GO:0036402(proteasome-activating ATPase activity);GO:0045202(synapse);GO:0045899(positive regulation of RNA polymerase II transcriptional preinitiation …	03050(Proteasome)	K03063	NA
1	ENSDARG00000043899	psma6l	1.33594	0.831863	0.683441	0.887	0.353	6.18551e-178	1.71413e-173	proteasome subunit alpha 6, like [Source:ZFIN;Acc:ZDB-GENE-010502-2]	GO:0000502(proteasome complex);GO:0004175(endopeptidase activity);GO:0004298(threonine-type endopeptidase activity);GO:0005634(nucleus);GO:0005737(cytoplasm);GO:0005839(proteasome core complex);GO:0006508(proteolysis);GO:0006511(ubiquitin-dependent protein catabolic process);GO:0008233(peptidase activity);GO:0010498(proteasomal protein catabolic process);GO:0010499(proteasomal ubiquitin-independe…	03050(Proteasome)	K02730	EC:3.4.25.1
1	ENSDARG00000076590	atad2	0.741181	0.498607	0.571922	0.683	0.154	9.69139e-178	2.68568e-173	ATPase family, AAA domain containing 2 [Source:ZFIN;Acc:ZDB-GENE-030131-7003]	GO:0003682(chromatin binding);GO:0005515(protein binding);GO:0005524(ATP binding);GO:0005634(nucleus);GO:0006325(chromatin organization);GO:0006355(regulation of transcription, DNA-templated);GO:0016887(ATPase activity);GO:0031936(negative regulation of chromatin silencing);GO:0042393(histone binding);GO:0045944(positive regulation of transcription by RNA polymerase II)	NA	NA	NA
1	ENSDARG00000101707	si:ch211-156b7.4	0.739238	0.501665	0.559315	0.713	0.174	1.40152e-177	3.88388e-173	si:ch211-156b7.4 [Source:ZFIN;Acc:ZDB-GENE-141212-376]	NA	NA	NA	NA
1	ENSDARG00000037966	thoc6	0.359275	0.282144	0.348658	0.603	0.106	1.6069e-177	4.45304e-173	THO complex 6 [Source:ZFIN;Acc:ZDB-GENE-041010-198]	GO:0005515(protein binding)	03013(RNA transport)	K13175	NA
1	ENSDARG00000070674	psmd6	0.856569	0.59285	0.530901	0.815	0.264	3.90743e-177	1.08283e-172	proteasome 26S subunit, non-ATPase 6 [Source:ZFIN;Acc:ZDB-GENE-040426-1038]	GO:0005515(protein binding);GO:0005838(proteasome regulatory particle);GO:0030234(enzyme regulator activity);GO:0043161(proteasome-mediated ubiquitin-dependent protein catabolic process);GO:0050790(regulation of catalytic activity);GO:0070306(lens fiber cell differentiation)	03050(Proteasome)	K03037	NA
1	ENSDARG00000070657	pa2g4b	3.13416	1.66765	0.910258	0.954	0.603	5.59824e-177	1.55139e-172	proliferation-associated 2G4, b [Source:ZFIN;Acc:ZDB-GENE-030131-2182]	GO:0003676(nucleic acid binding);GO:0005730(nucleolus);GO:0005737(cytoplasm)	NA	NA	NA
1	ENSDARG00000015628	psmd10	0.67768	0.503157	0.429595	0.749	0.224	6.4821e-177	1.79632e-172	proteasome 26S subunit, non-ATPase 10 [Source:ZFIN;Acc:ZDB-GENE-050112-1]	GO:0000502(proteasome complex);GO:0005515(protein binding);GO:0005737(cytoplasm);GO:0042127(regulation of cell population proliferation);GO:0042981(regulation of apoptotic process);GO:0055088(lipid homeostasis);GO:0070682(proteasome regulatory particle assembly)	NA	K06694	NA
1	ENSDARG00000056186	eif5a2	5.62736	3.05274	0.882353	0.983	0.773	1.06657e-176	2.95568e-172	eukaryotic translation initiation factor 5A2 [Source:ZFIN;Acc:ZDB-GENE-040426-2405]	GO:0003723(RNA binding);GO:0003746(translation elongation factor activity);GO:0006412(translation);GO:0006452(translational frameshifting);GO:0043022(ribosome binding);GO:0045901(positive regulation of translational elongation);GO:0045905(positive regulation of translational termination)	NA	K03263	NA
1	ENSDARG00000056679	morc3a	0.754928	0.53021	0.509776	0.758	0.212	1.14867e-176	3.18318e-172	MORC family CW-type zinc finger 3a [Source:ZFIN;Acc:ZDB-GENE-030131-1502]	GO:0008270(zinc ion binding)	NA	NA	NA
1	ENSDARG00000028889	ndufb10	1.75647	1.04336	0.75144	0.933	0.467	1.65009e-176	4.57272e-172	NADH:ubiquinone oxidoreductase subunit B10 [Source:ZFIN;Acc:ZDB-GENE-040426-1691]	GO:0005747(mitochondrial respiratory chain complex I)	00190(Oxidative phosphorylation)	K03966	NA
1	ENSDARG00000025972	mcts1	1.21167	0.747172	0.697485	0.854	0.33	1.77413e-176	4.91648e-172	malignant T cell amplified sequence 1 [Source:ZFIN;Acc:ZDB-GENE-040426-957]	GO:0003723(RNA binding);GO:0005737(cytoplasm)	NA	K07575	NA
1	ENSDARG00000014817	ranbp1	4.11959	2.30701	0.836477	0.986	0.751	3.07538e-176	8.52248e-172	RAN binding protein 1 [Source:ZFIN;Acc:ZDB-GENE-040426-2548]	GO:0005096(GTPase activator activity);GO:0005634(nucleus);GO:0005643(nuclear pore);GO:0005737(cytoplasm);GO:0005813(centrosome);GO:0008536(Ran GTPase binding);GO:0043547(positive regulation of GTPase activity);GO:0046604(positive regulation of mitotic centrosome separation);GO:0046907(intracellular transport)	NA	NA	NA
1	ENSDARG00000042469	ndufa12	1.36756	0.838039	0.706515	0.89	0.389	4.10489e-176	1.13755e-171	NADH:ubiquinone oxidoreductase subunit A12 [Source:ZFIN;Acc:ZDB-GENE-050828-1]	GO:0005739(mitochondrion);GO:0005743(mitochondrial inner membrane);GO:0005747(mitochondrial respiratory chain complex I);GO:0006979(response to oxidative stress);GO:0008137(NADH dehydrogenase (ubiquinone) activity);GO:0009055(electron transfer activity);GO:0016020(membrane);GO:0022900(electron transport chain);GO:0055114(oxidation-reduction process);GO:0070469(respirasome)	00190(Oxidative phosphorylation)	K11352	NA
1	ENSDARG00000078785	tmem258	2.91813	1.65129	0.821453	0.969	0.652	4.9987e-176	1.38524e-171	transmembrane protein 258 [Source:ZFIN;Acc:ZDB-GENE-040426-1739]	GO:0003674(molecular_function);GO:0005783(endoplasmic reticulum);GO:0006486(protein glycosylation);GO:0006487(protein N-linked glycosylation);GO:0016020(membrane);GO:0016021(integral component of membrane);GO:0034998(oligosaccharyltransferase I complex)	NA	NA	NA
1	ENSDARG00000011841	atp5l	5.63108	3.35205	0.748368	0.989	0.87	1.15538e-175	3.20178e-171	ATP synthase, H+ transporting, mitochondrial F0 complex, subunit g [Source:ZFIN;Acc:ZDB-GENE-030131-5177]	GO:0000276(mitochondrial proton-transporting ATP synthase complex, coupling factor F(o));GO:0015078(proton transmembrane transporter activity);GO:0015986(ATP synthesis coupled proton transport);GO:0046933(proton-transporting ATP synthase activity, rotational mechanism);GO:0099132(ATP hydrolysis coupled cation transmembrane transport)	00190(Oxidative phosphorylation)	K02140	NA
1	ENSDARG00000021688	mxa	0.719886	0.49424	0.542558	0.679	0.155	1.7016e-175	4.71548e-171	myxovirus (influenza) resistance A [Source:ZFIN;Acc:ZDB-GENE-030721-5]	GO:0000166(nucleotide binding);GO:0003924(GTPase activity);GO:0005525(GTP binding)	NA	NA	NA
1	ENSDARG00000044431	ppig	1.21947	0.757355	0.687217	0.854	0.313	2.0148e-175	5.5834e-171	peptidylprolyl isomerase G (cyclophilin G) [Source:ZFIN;Acc:ZDB-GENE-040426-2822]	GO:0000413(protein peptidyl-prolyl isomerization);GO:0003755(peptidyl-prolyl cis-trans isomerase activity);GO:0006457(protein folding);GO:0016018(cyclosporin A binding);GO:0042026(protein refolding);GO:0051082(unfolded protein binding)	NA	K09566	EC:5.2.1.8
1	ENSDARG00000013966	psma6b	1.34053	0.820704	0.707872	0.881	0.359	2.07759e-175	5.75742e-171	proteasome subunit alpha 6b [Source:ZFIN;Acc:ZDB-GENE-040718-329]	GO:0000502(proteasome complex);GO:0004175(endopeptidase activity);GO:0004298(threonine-type endopeptidase activity);GO:0005634(nucleus);GO:0005737(cytoplasm);GO:0005839(proteasome core complex);GO:0006508(proteolysis);GO:0006511(ubiquitin-dependent protein catabolic process);GO:0008233(peptidase activity);GO:0010498(proteasomal protein catabolic process);GO:0010499(proteasomal ubiquitin-independe…	03050(Proteasome)	K02730	EC:3.4.25.1
1	ENSDARG00000056621	ctcf	0.811667	0.561568	0.531426	0.787	0.238	2.12211e-175	5.88079e-171	CCCTC-binding factor (zinc finger protein) [Source:ZFIN;Acc:ZDB-GENE-040624-5]	GO:0003676(nucleic acid binding);GO:0003677(DNA binding);GO:0003682(chromatin binding);GO:0003700(DNA-binding transcription factor activity);GO:0005634(nucleus);GO:0006355(regulation of transcription, DNA-templated);GO:0006357(regulation of transcription by RNA polymerase II);GO:0010468(regulation of gene expression)	NA	K23195	NA
1	ENSDARG00000005993	prc1b	0.235843	0.194733	0.276328	0.408	0.027	2.27916e-175	6.31602e-171	protein regulator of cytokinesis 1b [Source:ZFIN;Acc:ZDB-GENE-040426-777]	GO:0000226(microtubule cytoskeleton organization);GO:0001578(microtubule bundle formation);GO:0005856(cytoskeleton);GO:0008017(microtubule binding);GO:0032465(regulation of cytokinesis)	NA	K16732	NA
1	ENSDARG00000002591	ruvbl1	0.777108	0.530252	0.551437	0.768	0.224	3.05267e-175	8.45957e-171	RuvB-like AAA ATPase 1 [Source:ZFIN;Acc:ZDB-GENE-030109-2]	GO:0000166(nucleotide binding);GO:0003678(DNA helicase activity);GO:0004386(helicase activity);GO:0005524(ATP binding);GO:0005634(nucleus);GO:0006281(DNA repair);GO:0006310(DNA recombination);GO:0006974(cellular response to DNA damage stimulus);GO:0016787(hydrolase activity);GO:0031011(Ino80 complex);GO:0032508(DNA duplex unwinding);GO:0035267(NuA4 histone acetyltransferase complex);GO:0043141(AT…	04310(Wnt signaling pathway)	K04499	NA
1	ENSDARG00000005840	got2b	1.83379	1.00895	0.861968	0.875	0.38	4.77412e-175	1.323e-170	glutamic-oxaloacetic transaminase 2b, mitochondrial [Source:ZFIN;Acc:ZDB-GENE-030131-7917]	GO:0003824(catalytic activity);GO:0004069(L-aspartate:2-oxoglutarate aminotransferase activity);GO:0005739(mitochondrion);GO:0006520(cellular amino acid metabolic process);GO:0006533(aspartate catabolic process);GO:0008483(transaminase activity);GO:0009058(biosynthetic process);GO:0016740(transferase activity);GO:0030170(pyridoxal phosphate binding)	00220(Arginine biosynthesis);00250(Alanine, aspartate and glutamate metabolism);00270(Cysteine and methionine metabolism);00330(Arginine and proline metabolism);00350(Tyrosine metabolism);00360(Phenylalanine metabolism);00400(Phenylalanine, tyrosine and tryptophan biosynthesis)	K14455	EC:2.6.1.1
1	ENSDARG00000088091	pfn1	38.958	26.7884	0.54031	1	0.975	6.08839e-175	1.68721e-170	profilin 1 [Source:ZFIN;Acc:ZDB-GENE-031002-33]	GO:0003779(actin binding);GO:0005737(cytoplasm);GO:0030036(actin cytoskeleton organization);GO:0030833(regulation of actin filament polymerization);GO:0032233(positive regulation of actin filament bundle assembly);GO:0055113(epiboly involved in gastrulation with mouth forming second);GO:0060027(convergent extension involved in gastrulation)	NA	NA	NA
1	ENSDARG00000033789	ndufb7	2.07622	1.21338	0.774929	0.944	0.532	8.32408e-175	2.30677e-170	NADH:ubiquinone oxidoreductase subunit B7 [Source:ZFIN;Acc:ZDB-GENE-040426-1886]	GO:0003954(NADH dehydrogenase activity);GO:0005739(mitochondrion);GO:0008137(NADH dehydrogenase (ubiquinone) activity);GO:0055114(oxidation-reduction process)	00190(Oxidative phosphorylation)	K03963	NA
1	ENSDARG00000100363	dcun1d5	0.595597	0.440943	0.433745	0.732	0.2	1.12763e-174	3.12489e-170	DCN1, defective in cullin neddylation 1, domain containing 5 (S. cerevisiae) [Source:ZFIN;Acc:ZDB-GENE-040426-2603]	GO:0000151(ubiquitin ligase complex);GO:0031624(ubiquitin conjugating enzyme binding);GO:0032182(ubiquitin-like protein binding);GO:0045116(protein neddylation);GO:0051443(positive regulation of ubiquitin-protein transferase activity);GO:0097602(cullin family protein binding)	NA	K17824	NA
1	ENSDARG00000076283	snrpd3l	1.38098	0.866917	0.671726	0.906	0.39	1.43569e-174	3.9786e-170	small nuclear ribonucleoprotein D3 polypeptide, like [Source:ZFIN;Acc:ZDB-GENE-030131-5219]	GO:0000243(commitment complex);GO:0000387(spliceosomal snRNP assembly);GO:0003723(RNA binding);GO:0005634(nucleus);GO:0005681(spliceosomal complex);GO:0005682(U5 snRNP);GO:0005685(U1 snRNP);GO:0005686(U2 snRNP);GO:0005687(U4 snRNP);GO:0005689(U12-type spliceosomal complex);GO:0006396(RNA processing);GO:0006397(mRNA processing);GO:0008380(RNA splicing);GO:0034715(pICln-Sm protein complex);GO:00347…	03040(Spliceosome)	K11088	NA
1	ENSDARG00000030139	sdhdb	1.22942	0.771807	0.671669	0.871	0.362	1.70236e-174	4.71758e-170	succinate dehydrogenase complex, subunit D, integral membrane protein b [Source:ZFIN;Acc:ZDB-GENE-040822-17]	GO:0005739(mitochondrion);GO:0005740(mitochondrial envelope);GO:0005743(mitochondrial inner membrane);GO:0005749(mitochondrial respiratory chain complex II, succinate dehydrogenase complex (ubiquinone));GO:0006099(tricarboxylic acid cycle);GO:0006121(mitochondrial electron transport, succinate to ubiquinone);GO:0008177(succinate dehydrogenase (ubiquinone) activity);GO:0016020(membrane);GO:0016021…	00020(Citrate cycle (TCA cycle));00190(Oxidative phosphorylation)	K00237	NA
1	ENSDARG00000076966	pagr1	0.460061	0.35486	0.374576	0.685	0.165	1.91275e-174	5.30061e-170	PAXIP1 associated glutamate-rich protein 1 [Source:ZFIN;Acc:ZDB-GENE-030131-4801]	GO:0007420(brain development);GO:0030331(estrogen receptor binding);GO:0033148(positive regulation of intracellular estrogen receptor signaling pathway);GO:0044666(MLL3/4 complex);GO:0051568(histone H3-K4 methylation);GO:1902808(positive regulation of cell cycle G1/S phase transition)	NA	K14973	NA
1	ENSDARG00000113969	supt4h1	0.941383	0.640308	0.556016	0.863	0.318	5.70803e-174	1.58181e-169	SPT4 homolog, DSIF elongation factor subunit [Source:ZFIN;Acc:ZDB-GENE-040718-214]	GO:0000993(RNA polymerase II complex binding);GO:0003727(single-stranded RNA binding);GO:0005634(nucleus);GO:0006325(chromatin organization);GO:0006355(regulation of transcription, DNA-templated);GO:0008270(zinc ion binding);GO:0032044(DSIF complex);GO:0032786(positive regulation of DNA-templated transcription, elongation);GO:0046872(metal ion binding)	NA	K15171	NA
1	ENSDARG00000033370	ppil3	0.279659	0.229856	0.282934	0.511	0.073	1.92665e-173	5.33914e-169	peptidylprolyl isomerase (cyclophilin)-like 3 [Source:ZFIN;Acc:ZDB-GENE-040625-159]	GO:0000413(protein peptidyl-prolyl isomerization);GO:0003755(peptidyl-prolyl cis-trans isomerase activity);GO:0005575(cellular_component);GO:0006457(protein folding);GO:0016853(isomerase activity)	NA	K12734	EC:5.2.1.8
1	ENSDARG00000071336	mif	2.41855	1.3734	0.816393	0.95	0.53	2.36947e-173	6.56629e-169	macrophage migration inhibitory factor [Source:ZFIN;Acc:ZDB-GENE-080708-1]	GO:0008283(cell population proliferation);GO:0043066(negative regulation of apoptotic process);GO:0048598(embryonic morphogenesis);GO:0048839(inner ear development);GO:0060117(auditory receptor cell development)	00350(Tyrosine metabolism);00360(Phenylalanine metabolism)	K07253	EC:5.3.2.1
1	ENSDARG00000088130	si:dkey-30c15.10	0.256857	0.209134	0.296538	0.412	0.03	3.29019e-173	9.11777e-169	si:dkey-30c15.10 [Source:ZFIN;Acc:ZDB-GENE-060503-826]	NA	NA	K18621	NA
1	ENSDARG00000068941	zgc:113983	0.249066	0.203435	0.291955	0.41	0.028	4.77463e-173	1.32315e-168	zgc:113983 [Source:ZFIN;Acc:ZDB-GENE-050626-58]	GO:0000786(nucleosome);GO:0003677(DNA binding);GO:0005634(nucleus);GO:0005694(chromosome);GO:0031492(nucleosomal DNA binding);GO:0046982(protein heterodimerization activity)	NA	K11253	NA
1	ENSDARG00000007989	nedd8	0.870771	0.597919	0.542344	0.825	0.281	1.26531e-172	3.50643e-168	neural precursor cell expressed, developmentally down-regulated 8 [Source:ZFIN;Acc:ZDB-GENE-030616-588]	GO:0005515(protein binding)	NA	K12158	NA
1	ENSDARG00000101624	lmnb2	1.11758	0.753538	0.568629	0.893	0.354	1.33392e-172	3.69657e-168	lamin B2 [Source:ZFIN;Acc:ZDB-GENE-990630-13]	GO:0005198(structural molecule activity);GO:0005635(nuclear envelope);GO:0005882(intermediate filament)	04210(Apoptosis)	K07611	NA
1	ENSDARG00000038668	gbp1	0.620605	0.468612	0.405282	0.693	0.189	2.63632e-172	7.30576e-168	guanylate binding protein 1 [Source:ZFIN;Acc:ZDB-GENE-040718-32]	GO:0000166(nucleotide binding);GO:0003924(GTPase activity);GO:0005525(GTP binding)	04621(NOD-like receptor signaling pathway)	K20899	NA
1	ENSDARG00000057854	sap18	1.44197	0.878647	0.714688	0.897	0.399	2.95671e-172	8.19364e-168	Sin3A-associated protein [Source:ZFIN;Acc:ZDB-GENE-040426-1679]	NA	03013(RNA transport);03015(mRNA surveillance pathway)	K14324	NA
1	ENSDARG00000078164	znf576.2	0.449769	0.363947	0.305454	0.665	0.182	5.36833e-172	1.48767e-167	zinc finger protein 576, tandem duplicate 2 [Source:ZFIN;Acc:ZDB-GENE-030131-1738]	GO:0003676(nucleic acid binding)	NA	NA	NA
1	ENSDARG00000087640	nsfl1c	0.969634	0.640692	0.597809	0.826	0.282	9.11459e-172	2.52583e-167	NSFL1 (p97) cofactor (p47) [Source:ZFIN;Acc:ZDB-GENE-041114-160]	GO:0000045(autophagosome assembly);GO:0005515(protein binding);GO:0005829(cytosol);GO:0007030(Golgi organization);GO:0031468(nuclear envelope reassembly);GO:0043130(ubiquitin binding);GO:0043161(proteasome-mediated ubiquitin-dependent protein catabolic process);GO:0061025(membrane fusion)	04141(Protein processing in endoplasmic reticulum)	K14012	NA
1	ENSDARG00000016855	sf3b5	0.593612	0.43431	0.450794	0.717	0.186	9.22523e-172	2.5565e-167	splicing factor 3b, subunit 5 [Source:ZFIN;Acc:ZDB-GENE-040718-181]	GO:0000398(mRNA splicing, via spliceosome);GO:0003723(RNA binding);GO:0005634(nucleus);GO:0005681(spliceosomal complex);GO:0005686(U2 snRNP);GO:0006397(mRNA processing);GO:0008380(RNA splicing);GO:0071011(precatalytic spliceosome)	03040(Spliceosome)	K12832	NA
1	ENSDARG00000056059	rangap1b	0.446424	0.337387	0.404011	0.626	0.124	1.02895e-171	2.85142e-167	Ran GTPase activating protein 1b [Source:ZFIN;Acc:ZDB-GENE-040426-1921]	GO:0005096(GTPase activator activity);GO:0005515(protein binding);GO:0007165(signal transduction);GO:0043547(positive regulation of GTPase activity)	NA	NA	NA
1	ENSDARG00000045230	cox6b1	2.34374	1.27055	0.883357	0.917	0.458	1.26131e-171	3.49534e-167	cytochrome c oxidase subunit 6B1 [Source:ZFIN;Acc:ZDB-GENE-040718-448]	GO:0005515(protein binding);GO:0005739(mitochondrion)	00190(Oxidative phosphorylation);04260(Cardiac muscle contraction)	K02267	NA
1	ENSDARG00000019222	mrpl24	0.793899	0.544049	0.54522	0.785	0.241	2.12778e-171	5.8965e-167	mitochondrial ribosomal protein L24 [Source:ZFIN;Acc:ZDB-GENE-040718-98]	GO:0003735(structural constituent of ribosome);GO:0005622(intracellular);GO:0005739(mitochondrion);GO:0005762(mitochondrial large ribosomal subunit);GO:0005840(ribosome);GO:0006412(translation)	03010(Ribosome)	K02895	NA
1	ENSDARG00000006290	ndufs5	1.7778	1.05687	0.75029	0.917	0.474	2.56035e-171	7.09525e-167	NADH:ubiquinone oxidoreductase subunit S5 [Source:ZFIN;Acc:ZDB-GENE-050522-437]	GO:0003674(molecular_function);GO:0005747(mitochondrial respiratory chain complex I);GO:0032981(mitochondrial respiratory chain complex I assembly)	00190(Oxidative phosphorylation)	K03938	NA
1	ENSDARG00000058480	chtf18	0.373586	0.291097	0.359941	0.546	0.085	4.62965e-171	1.28297e-166	CTF18, chromosome transmission fidelity factor 18 homolog (S. cerevisiae) [Source:ZFIN;Acc:ZDB-GENE-050522-508]	GO:0005524(ATP binding);GO:0005575(cellular_component)	NA	K11269	NA
1	ENSDARG00000053217	cox7a2a	3.76724	2.01635	0.90176	0.964	0.686	7.7301e-171	2.14217e-166	cytochrome c oxidase subunit 7A2a [Source:ZFIN;Acc:ZDB-GENE-050522-153]	GO:0002082(regulation of oxidative phosphorylation);GO:0004129(cytochrome-c oxidase activity);GO:0005746(mitochondrial respirasome);GO:0009055(electron transfer activity);GO:0016020(membrane);GO:0016021(integral component of membrane);GO:0022900(electron transport chain);GO:0097250(mitochondrial respirasome assembly);GO:1902600(proton transmembrane transport)	00190(Oxidative phosphorylation);04260(Cardiac muscle contraction)	K02270	NA
1	ENSDARG00000014898	ncbp2	0.858794	0.58687	0.549271	0.815	0.274	1.01444e-170	2.81122e-166	nuclear cap binding protein subunit 2 [Source:ZFIN;Acc:ZDB-GENE-020419-31]	GO:0000184(nuclear-transcribed mRNA catabolic process, nonsense-mediated decay);GO:0000339(RNA cap binding);GO:0000340(RNA 7-methylguanosine cap binding);GO:0000398(mRNA splicing, via spliceosome);GO:0003676(nucleic acid binding);GO:0003723(RNA binding);GO:0003729(mRNA binding);GO:0005634(nucleus);GO:0005737(cytoplasm);GO:0005846(nuclear cap binding complex);GO:0006397(mRNA processing);GO:0006408…	03013(RNA transport);03015(mRNA surveillance pathway);03040(Spliceosome)	K12883	NA
1	ENSDARG00000008805	orc3	0.32953	0.263684	0.321598	0.564	0.095	1.37531e-170	3.81127e-166	origin recognition complex, subunit 3 [Source:ZFIN;Acc:ZDB-GENE-030131-6247]	GO:0003677(DNA binding);GO:0003688(DNA replication origin binding);GO:0005656(nuclear pre-replicative complex);GO:0005664(nuclear origin of replication recognition complex);GO:0006260(DNA replication);GO:0006267(pre-replicative complex assembly involved in nuclear cell cycle DNA replication);GO:0006270(DNA replication initiation);GO:0031261(DNA replication preinitiation complex)	04110(Cell cycle)	K02605	NA
1	ENSDARG00000068820	h2afva	1.89909	1.17054	0.698132	0.957	0.519	1.44821e-170	4.01327e-166	H2A histone family, member Va [Source:ZFIN;Acc:ZDB-GENE-020717-1]	GO:0000786(nucleosome);GO:0000790(nuclear chromatin);GO:0003677(DNA binding);GO:0005634(nucleus);GO:0005694(chromosome);GO:0006325(chromatin organization);GO:0046982(protein heterodimerization activity)	04217(Necroptosis)	K11251	NA
1	ENSDARG00000020676	dpp3	0.739251	0.516111	0.518384	0.772	0.231	1.54466e-170	4.28056e-166	dipeptidyl-peptidase 3 [Source:ZFIN;Acc:ZDB-GENE-030131-1247]	GO:0004177(aminopeptidase activity);GO:0005737(cytoplasm);GO:0006508(proteolysis);GO:0008233(peptidase activity);GO:0008237(metallopeptidase activity);GO:0008239(dipeptidyl-peptidase activity);GO:0016787(hydrolase activity);GO:0046872(metal ion binding)	NA	K01277	EC:3.4.14.4
1	ENSDARG00000075743	mrpl47	0.960129	0.631605	0.604204	0.807	0.268	1.8121e-170	5.02169e-166	mitochondrial ribosomal protein L47 [Source:ZFIN;Acc:ZDB-GENE-030219-177]	GO:0003735(structural constituent of ribosome);GO:0005622(intracellular);GO:0005761(mitochondrial ribosome);GO:0005762(mitochondrial large ribosomal subunit);GO:0005840(ribosome);GO:0006412(translation);GO:0032543(mitochondrial translation)	NA	K17428	NA
1	ENSDARG00000045914	si:ch211-51e12.7	1.10388	0.741633	0.573805	0.89	0.358	1.87799e-170	5.20428e-166	si:ch211-51e12.7 [Source:ZFIN;Acc:ZDB-GENE-030131-8279]	GO:0003674(molecular_function);GO:0005575(cellular_component);GO:0008150(biological_process)	NA	NA	NA
1	ENSDARG00000013075	mrpl11	1.57201	0.938433	0.744281	0.893	0.434	3.0093e-170	8.33937e-166	mitochondrial ribosomal protein L11 [Source:ZFIN;Acc:ZDB-GENE-040718-294]	GO:0000027(ribosomal large subunit assembly);GO:0003735(structural constituent of ribosome);GO:0005762(mitochondrial large ribosomal subunit);GO:0005840(ribosome);GO:0006412(translation);GO:0015934(large ribosomal subunit);GO:0019843(rRNA binding);GO:0070180(large ribosomal subunit rRNA binding)	03010(Ribosome)	K02867	NA
1	ENSDARG00000033855	cnot9	0.47281	0.370058	0.353507	0.682	0.179	1.96174e-169	5.43638e-165	CCR4-NOT transcription complex subunit 9 [Source:ZFIN;Acc:ZDB-GENE-030131-1558]	GO:0000932(P-body);GO:0005634(nucleus);GO:0005737(cytoplasm);GO:0006402(mRNA catabolic process);GO:0006417(regulation of translation);GO:0017148(negative regulation of translation);GO:0030014(CCR4-NOT complex);GO:0030015(CCR4-NOT core complex);GO:0031047(gene silencing by RNA);GO:0033147(negative regulation of intracellular estrogen receptor signaling pathway);GO:2000327(positive regulation of nu…	03018(RNA degradation)	K12606	NA
1	ENSDARG00000115557	cox7b	4.96041	2.83281	0.808225	0.982	0.802	2.04615e-169	5.67028e-165	cytochrome c oxidase subunit 7B [Source:ZFIN;Acc:ZDB-GENE-030131-6602]	GO:0004129(cytochrome-c oxidase activity);GO:0005746(mitochondrial respirasome);GO:0016020(membrane);GO:0016021(integral component of membrane);GO:0022900(electron transport chain);GO:1902600(proton transmembrane transport)	00190(Oxidative phosphorylation);04260(Cardiac muscle contraction)	K02271	NA
1	ENSDARG00000070019	taf15	1.87982	1.11766	0.750108	0.936	0.474	2.12466e-169	5.88785e-165	TAF15 RNA polymerase II, TATA box binding protein (TBP)-associated factor [Source:ZFIN;Acc:ZDB-GENE-061215-102]	GO:0003676(nucleic acid binding);GO:0003723(RNA binding);GO:0005634(nucleus);GO:0006355(regulation of transcription, DNA-templated);GO:0046872(metal ion binding)	NA	K13098	NA
1	ENSDARG00000010078	nup133	0.405426	0.317339	0.353411	0.637	0.137	2.5791e-169	7.14721e-165	nucleoporin 133 [Source:ZFIN;Acc:ZDB-GENE-040426-2941]	GO:0000777(condensed chromosome kinetochore);GO:0005515(protein binding);GO:0006606(protein import into nucleus);GO:0016020(membrane);GO:0017056(structural constituent of nuclear pore);GO:0031080(nuclear pore outer ring);GO:0031081(nuclear pore distribution)	03013(RNA transport)	K14300	NA
1	ENSDARG00000040184	syncrip	4.48857	2.62502	0.773929	0.988	0.792	3.71727e-169	1.03013e-164	synaptotagmin binding, cytoplasmic RNA interacting protein [Source:ZFIN;Acc:ZDB-GENE-030131-4862]	GO:0003676(nucleic acid binding);GO:0003723(RNA binding);GO:0003729(mRNA binding);GO:0005634(nucleus);GO:0048027(mRNA 5'-UTR binding);GO:0070934(CRD-mediated mRNA stabilization);GO:0070937(CRD-mediated mRNA stability complex);GO:1990904(ribonucleoprotein complex)	NA	K13160	NA
1	ENSDARG00000034427	jpt2	1.52175	0.951677	0.677192	0.931	0.446	4.8243e-169	1.33691e-164	Jupiter microtubule associated homolog 2 [Source:ZFIN;Acc:ZDB-GENE-030131-599]	GO:0003674(molecular_function);GO:0005575(cellular_component);GO:0008150(biological_process)	NA	NA	NA
1	ENSDARG00000063145	tfam	1.06386	0.70636	0.590833	0.879	0.35	6.85563e-169	1.89983e-164	transcription factor A, mitochondrial [Source:ZFIN;Acc:ZDB-GENE-061013-552]	GO:0003677(DNA binding);GO:0005634(nucleus)	04371(Apelin signaling pathway)	K11830	NA
1	ENSDARG00000011404	fen1	1.20241	0.728893	0.722145	0.783	0.246	1.23397e-168	3.41957e-164	flap structure-specific endonuclease 1 [Source:ZFIN;Acc:ZDB-GENE-031112-11]	GO:0000287(magnesium ion binding);GO:0003677(DNA binding);GO:0003824(catalytic activity);GO:0004518(nuclease activity);GO:0004519(endonuclease activity);GO:0004523(RNA-DNA hybrid ribonuclease activity);GO:0004527(exonuclease activity);GO:0005634(nucleus);GO:0005654(nucleoplasm);GO:0005730(nucleolus);GO:0005739(mitochondrion);GO:0006260(DNA replication);GO:0006281(DNA repair);GO:0006284(base-excis…	03030(DNA replication);03410(Base excision repair);03450(Non-homologous end-joining)	K04799	EC:3.-.-.-
1	ENSDARG00000052966	nmt1a	0.61386	0.442504	0.472219	0.721	0.191	2.80787e-168	7.78116e-164	N-myristoyltransferase 1a [Source:ZFIN;Acc:ZDB-GENE-050522-477]	GO:0004379(glycylpeptide N-tetradecanoyltransferase activity);GO:0005737(cytoplasm);GO:0006499(N-terminal protein myristoylation);GO:0016740(transferase activity);GO:0016746(transferase activity, transferring acyl groups);GO:0018008(N-terminal peptidyl-glycine N-myristoylation)	NA	K00671	EC:2.3.1.97
1	ENSDARG00000016607	echdc2	0.950584	0.617976	0.621262	0.774	0.237	3.41047e-168	9.45109e-164	enoyl CoA hydratase domain containing 2 [Source:ZFIN;Acc:ZDB-GENE-030219-147]	GO:0003824(catalytic activity);GO:0004300(enoyl-CoA hydratase activity);GO:0005739(mitochondrion);GO:0006635(fatty acid beta-oxidation)	NA	NA	NA
1	ENSDARG00000016630	tprb	0.809183	0.573995	0.495429	0.821	0.279	4.25656e-168	1.17958e-163	translocated promoter region b, nuclear basket protein [Source:ZFIN;Acc:ZDB-GENE-030131-6410]	GO:0005643(nuclear pore);GO:0006606(protein import into nucleus);GO:0007094(mitotic spindle assembly checkpoint);GO:0017056(structural constituent of nuclear pore)	03013(RNA transport)	K09291	NA
1	ENSDARG00000006225	ddx39aa	1.73869	1.06411	0.708357	0.944	0.481	4.97141e-168	1.37768e-163	DEAD (Asp-Glu-Ala-Asp) box polypeptide 39Aa [Source:ZFIN;Acc:ZDB-GENE-030131-4275]	GO:0003676(nucleic acid binding);GO:0005524(ATP binding)	NA	NA	NA
1	ENSDARG00000090444	ponzr1	7.11073	3.31588	1.10061	0.974	0.674	7.68318e-168	2.12916e-163	plac8 onzin related protein 1 [Source:ZFIN;Acc:ZDB-GENE-070727-1]	GO:0016020(membrane);GO:0016021(integral component of membrane);GO:0035775(pronephric glomerulus morphogenesis);GO:0048703(embryonic viscerocranium morphogenesis);GO:0072078(nephron tubule morphogenesis)	NA	NA	NA
1	ENSDARG00000016173	cct3	4.84283	2.83444	0.772785	0.989	0.792	9.88241e-168	2.73861e-163	chaperonin containing TCP1, subunit 3 (gamma) [Source:ZFIN;Acc:ZDB-GENE-020419-5]	GO:0000166(nucleotide binding);GO:0005524(ATP binding);GO:0005737(cytoplasm);GO:0005832(chaperonin-containing T-complex);GO:0006457(protein folding);GO:0046671(negative regulation of retinal cell programmed cell death);GO:0048048(embryonic eye morphogenesis);GO:0051082(unfolded protein binding)	NA	K09495	NA
1	ENSDARG00000097797	tomm6	1.44173	0.846779	0.76774	0.844	0.334	1.57398e-167	4.36181e-163	translocase of outer mitochondrial membrane 6 homolog (yeast) [Source:ZFIN;Acc:ZDB-GENE-131121-445]	GO:0005742(mitochondrial outer membrane translocase complex);GO:0016020(membrane);GO:0016021(integral component of membrane)	NA	K17772	NA
1	ENSDARG00000029415	mtx2	0.60565	0.448709	0.432705	0.749	0.218	1.79147e-167	4.96454e-163	metaxin 2 [Source:ZFIN;Acc:ZDB-GENE-021210-2]	GO:0001401(SAM complex)	NA	K17776	NA
1	ENSDARG00000102115	ndufc2	1.74731	1.0581	0.723667	0.929	0.471	1.80683e-167	5.00709e-163	NADH:ubiquinone oxidoreductase subunit C2 [Source:ZFIN;Acc:ZDB-GENE-050320-87]	GO:0005739(mitochondrion);GO:0005743(mitochondrial inner membrane);GO:0005747(mitochondrial respiratory chain complex I);GO:0006120(mitochondrial electron transport, NADH to ubiquinone);GO:0008137(NADH dehydrogenase (ubiquinone) activity);GO:0016020(membrane);GO:0055114(oxidation-reduction process);GO:0070469(respirasome)	00190(Oxidative phosphorylation)	K03968	NA
1	ENSDARG00000116743	rnps1	1.12531	0.741688	0.601436	0.894	0.38	2.04435e-167	5.6653e-163	RNA binding protein S1, serine-rich domain [Source:ZFIN;Acc:ZDB-GENE-030131-5228]	GO:0000381(regulation of alternative mRNA splicing, via spliceosome);GO:0000398(mRNA splicing, via spliceosome);GO:0003676(nucleic acid binding);GO:0003723(RNA binding);GO:0005654(nucleoplasm);GO:0005737(cytoplasm);GO:0008380(RNA splicing);GO:0061574(ASAP complex)	03013(RNA transport);03015(mRNA surveillance pathway)	K14325	NA
1	ENSDARG00000098783	polr2b	0.602222	0.458628	0.392971	0.762	0.237	2.63697e-167	7.30758e-163	polymerase (RNA) II (DNA directed) polypeptide B [Source:ZFIN;Acc:ZDB-GENE-041008-1]	GO:0001055(RNA polymerase II activity);GO:0003677(DNA binding);GO:0003899(DNA-directed 5'-3' RNA polymerase activity);GO:0005665(RNA polymerase II, core complex);GO:0006351(transcription, DNA-templated);GO:0006366(transcription by RNA polymerase II);GO:0016740(transferase activity);GO:0016779(nucleotidyltransferase activity);GO:0032549(ribonucleoside binding)	03020(RNA polymerase)	K03010	EC:2.7.7.6
1	ENSDARG00000095921	si:ch1073-325m22.2	2.8606	1.62102	0.819416	0.964	0.634	3.2219e-167	8.92853e-163	si:ch1073-325m22.2 [Source:NCBI gene;Acc:100333135]	NA	00190(Oxidative phosphorylation);04260(Cardiac muscle contraction)	K00420	NA
1	ENSDARG00000037259	ndufb6	1.04477	0.676688	0.626619	0.826	0.298	3.7518e-167	1.0397e-162	NADH:ubiquinone oxidoreductase subunit B [Source:ZFIN;Acc:ZDB-GENE-040426-1781]	GO:0003674(molecular_function);GO:0005747(mitochondrial respiratory chain complex I);GO:0006120(mitochondrial electron transport, NADH to ubiquinone);GO:0016020(membrane);GO:0016021(integral component of membrane)	00190(Oxidative phosphorylation)	K03962	NA
1	ENSDARG00000041530	ppih	0.87387	0.598943	0.545001	0.824	0.286	3.901e-167	1.08104e-162	peptidylprolyl isomerase H (cyclophilin H) [Source:ZFIN;Acc:ZDB-GENE-040625-127]	GO:0000413(protein peptidyl-prolyl isomerization);GO:0001525(angiogenesis);GO:0003755(peptidyl-prolyl cis-trans isomerase activity);GO:0006457(protein folding);GO:0016018(cyclosporin A binding);GO:0016853(isomerase activity);GO:0042026(protein refolding);GO:0043021(ribonucleoprotein complex binding);GO:0045070(positive regulation of viral genome replication);GO:0051082(unfolded protein binding)	03040(Spliceosome)	K09567	EC:5.2.1.8
1	ENSDARG00000056167	hspe1	3.48912	1.73312	1.00949	0.924	0.571	7.24216e-167	2.00695e-162	heat shock 10 protein 1 [Source:ZFIN;Acc:ZDB-GENE-000906-2]	GO:0005737(cytoplasm);GO:0005759(mitochondrial matrix);GO:0006457(protein folding);GO:0046872(metal ion binding);GO:0051082(unfolded protein binding);GO:0051085(chaperone cofactor-dependent protein refolding);GO:0051087(chaperone binding)	NA	K04078	NA
1	ENSDARG00000070723	ndufa9a	0.811595	0.56479	0.523045	0.819	0.281	8.55831e-167	2.37168e-162	NADH:ubiquinone oxidoreductase subunit A9a [Source:ZFIN;Acc:ZDB-GENE-050320-20]	GO:0001666(response to hypoxia);GO:0003954(NADH dehydrogenase activity);GO:0005747(mitochondrial respiratory chain complex I);GO:0055114(oxidation-reduction process);GO:1901006(ubiquinone-6 biosynthetic process)	00190(Oxidative phosphorylation)	K03953	NA
1	ENSDARG00000052816	shmt1	0.865458	0.586653	0.560956	0.8	0.262	2.06789e-166	5.73055e-162	serine hydroxymethyltransferase 1 (soluble) [Source:ZFIN;Acc:ZDB-GENE-040426-1558]	GO:0000900(translation repressor activity, mRNA regulatory element binding);GO:0003824(catalytic activity);GO:0004372(glycine hydroxymethyltransferase activity);GO:0005634(nucleus);GO:0005737(cytoplasm);GO:0005829(cytosol);GO:0006544(glycine metabolic process);GO:0006565(L-serine catabolic process);GO:0006730(one-carbon metabolic process);GO:0008270(zinc ion binding);GO:0009113(purine nucleobase …	00260(Glycine, serine and threonine metabolism);00630(Glyoxylate and dicarboxylate metabolism);00670(One carbon pool by folate)	K00600	EC:2.1.2.1
1	ENSDARG00000059360	srsf3b	1.75364	1.08189	0.696801	0.943	0.468	2.64411e-166	7.32735e-162	serine and arginine rich splicing factor 3b [Source:ZFIN;Acc:ZDB-GENE-071005-2]	GO:0000381(regulation of alternative mRNA splicing, via spliceosome);GO:0003676(nucleic acid binding);GO:0003723(RNA binding);GO:0005634(nucleus);GO:0016607(nuclear speck);GO:0045292(mRNA cis splicing, via spliceosome)	03040(Spliceosome);05168(Herpes simplex virus 1 infection)	K12892	NA
1	ENSDARG00000070431	fip1l1b	0.601108	0.454127	0.404531	0.771	0.242	3.48955e-166	9.67025e-162	FIP1 like 1b (S. cerevisiae) [Source:ZFIN;Acc:ZDB-GENE-041010-138]	GO:0005847(mRNA cleavage and polyadenylation specificity factor complex);GO:0098789(pre-mRNA cleavage required for polyadenylation)	03015(mRNA surveillance pathway)	K14405	NA
1	ENSDARG00000022684	fkbp1aa	3.73346	2.27298	0.715928	0.981	0.738	3.68223e-166	1.02042e-161	FKBP prolyl isomerase 1Aa [Source:ZFIN;Acc:ZDB-GENE-030131-7275]	GO:0000413(protein peptidyl-prolyl isomerization);GO:0003755(peptidyl-prolyl cis-trans isomerase activity);GO:0005737(cytoplasm);GO:0016853(isomerase activity);GO:0061077(chaperone-mediated protein folding)	NA	K01802	EC:5.2.1.8
1	ENSDARG00000037654	pmm2	0.409091	0.325542	0.329576	0.64	0.152	4.73572e-166	1.31236e-161	phosphomannomutase 2 [Source:ZFIN;Acc:ZDB-GENE-030722-6]	GO:0004615(phosphomannomutase activity);GO:0005737(cytoplasm);GO:0005829(cytosol);GO:0006013(mannose metabolic process);GO:0006487(protein N-linked glycosylation);GO:0009298(GDP-mannose biosynthetic process);GO:0016853(isomerase activity);GO:0022008(neurogenesis);GO:0045047(protein targeting to ER);GO:0048701(embryonic cranial skeleton morphogenesis);GO:0090171(chondrocyte morphogenesis)	00051(Fructose and mannose metabolism);00520(Amino sugar and nucleotide sugar metabolism)	K17497	EC:5.4.2.8
1	ENSDARG00000043728	srek1ip1	0.277109	0.230271	0.26712	0.485	0.074	1.02733e-165	2.84693e-161	SREK1-interacting protein 1 [Source:ZFIN;Acc:ZDB-GENE-051030-24]	GO:0003676(nucleic acid binding);GO:0005575(cellular_component);GO:0006397(mRNA processing);GO:0008270(zinc ion binding);GO:0008380(RNA splicing);GO:0046872(metal ion binding)	NA	NA	NA
1	ENSDARG00000074985	aurkaip1	0.603595	0.437766	0.463422	0.71	0.189	1.49731e-165	4.14935e-161	aurora kinase A interacting protein 1 [Source:ZFIN;Acc:ZDB-GENE-070928-24]	GO:0003674(molecular_function);GO:0005739(mitochondrion);GO:0006397(mRNA processing)	NA	K16830	NA
1	ENSDARG00000023188	lcp1	5.10331	2.8422	0.844426	0.981	0.7	1.69277e-165	4.69099e-161	lymphocyte cytosolic protein 1 (L-plastin) [Source:ZFIN;Acc:ZDB-GENE-991213-5]	GO:0003779(actin binding);GO:0005509(calcium ion binding);GO:0005515(protein binding);GO:0051015(actin filament binding);GO:0051017(actin filament bundle assembly)	NA	K17276	NA
1	ENSDARG00000103101	si:ch211-235e9.6	0.620976	0.458002	0.439185	0.754	0.223	1.83212e-165	5.07718e-161	si:ch211-235e9.6 [Source:ZFIN;Acc:ZDB-GENE-141216-417]	GO:0005739(mitochondrion);GO:0005747(mitochondrial respiratory chain complex I)	00190(Oxidative phosphorylation)	K03967	NA
1	ENSDARG00000016548	eif5b	4.06125	1.96008	1.05101	0.94	0.613	2.04555e-165	5.66862e-161	eukaryotic translation initiation factor 5B [Source:ZFIN;Acc:ZDB-GENE-050208-20]	GO:0003743(translation initiation factor activity);GO:0003924(GTPase activity);GO:0005525(GTP binding);GO:0006413(translational initiation)	03013(RNA transport)	K03243	NA
1	ENSDARG00000055969	rfc3	0.72323	0.502028	0.526686	0.749	0.219	2.23561e-165	6.19531e-161	replication factor C (activator 1) 3 [Source:ZFIN;Acc:ZDB-GENE-020809-3]	GO:0003677(DNA binding);GO:0003689(DNA clamp loader activity);GO:0005634(nucleus);GO:0005663(DNA replication factor C complex);GO:0006260(DNA replication);GO:0006261(DNA-dependent DNA replication)	03030(DNA replication);03420(Nucleotide excision repair);03430(Mismatch repair)	K10756	NA
1	ENSDARG00000058463	ndufab1a	1.64318	0.969559	0.761089	0.887	0.421	3.30448e-165	9.15736e-161	NADH:ubiquinone oxidoreductase subunit AB1a [Source:ZFIN;Acc:ZDB-GENE-040801-1]	GO:0000035(acyl binding);GO:0000036(acyl carrier activity);GO:0005739(mitochondrion);GO:0005747(mitochondrial respiratory chain complex I);GO:0006633(fatty acid biosynthetic process)	00190(Oxidative phosphorylation)	K03955	NA
1	ENSDARG00000099325	gig2i	1.00661	0.685372	0.554545	0.724	0.207	3.35275e-165	9.29113e-161	grass carp reovirus (GCRV)-induced gene 2i [Source:ZFIN;Acc:ZDB-GENE-120409-1]	GO:0003950(NAD+ ADP-ribosyltransferase activity);GO:0005737(cytoplasm);GO:0051607(defense response to virus)	NA	NA	NA
1	ENSDARG00000105177	ilf3b	1.31192	0.852178	0.622452	0.9	0.38	4.68442e-165	1.29815e-160	interleukin enhancer binding factor 3b [Source:ZFIN;Acc:ZDB-GENE-030131-587]	GO:0003723(RNA binding);GO:0003725(double-stranded RNA binding)	NA	K13090	NA
1	ENSDARG00000061100	nars	2.19091	1.23021	0.832629	0.922	0.497	5.0864e-165	1.40954e-160	asparaginyl-tRNA synthetase [Source:ZFIN;Acc:ZDB-GENE-030131-1016]	GO:0000166(nucleotide binding);GO:0003676(nucleic acid binding);GO:0004812(aminoacyl-tRNA ligase activity);GO:0004816(asparagine-tRNA ligase activity);GO:0005524(ATP binding);GO:0006418(tRNA aminoacylation for protein translation);GO:0006421(asparaginyl-tRNA aminoacylation)	00970(Aminoacyl-tRNA biosynthesis)	K01893	EC:6.1.1.22
1	ENSDARG00000023299	snu13b	4.41347	2.21657	0.993583	0.954	0.64	5.8712e-165	1.62703e-160	SNU13 homolog, small nuclear ribonucleoprotein b (U4/U6.U5) [Source:ZFIN;Acc:ZDB-GENE-030131-9670]	GO:0000398(mRNA splicing, via spliceosome);GO:0000470(maturation of LSU-rRNA);GO:0003723(RNA binding);GO:0005730(nucleolus);GO:0031428(box C/D snoRNP complex);GO:0032040(small-subunit processome);GO:0042254(ribosome biogenesis);GO:0046540(U4/U6 x U5 tri-snRNP complex);GO:0061053(somite development);GO:1990904(ribonucleoprotein complex)	03008(Ribosome biogenesis in eukaryotes);03040(Spliceosome)	K12845	NA
1	ENSDARG00000016754	tbca	1.80976	1.08876	0.733109	0.925	0.474	7.63465e-165	2.11571e-160	tubulin cofactor a [Source:ZFIN;Acc:ZDB-GENE-040426-962]	GO:0005737(cytoplasm);GO:0005856(cytoskeleton);GO:0005874(microtubule);GO:0007021(tubulin complex assembly);GO:0007023(post-chaperonin tubulin folding pathway);GO:0048487(beta-tubulin binding)	NA	K17292	NA
1	ENSDARG00000041908	usp39	0.339477	0.275077	0.303479	0.578	0.116	8.33277e-165	2.30918e-160	ubiquitin specific peptidase 39 [Source:ZFIN;Acc:ZDB-GENE-030131-966]	GO:0000245(spliceosomal complex assembly);GO:0006397(mRNA processing);GO:0008270(zinc ion binding);GO:0016579(protein deubiquitination);GO:0036459(thiol-dependent ubiquitinyl hydrolase activity);GO:0043484(regulation of RNA splicing);GO:0046872(metal ion binding);GO:0048855(adenohypophysis morphogenesis);GO:1904888(cranial skeletal system development)	03040(Spliceosome)	K12847	NA
1	ENSDARG00000045490	ndufb2	1.836	1.1197	0.71346	0.939	0.496	1.86032e-164	5.15533e-160	NADH:ubiquinone oxidoreductase subunit B2 [Source:ZFIN;Acc:ZDB-GENE-040426-1762]	GO:0003674(molecular_function);GO:0005743(mitochondrial inner membrane);GO:0005747(mitochondrial respiratory chain complex I);GO:0008150(biological_process);GO:0016020(membrane);GO:0016021(integral component of membrane)	00190(Oxidative phosphorylation)	K03958	NA
1	ENSDARG00000103472	nedd8l	0.551897	0.407827	0.43644	0.678	0.168	1.92001e-164	5.32073e-160	neural precursor cell expressed, developmentally down-regulated 8, like [Source:ZFIN;Acc:ZDB-GENE-040718-295]	GO:0005515(protein binding);GO:0005634(nucleus);GO:0005737(cytoplasm);GO:0019941(modification-dependent protein catabolic process);GO:0030162(regulation of proteolysis);GO:0031386(protein tag);GO:0031625(ubiquitin protein ligase binding);GO:0045116(protein neddylation)	NA	K12158	NA
1	ENSDARG00000028198	ube2v2	4.36171	2.64695	0.720561	0.99	0.832	2.05399e-164	5.69202e-160	ubiquitin-conjugating enzyme E2 variant 2 [Source:ZFIN;Acc:ZDB-GENE-040426-2919]	GO:0005634(nucleus);GO:0006301(postreplication repair);GO:0061631(ubiquitin conjugating enzyme activity);GO:0070534(protein K63-linked ubiquitination)	NA	K10704	NA
1	ENSDARG00000020258	ewsr1a	0.565585	0.444212	0.348495	0.756	0.247	3.68147e-164	1.02021e-159	EWS RNA-binding protein 1a [Source:ZFIN;Acc:ZDB-GENE-030131-2317]	GO:0000278(mitotic cell cycle);GO:0003676(nucleic acid binding);GO:0003682(chromatin binding);GO:0003723(RNA binding);GO:0005515(protein binding);GO:0005634(nucleus);GO:0006355(regulation of transcription, DNA-templated);GO:0007088(regulation of mitotic nuclear division);GO:0021954(central nervous system neuron development);GO:0046872(metal ion binding);GO:0051256(mitotic spindle midzone assembly…	NA	K13209	NA
1	ENSDARG00000017454	nup50	0.676077	0.492546	0.456928	0.774	0.245	5.1341e-164	1.42276e-159	nucleoporin 50 [Source:ZFIN;Acc:ZDB-GENE-030131-1689]	GO:0005096(GTPase activator activity);GO:0005634(nucleus);GO:0005643(nuclear pore);GO:0005737(cytoplasm);GO:0006606(protein import into nucleus);GO:0008536(Ran GTPase binding);GO:0043547(positive regulation of GTPase activity);GO:0046907(intracellular transport)	03013(RNA transport)	K14295	NA
1	ENSDARG00000042530	nup205	0.533326	0.399658	0.416255	0.719	0.196	1.48349e-163	4.11106e-159	nucleoporin 205 [Source:ZFIN;Acc:ZDB-GENE-040715-8]	GO:0005643(nuclear pore);GO:0006913(nucleocytoplasmic transport);GO:0006999(nuclear pore organization);GO:0017056(structural constituent of nuclear pore);GO:0044611(nuclear pore inner ring)	03013(RNA transport)	K14310	NA
1	ENSDARG00000075559	ppm1g	1.30381	0.831936	0.648184	0.896	0.382	1.70609e-163	4.72791e-159	protein phosphatase, Mg2+/Mn2+ dependent, 1G [Source:ZFIN;Acc:ZDB-GENE-030425-4]	GO:0003824(catalytic activity);GO:0004721(phosphoprotein phosphatase activity);GO:0004722(protein serine/threonine phosphatase activity);GO:0004724(magnesium-dependent protein serine/threonine phosphatase activity);GO:0005634(nucleus);GO:0005654(nucleoplasm);GO:0006470(protein dephosphorylation);GO:0007417(central nervous system development);GO:0016787(hydrolase activity);GO:0043169(cation bindin…	NA	K17499	EC:3.1.3.16
1	ENSDARG00000014685	esco2	0.498818	0.356441	0.484849	0.515	0.073	1.86481e-163	5.16775e-159	establishment of sister chromatid cohesion N-acetyltransferase 2 [Source:ZFIN;Acc:ZDB-GENE-050913-156]	GO:0000278(mitotic cell cycle);GO:0000785(chromatin);GO:0005634(nucleus);GO:0005694(chromosome);GO:0006275(regulation of DNA replication);GO:0007049(cell cycle);GO:0007062(sister chromatid cohesion);GO:0007507(heart development);GO:0016407(acetyltransferase activity);GO:0016740(transferase activity);GO:0016746(transferase activity, transferring acyl groups);GO:0031101(fin regeneration);GO:0034421…	NA	K11268	EC:2.3.1.-
1	ENSDARG00000045913	mrps10	1.41724	0.901988	0.651905	0.914	0.439	2.7368e-163	7.58422e-159	mitochondrial ribosomal protein S10 [Source:ZFIN;Acc:ZDB-GENE-040914-39]	GO:0003735(structural constituent of ribosome);GO:0005763(mitochondrial small ribosomal subunit);GO:0005840(ribosome);GO:0006412(translation)	03010(Ribosome)	K02946	NA
1	ENSDARG00000039350	ssbp1	0.789315	0.538398	0.551928	0.765	0.238	4.57739e-163	1.26849e-158	single-stranded DNA binding protein 1 [Source:ZFIN;Acc:ZDB-GENE-050417-340]	GO:0003677(DNA binding);GO:0003697(single-stranded DNA binding);GO:0005739(mitochondrion);GO:0006260(DNA replication);GO:0006264(mitochondrial DNA replication);GO:0009295(nucleoid);GO:0042645(mitochondrial nucleoid);GO:0051096(positive regulation of helicase activity)	03030(DNA replication);03430(Mismatch repair);03440(Homologous recombination)	K03111	NA
1	ENSDARG00000052304	uqcrc1	1.55313	0.96188	0.691248	0.918	0.463	4.81198e-163	1.3335e-158	ubiquinol-cytochrome c reductase core protein 1 [Source:ZFIN;Acc:ZDB-GENE-040426-1792]	GO:0003824(catalytic activity);GO:0005739(mitochondrion);GO:0005743(mitochondrial inner membrane);GO:0006122(mitochondrial electron transport, ubiquinol to cytochrome c);GO:0046872(metal ion binding)	00190(Oxidative phosphorylation);04260(Cardiac muscle contraction)	K00414	NA
1	ENSDARG00000003846	mrpl21	0.388564	0.306071	0.344284	0.594	0.125	1.61735e-162	4.482e-158	mitochondrial ribosomal protein L21 [Source:ZFIN;Acc:ZDB-GENE-061027-183]	GO:0003735(structural constituent of ribosome);GO:0005762(mitochondrial large ribosomal subunit);GO:0005840(ribosome)	03010(Ribosome)	K02888	NA
1	ENSDARG00000095273	cox8a	4.71983	2.71398	0.798323	0.981	0.8	1.98416e-162	5.49851e-158	cytochrome c oxidase subunit 8A [Source:ZFIN;Acc:ZDB-GENE-030131-9136]	GO:0004129(cytochrome-c oxidase activity);GO:0005739(mitochondrion);GO:0016020(membrane);GO:0016021(integral component of membrane);GO:0022900(electron transport chain);GO:0045277(respiratory chain complex IV);GO:1902600(proton transmembrane transport)	00190(Oxidative phosphorylation);04260(Cardiac muscle contraction)	K02273	NA
1	ENSDARG00000070589	mrpl35	0.648982	0.467732	0.472497	0.749	0.222	4.69838e-162	1.30201e-157	mitochondrial ribosomal protein L35 [Source:ZFIN;Acc:ZDB-GENE-060929-1082]	GO:0003735(structural constituent of ribosome);GO:0005622(intracellular);GO:0005739(mitochondrion);GO:0005840(ribosome);GO:0006412(translation)	03010(Ribosome)	K02916	NA
1	ENSDARG00000098772	gig2d	6.18756	2.60794	1.24646	0.921	0.592	5.72405e-162	1.58625e-157	grass carp reovirus (GCRV)-induced gene 2d [Source:ZFIN;Acc:ZDB-GENE-130517-1]	GO:0003950(NAD+ ADP-ribosyltransferase activity);GO:0005737(cytoplasm)	NA	NA	NA
1	ENSDARG00000058593	sri	2.97874	1.56391	0.929545	0.926	0.482	6.05245e-162	1.67726e-157	sorcin [Source:ZFIN;Acc:ZDB-GENE-040426-1356]	GO:0005509(calcium ion binding)	NA	NA	NA
1	ENSDARG00000004251	dhfr	0.581635	0.432567	0.42719	0.699	0.186	6.32236e-162	1.75205e-157	dihydrofolate reductase [Source:ZFIN;Acc:ZDB-GENE-010406-5]	GO:0001947(heart looping);GO:0003007(heart morphogenesis);GO:0003232(bulbus arteriosus development);GO:0004146(dihydrofolate reductase activity);GO:0005739(mitochondrion);GO:0046452(dihydrofolate metabolic process);GO:0046654(tetrahydrofolate biosynthetic process);GO:0046655(folic acid metabolic process);GO:0048598(embryonic morphogenesis);GO:0050661(NADP binding);GO:0055114(oxidation-reduction p…	00670(One carbon pool by folate);00790(Folate biosynthesis)	K00287	EC:1.5.1.3
1	ENSDARG00000005560	ywhah	0.944546	0.638154	0.565717	0.783	0.257	9.22354e-162	2.55603e-157	tyrosine 3-monooxygenase/tryptophan 5-monooxygenase activation protein, eta polypeptide [Source:ZFIN;Acc:ZDB-GENE-040426-2191]	GO:0004497(monooxygenase activity);GO:0005575(cellular_component);GO:0019904(protein domain specific binding);GO:0055114(oxidation-reduction process)	04110(Cell cycle);04114(Oocyte meiosis)	K16198	NA
1	ENSDARG00000024877	ptgr1	0.923197	0.602293	0.616172	0.75	0.225	1.20264e-161	3.33276e-157	prostaglandin reductase 1 [Source:ZFIN;Acc:ZDB-GENE-041212-80]	GO:0005737(cytoplasm);GO:0016491(oxidoreductase activity);GO:0032440(2-alkenal reductase [NAD(P)] activity);GO:0047522(15-oxoprostaglandin 13-oxidase activity);GO:0055114(oxidation-reduction process)	NA	K13948	1.3.1.48;EC:1.3.1.74
1	ENSDARG00000031775	ube2s	0.288099	0.235995	0.287804	0.474	0.066	2.14852e-161	5.95397e-157	ubiquitin-conjugating enzyme E2S [Source:ZFIN;Acc:ZDB-GENE-050913-92]	GO:0000166(nucleotide binding);GO:0004842(ubiquitin-protein transferase activity);GO:0005524(ATP binding);GO:0005680(anaphase-promoting complex);GO:0006511(ubiquitin-dependent protein catabolic process);GO:0007049(cell cycle);GO:0010458(exit from mitosis);GO:0010994(free ubiquitin chain polymerization);GO:0016567(protein ubiquitination);GO:0016740(transferase activity);GO:0031145(anaphase-promoti…	04120(Ubiquitin mediated proteolysis)	K10583	EC:2.3.2.23
1	ENSDARG00000041314	ndufb9	2.23966	1.36324	0.716238	0.967	0.593	2.49581e-161	6.9164e-157	NADH:ubiquinone oxidoreductase subunit B9 [Source:ZFIN;Acc:ZDB-GENE-030131-8364]	GO:0005747(mitochondrial respiratory chain complex I);GO:0006120(mitochondrial electron transport, NADH to ubiquinone)	00190(Oxidative phosphorylation)	K03965	NA
1	ENSDARG00000031795	abcf1	2.7204	1.4414	0.916354	0.91	0.501	3.87725e-161	1.07446e-156	ATP-binding cassette, sub-family F (GCN20), member 1 [Source:ZFIN;Acc:ZDB-GENE-050517-31]	GO:0000166(nucleotide binding);GO:0005524(ATP binding);GO:0016887(ATPase activity)	NA	K06184	NA
1	ENSDARG00000067672	card9	1.62785	0.789218	1.04447	0.608	0.131	6.53028e-161	1.80967e-156	caspase recruitment domain family, member 9 [Source:ZFIN;Acc:ZDB-GENE-060531-94]	GO:0042981(regulation of apoptotic process)	04621(NOD-like receptor signaling pathway);04625(C-type lectin receptor signaling pathway);05168(Herpes simplex virus 1 infection)	K12794	NA
1	ENSDARG00000037229	denr	1.89087	1.07831	0.810275	0.887	0.446	9.06153e-161	2.51113e-156	density-regulated protein [Source:ZFIN;Acc:ZDB-GENE-040718-450]	GO:0001731(formation of translation preinitiation complex);GO:0002188(translation reinitiation);GO:0003729(mRNA binding);GO:0003743(translation initiation factor activity);GO:0006412(translation);GO:0006413(translational initiation)	NA	NA	NA
1	ENSDARG00000004636	ccdc9	0.484599	0.37852	0.356419	0.669	0.175	1.75756e-160	4.87054e-156	coiled-coil domain containing 9 [Source:ZFIN;Acc:ZDB-GENE-060929-520]	GO:0003674(molecular_function);GO:0005575(cellular_component);GO:0008150(biological_process)	NA	NA	NA
1	ENSDARG00000057529	itpa	0.658716	0.476881	0.466026	0.749	0.224	2.08896e-160	5.78894e-156	inosine triphosphatase (nucleoside triphosphate pyrophosphatase) [Source:ZFIN;Acc:ZDB-GENE-070705-218]	GO:0000166(nucleotide binding);GO:0004551(nucleotide diphosphatase activity);GO:0005737(cytoplasm);GO:0009117(nucleotide metabolic process);GO:0009143(nucleoside triphosphate catabolic process);GO:0009204(deoxyribonucleoside triphosphate catabolic process);GO:0016787(hydrolase activity);GO:0035529(NADH pyrophosphatase activity);GO:0046872(metal ion binding);GO:0047429(nucleoside-triphosphate diph…	00230(Purine metabolism);00983(Drug metabolism - other enzymes)	K01519	EC:3.6.1.-
1	ENSDARG00000041306	mrps25	0.573314	0.426483	0.426837	0.721	0.204	2.41084e-160	6.68092e-156	mitochondrial ribosomal protein S25 [Source:ZFIN;Acc:ZDB-GENE-050417-52]	GO:0003735(structural constituent of ribosome);GO:0005739(mitochondrion);GO:0008150(biological_process)	NA	K17404	NA
1	ENSDARG00000060041	lig1	1.32129	0.793969	0.734789	0.792	0.266	3.01149e-160	8.34545e-156	ligase I, DNA, ATP-dependent [Source:ZFIN;Acc:ZDB-GENE-110404-2]	GO:0000166(nucleotide binding);GO:0003677(DNA binding);GO:0003909(DNA ligase activity);GO:0003910(DNA ligase (ATP) activity);GO:0005524(ATP binding);GO:0005634(nucleus);GO:0005737(cytoplasm);GO:0005739(mitochondrion);GO:0006260(DNA replication);GO:0006273(lagging strand elongation);GO:0006281(DNA repair);GO:0006310(DNA recombination);GO:0006974(cellular response to DNA damage stimulus);GO:0016874…	03030(DNA replication);03410(Base excision repair);03420(Nucleotide excision repair);03430(Mismatch repair)	K10747	6.5.1.6;6.5.1.7;EC:6.5.1.1
1	ENSDARG00000099640	eed	0.721832	0.5231	0.464576	0.796	0.266	3.60878e-160	1.00007e-155	embryonic ectoderm development [Source:ZFIN;Acc:ZDB-GENE-050417-287]	GO:0000122(negative regulation of transcription by RNA polymerase II);GO:0005515(protein binding);GO:0005634(nucleus);GO:0006325(chromatin organization);GO:0006342(chromatin silencing);GO:0016571(histone methylation);GO:0031491(nucleosome binding);GO:0035098(ESC/E(Z) complex);GO:0042054(histone methyltransferase activity);GO:0046976(histone methyltransferase activity (H3-K27 specific));GO:0070734…	NA	K11462	NA
1	ENSDARG00000001767	slc29a2	0.42219	0.314677	0.424023	0.462	0.055	3.95915e-160	1.09716e-155	solute carrier family 29 (equilibrative nucleoside transporter), member 2 [Source:ZFIN;Acc:ZDB-GENE-050220-15]	GO:0005337(nucleoside transmembrane transporter activity);GO:0005887(integral component of plasma membrane);GO:0015853(adenine transport);GO:0015854(guanine transport);GO:0015858(nucleoside transport);GO:0015862(uridine transport);GO:0016021(integral component of membrane);GO:0016323(basolateral plasma membrane);GO:0035344(hypoxanthine transport);GO:0035364(thymine transport);GO:1901642(nucleosid…	NA	K15014	NA
1	ENSDARG00000060594	hadhab	0.70375	0.502203	0.486792	0.775	0.247	6.02738e-160	1.67031e-155	hydroxyacyl-CoA dehydrogenase trifunctional multienzyme complex subunit alpha b [Source:ZFIN;Acc:ZDB-GENE-041111-204]	GO:0003824(catalytic activity);GO:0003857(3-hydroxyacyl-CoA dehydrogenase activity);GO:0004300(enoyl-CoA hydratase activity);GO:0005739(mitochondrion);GO:0006631(fatty acid metabolic process);GO:0006635(fatty acid beta-oxidation);GO:0016491(oxidoreductase activity);GO:0016507(mitochondrial fatty acid beta-oxidation multienzyme complex);GO:0016509(long-chain-3-hydroxyacyl-CoA dehydrogenase activit…	00062(Fatty acid elongation);00071(Fatty acid degradation);00280(Valine, leucine and isoleucine degradation);00310(Lysine degradation);00380(Tryptophan metabolism);00410(beta-Alanine metabolism);00640(Propanoate metabolism);00650(Butanoate metabolism)	K07515	1.1.1.211;EC:4.2.1.17
1	ENSDARG00000058454	dynll1	3.10703	1.72409	0.849704	0.965	0.568	6.27033e-160	1.73763e-155	dynein, light chain, LC8-type 1 [Source:ZFIN;Acc:ZDB-GENE-040426-1961]	GO:0003774(motor activity);GO:0005737(cytoplasm);GO:0005856(cytoskeleton);GO:0005868(cytoplasmic dynein complex);GO:0005874(microtubule);GO:0005875(microtubule associated complex);GO:0007017(microtubule-based process);GO:0008574(ATP-dependent microtubule motor activity, plus-end-directed);GO:0030286(dynein complex);GO:0045505(dynein intermediate chain binding);GO:0051959(dynein light intermediate…	NA	K10418	NA
1	ENSDARG00000114552	siva1	0.350833	0.282776	0.311126	0.578	0.117	8.86517e-160	2.45672e-155	SIVA1, apoptosis-inducing factor [Source:ZFIN;Acc:ZDB-GENE-050506-57]	GO:0003674(molecular_function);GO:0005575(cellular_component);GO:0008150(biological_process)	04115(p53 signaling pathway)	K22744	NA
1	ENSDARG00000004527	pin4	1.03864	0.688456	0.593256	0.831	0.318	1.6225e-159	4.49628e-155	protein (peptidylprolyl cis/trans isomerase) NIMA-interacting, 4 (parvulin) [Source:ZFIN;Acc:ZDB-GENE-050522-117]	GO:0000413(protein peptidyl-prolyl isomerization);GO:0003677(DNA binding);GO:0003755(peptidyl-prolyl cis-trans isomerase activity);GO:0005634(nucleus);GO:0005730(nucleolus);GO:0005737(cytoplasm);GO:0005819(spindle);GO:0005856(cytoskeleton);GO:0016853(isomerase activity)	NA	K09579	EC:5.2.1.8
1	ENSDARG00000017084	bud31	1.77586	1.10073	0.690056	0.94	0.501	3.64024e-159	1.00878e-154	BUD31 homolog (S. cerevisiae) [Source:ZFIN;Acc:ZDB-GENE-040720-3]	GO:0005634(nucleus)	03040(Spliceosome)	K12873	NA
1	ENSDARG00000075758	ywhabb	2.33273	1.43004	0.705964	0.968	0.598	4.94068e-159	1.36916e-154	tyrosine 3-monooxygenase/tryptophan 5-monooxygenase activation protein, beta polypeptide b [Source:ZFIN;Acc:ZDB-GENE-040426-2160]	GO:0019904(protein domain specific binding)	04110(Cell cycle);04114(Oocyte meiosis)	K16197	NA
1	ENSDARG00000006092	rad21a	1.74828	1.11739	0.645806	0.967	0.54	9.9758e-159	2.76449e-154	RAD21 cohesin complex component a [Source:ZFIN;Acc:ZDB-GENE-030131-994]	GO:0000775(chromosome, centromeric region);GO:0000922(spindle pole);GO:0001947(heart looping);GO:0003181(atrioventricular valve morphogenesis);GO:0003187(ventriculo bulbo valve morphogenesis);GO:0003682(chromatin binding);GO:0005515(protein binding);GO:0005634(nucleus);GO:0005694(chromosome);GO:0005737(cytoplasm);GO:0005829(cytosol);GO:0005856(cytoskeleton);GO:0006281(DNA repair);GO:0006302(doubl…	04110(Cell cycle)	K06670	NA
1	ENSDARG00000060917	anln	0.22819	0.190307	0.261909	0.393	0.032	2.26129e-158	6.26648e-154	anillin, actin binding protein [Source:ZFIN;Acc:ZDB-GENE-030131-4486]	GO:0000281(mitotic cytokinesis);GO:0000915(actomyosin contractile ring assembly);GO:0003094(glomerular filtration);GO:0005826(actomyosin contractile ring);GO:0008356(asymmetric cell division);GO:0017049(GTP-Rho binding);GO:0030865(cortical cytoskeleton organization);GO:0031106(septin ring organization);GO:0032836(glomerular basement membrane development);GO:0072015(glomerular visceral epithelial …	NA	K18621	NA
1	ENSDARG00000111785	trappc2l	0.482666	0.369689	0.384713	0.658	0.165	2.83355e-158	7.85234e-154	trafficking protein particle complex 2-like [Source:ZFIN;Acc:ZDB-GENE-040801-249]	GO:0003674(molecular_function);GO:0005622(intracellular);GO:0005737(cytoplasm);GO:0006888(endoplasmic reticulum to Golgi vesicle-mediated transport)	NA	K20301	NA
1	ENSDARG00000063535	chd4a	2.24075	1.31289	0.771232	0.951	0.513	5.3105e-158	1.47165e-153	chromodomain helicase DNA binding protein 4a [Source:ZFIN;Acc:ZDB-GENE-041111-187]	GO:0005524(ATP binding);GO:0005634(nucleus);GO:0031101(fin regeneration);GO:0046872(metal ion binding)	NA	K11643	EC:3.6.4.12
1	ENSDARG00000100083	sugt1	0.670258	0.510214	0.393615	0.779	0.268	7.03621e-158	1.94987e-153	SGT1 homolog, MIS12 kinetochore complex assembly cochaperone [Source:ZFIN;Acc:ZDB-GENE-041114-56]	GO:0005515(protein binding);GO:0005575(cellular_component);GO:0031647(regulation of protein stability);GO:0050821(protein stabilization)	04621(NOD-like receptor signaling pathway)	K12795	NA
1	ENSDARG00000019000	smc3	1.01892	0.700772	0.540029	0.869	0.351	9.46304e-158	2.6224e-153	structural maintenance of chromosomes 3 [Source:ZFIN;Acc:ZDB-GENE-030131-3196]	GO:0005515(protein binding);GO:0005524(ATP binding);GO:0005634(nucleus);GO:0005694(chromosome);GO:0006357(regulation of transcription by RNA polymerase II);GO:0007064(mitotic sister chromatid cohesion);GO:0051276(chromosome organization)	04110(Cell cycle);04114(Oocyte meiosis)	K06669	NA
1	ENSDARG00000019572	taf7	0.407879	0.33273	0.293789	0.644	0.174	1.29053e-157	3.57633e-153	TAF7 RNA polymerase II, TATA box binding protein (TBP)-associated factor [Source:ZFIN;Acc:ZDB-GENE-020419-18]	GO:0003713(transcription coactivator activity);GO:0005669(transcription factor TFIID complex);GO:0006357(regulation of transcription by RNA polymerase II);GO:0006367(transcription initiation from RNA polymerase II promoter);GO:0008134(transcription factor binding);GO:0035035(histone acetyltransferase binding);GO:0044212(transcription regulatory region DNA binding);GO:0051123(RNA polymerase II pre…	03022(Basal transcription factors)	K03132	NA
1	ENSDARG00000068156	chchd7	0.534931	0.425731	0.329409	0.721	0.231	1.70249e-157	4.71793e-153	coiled-coil-helix-coiled-coil-helix domain containing 7 [Source:ZFIN;Acc:ZDB-GENE-080204-55]	GO:0003674(molecular_function);GO:0005575(cellular_component);GO:0008150(biological_process)	NA	NA	NA
1	ENSDARG00000027899	sem1	2.40591	1.4181	0.762621	0.958	0.578	1.97803e-157	5.48152e-153	SEM1, 26S proteasome complex subunit [Source:ZFIN;Acc:ZDB-GENE-030131-988]	GO:0000724(double-strand break repair via homologous recombination);GO:0006406(mRNA export from nucleus);GO:0008541(proteasome regulatory particle, lid subcomplex);GO:0043248(proteasome assembly)	03050(Proteasome);03440(Homologous recombination)	K10881	NA
1	ENSDARG00000015385	ndufs3	1.13925	0.749701	0.603699	0.871	0.368	2.33303e-157	6.46529e-153	NADH:ubiquinone oxidoreductase core subunit S3 [Source:ZFIN;Acc:ZDB-GENE-050417-274]	GO:0005747(mitochondrial respiratory chain complex I);GO:0008137(NADH dehydrogenase (ubiquinone) activity);GO:0016651(oxidoreductase activity, acting on NAD(P)H);GO:0055114(oxidation-reduction process)	00190(Oxidative phosphorylation)	K03936	1.6.99.3;EC:7.1.1.2
1	ENSDARG00000038505	polr2h	0.541018	0.400737	0.433023	0.675	0.172	3.29593e-157	9.13368e-153	info polymerase (RNA) II (DNA directed) polypeptide H [Source:ZFIN;Acc:ZDB-GENE-050417-66]	GO:0001054(RNA polymerase I activity);GO:0001055(RNA polymerase II activity);GO:0001056(RNA polymerase III activity);GO:0005634(nucleus);GO:0005665(RNA polymerase II, core complex);GO:0005666(RNA polymerase III complex);GO:0005736(RNA polymerase I complex);GO:0006351(transcription, DNA-templated);GO:0006360(transcription by RNA polymerase I);GO:0006366(transcription by RNA polymerase II);GO:00063…	03020(RNA polymerase);04623(Cytosolic DNA-sensing pathway)	K03016	NA
1	ENSDARG00000056531	nutf2	0.58728	0.442292	0.409051	0.747	0.23	3.34872e-157	9.27998e-153	nuclear transport factor 2 [Source:ZFIN;Acc:ZDB-GENE-041010-77]	GO:0006606(protein import into nucleus);GO:0006913(nucleocytoplasmic transport);GO:0008565(protein transporter activity);GO:0044613(nuclear pore central transport channel)	NA	NA	NA
1	ENSDARG00000020008	vcp	2.5714	1.43632	0.840176	0.932	0.534	4.35289e-157	1.20627e-152	valosin containing protein [Source:ZFIN;Acc:ZDB-GENE-030131-5408]	GO:0000166(nucleotide binding);GO:0005524(ATP binding);GO:0005634(nucleus);GO:0005737(cytoplasm);GO:0005783(endoplasmic reticulum);GO:0005829(cytosol);GO:0006281(DNA repair);GO:0006302(double-strand break repair);GO:0006914(autophagy);GO:0006974(cellular response to DNA damage stimulus);GO:0007049(cell cycle);GO:0007626(locomotory behavior);GO:0008289(lipid binding);GO:0016236(macroautophagy);GO:…	04141(Protein processing in endoplasmic reticulum)	K13525	NA
1	ENSDARG00000041113	wdr18	0.302936	0.25099	0.271383	0.546	0.109	5.53197e-157	1.53302e-152	WD repeat domain 18 [Source:ZFIN;Acc:ZDB-GENE-040905-4]	GO:0000027(ribosomal large subunit assembly);GO:0005515(protein binding);GO:0005634(nucleus);GO:0005654(nucleoplasm);GO:0005656(nuclear pre-replicative complex);GO:0005730(nucleolus);GO:0006267(pre-replicative complex assembly involved in nuclear cell cycle DNA replication);GO:0006364(rRNA processing);GO:0007275(multicellular organism development);GO:0007368(determination of left/right symmetry);…	NA	K14829	NA
1	ENSDARG00000054942	lgals2a	3.40925	1.30111	1.38971	0.721	0.238	1.08665e-156	3.01132e-152	lectin, galactoside-binding, soluble, 2a [Source:ZFIN;Acc:ZDB-GENE-050318-2]	GO:0001944(vasculature development);GO:0002040(sprouting angiogenesis);GO:0005575(cellular_component);GO:0016936(galactoside binding);GO:0030246(carbohydrate binding);GO:0043236(laminin binding);GO:0048741(skeletal muscle fiber development);GO:0050769(positive regulation of neurogenesis);GO:0090303(positive regulation of wound healing)	NA	NA	NA
1	ENSDARG00000060036	aimp1a	1.5173	0.928291	0.708856	0.885	0.413	2.26679e-156	6.28172e-152	aminoacyl tRNA synthetase complex-interacting multifunctional protein 1 [Source:ZFIN;Acc:ZDB-GENE-060825-144]	GO:0000049(tRNA binding);GO:0003723(RNA binding);GO:0006418(tRNA aminoacylation for protein translation);GO:0017101(aminoacyl-tRNA synthetase multienzyme complex);GO:0017102(methionyl glutamyl tRNA synthetase complex)	NA	K15437	NA
1	ENSDARG00000059303	hnrnpl2	1.0134	0.716268	0.500626	0.885	0.376	3.57909e-156	9.91838e-152	heterogeneous nuclear ribonucleoprotein L2 [Source:ZFIN;Acc:ZDB-GENE-040426-2707]	GO:0003676(nucleic acid binding);GO:0003723(RNA binding);GO:0005634(nucleus);GO:0006397(mRNA processing)	NA	NA	NA
1	ENSDARG00000098130	bola3	0.324094	0.264225	0.294642	0.547	0.109	7.60182e-156	2.10662e-151	bolA family member 3 [Source:ZFIN;Acc:ZDB-GENE-040801-32]	GO:0005575(cellular_component);GO:0008150(biological_process)	NA	K22075	NA
1	ENSDARG00000006300	psmd9	0.457431	0.361192	0.340787	0.685	0.191	9.11359e-156	2.52556e-151	proteasome 26S subunit, non-ATPase 9 [Source:ZFIN;Acc:ZDB-GENE-030131-431]	GO:0005515(protein binding);GO:0005634(nucleus);GO:0005737(cytoplasm);GO:0008540(proteasome regulatory particle, base subcomplex);GO:0070682(proteasome regulatory particle assembly)	NA	K06693	NA
1	ENSDARG00000010717	chchd10	1.2696	0.75896	0.742277	0.786	0.3	1.21957e-155	3.37966e-151	coiled-coil-helix-coiled-coil-helix domain containing 10 [Source:ZFIN;Acc:ZDB-GENE-040426-1753]	GO:0005634(nucleus);GO:0005739(mitochondrion);GO:0007005(mitochondrion organization);GO:0007409(axonogenesis);GO:0014866(skeletal myofibril assembly)	NA	K22759	NA
1	ENSDARG00000012777	nucks1b	1.3274	0.847858	0.646709	0.894	0.403	1.73561e-155	4.80972e-151	nuclear casein kinase and cyclin-dependent kinase substrate 1b [Source:ZFIN;Acc:ZDB-GENE-030131-4544]	NA	NA	NA	NA
1	ENSDARG00000063229	xpo1b	1.06132	0.714654	0.570544	0.861	0.345	3.13828e-155	8.6968e-151	exportin 1 (CRM1 homolog, yeast) b [Source:ZFIN;Acc:ZDB-GENE-070530-6]	GO:0000055(ribosomal large subunit export from nucleus);GO:0000056(ribosomal small subunit export from nucleus);GO:0001878(response to yeast);GO:0005049(nuclear export signal receptor activity);GO:0005634(nucleus);GO:0005737(cytoplasm);GO:0006886(intracellular protein transport);GO:0008536(Ran GTPase binding);GO:0046825(regulation of protein export from nucleus)	03008(Ribosome biogenesis in eukaryotes);03013(RNA transport)	K14290	NA
1	ENSDARG00000071691	uqcrc2b	0.901084	0.621624	0.53562	0.833	0.316	3.16491e-155	8.77059e-151	ubiquinol-cytochrome c reductase core protein 2b [Source:ZFIN;Acc:ZDB-GENE-030131-1269]	GO:0003824(catalytic activity);GO:0004175(endopeptidase activity);GO:0004222(metalloendopeptidase activity);GO:0005739(mitochondrion);GO:0005743(mitochondrial inner membrane);GO:0006508(proteolysis);GO:0006627(protein processing involved in protein targeting to mitochondrion);GO:0017087(mitochondrial processing peptidase complex);GO:0046872(metal ion binding)	00190(Oxidative phosphorylation);04260(Cardiac muscle contraction)	K00415	NA
1	ENSDARG00000070477	dnajc2	0.456619	0.350508	0.381545	0.64	0.152	3.80992e-155	1.05581e-150	DnaJ (Hsp40) homolog, subfamily C, member 2 [Source:ZFIN;Acc:ZDB-GENE-040426-1912]	GO:0003677(DNA binding);GO:0003682(chromatin binding);GO:0005634(nucleus);GO:0005737(cytoplasm);GO:0005829(cytosol);GO:0006325(chromatin organization);GO:0042393(histone binding);GO:0045893(positive regulation of transcription, DNA-templated);GO:0061649(ubiquitin modification-dependent histone binding)	NA	K09522	NA
1	ENSDARG00000011740	u2af2b	2.18525	1.3682	0.675522	0.972	0.607	4.21693e-155	1.16859e-150	U2 small nuclear RNA auxiliary factor 2b [Source:ZFIN;Acc:ZDB-GENE-040426-1881]	GO:0000243(commitment complex);GO:0003676(nucleic acid binding);GO:0003723(RNA binding);GO:0005634(nucleus);GO:0006397(mRNA processing);GO:0008187(poly-pyrimidine tract binding);GO:0008380(RNA splicing);GO:0016607(nuclear speck);GO:0030628(pre-mRNA 3'-splice site binding);GO:0071004(U2-type prespliceosome);GO:0089701(U2AF)	03040(Spliceosome)	K12837	NA
1	ENSDARG00000075709	ndufb3	1.71788	1.0723	0.679924	0.936	0.499	5.7259e-155	1.58676e-150	NADH:ubiquinone oxidoreductase subunit B3 [Source:ZFIN;Acc:ZDB-GENE-091204-407]	GO:0005739(mitochondrion);GO:0005747(mitochondrial respiratory chain complex I);GO:0022900(electron transport chain);GO:0032981(mitochondrial respiratory chain complex I assembly)	00190(Oxidative phosphorylation)	K03959	NA
1	ENSDARG00000017985	zgc:77739	0.526309	0.398501	0.401326	0.69	0.187	6.15683e-155	1.70618e-150	zgc:77739 [Source:ZFIN;Acc:ZDB-GENE-040426-1862]	NA	NA	NA	NA
1	ENSDARG00000060199	mrpl18	0.804724	0.562642	0.516278	0.796	0.276	9.18305e-155	2.54481e-150	mitochondrial ribosomal protein L18 [Source:ZFIN;Acc:ZDB-GENE-061013-632]	GO:0003735(structural constituent of ribosome);GO:0005622(intracellular);GO:0005739(mitochondrion);GO:0005840(ribosome);GO:0006412(translation);GO:0008097(5S rRNA binding)	03010(Ribosome)	K02881	NA
1	ENSDARG00000101332	uba2	0.343656	0.283229	0.278994	0.579	0.134	1.34397e-154	3.7244e-150	ubiquitin-like modifier activating enzyme 2 [Source:ZFIN;Acc:ZDB-GENE-040426-2681]	GO:0000166(nucleotide binding);GO:0005524(ATP binding);GO:0005634(nucleus);GO:0005737(cytoplasm);GO:0008641(ubiquitin-like modifier activating enzyme activity);GO:0016740(transferase activity);GO:0016925(protein sumoylation);GO:0019948(SUMO activating enzyme activity);GO:0031510(SUMO activating enzyme complex);GO:0032446(protein modification by small protein conjugation);GO:0046872(metal ion bind…	04120(Ubiquitin mediated proteolysis)	K10685	EC:6.2.1.45
1	ENSDARG00000041875	ube2v1	1.61859	1.05767	0.613842	0.953	0.519	1.62946e-154	4.51556e-150	ubiquitin-conjugating enzyme E2 variant 1 [Source:ZFIN;Acc:ZDB-GENE-051030-102]	GO:0005634(nucleus);GO:0006301(postreplication repair);GO:0035370(UBC13-UEV1A complex);GO:0061631(ubiquitin conjugating enzyme activity);GO:0070534(protein K63-linked ubiquitination)	NA	K10704	NA
1	ENSDARG00000086112	si:ch211-266i6.3	0.23031	0.19177	0.264194	0.383	0.031	1.94234e-154	5.38262e-150	si:ch211-266i6.3 [Source:ZFIN;Acc:ZDB-GENE-030131-5420]	NA	NA	K16769	NA
1	ENSDARG00000102588	sp100.2	0.246943	0.205907	0.262183	0.439	0.053	2.13933e-154	5.92851e-150	SP110 nuclear body protein, tandem duplicate 2 [Source:ZFIN;Acc:ZDB-GENE-141212-296]	GO:0000978(RNA polymerase II proximal promoter sequence-specific DNA binding);GO:0003677(DNA binding);GO:0005515(protein binding);GO:0005634(nucleus);GO:0006357(regulation of transcription by RNA polymerase II);GO:0046872(metal ion binding)	NA	NA	NA
1	ENSDARG00000015990	hcfc1a	0.778117	0.557669	0.480579	0.812	0.292	2.63573e-154	7.30414e-150	host cell factor C1a [Source:ZFIN;Acc:ZDB-GENE-030912-10]	GO:0005515(protein binding);GO:0008150(biological_process);GO:0048188(Set1C/COMPASS complex);GO:0071339(MLL1 complex)	05168(Herpes simplex virus 1 infection)	K14966	NA
1	ENSDARG00000018989	hspa4b	1.2076	0.780127	0.630356	0.863	0.372	3.03622e-154	8.41396e-150	heat shock protein 4b [Source:ZFIN;Acc:ZDB-GENE-030131-6018]	GO:0000166(nucleotide binding);GO:0005524(ATP binding);GO:0005634(nucleus);GO:0005829(cytosol)	04530(Tight junction)	K09489	NA
1	ENSDARG00000071573	lsm5	1.04639	0.703728	0.572326	0.85	0.344	4.10879e-154	1.13863e-149	LSM5 homolog, U6 small nuclear RNA and mRNA degradation associated [Source:ZFIN;Acc:ZDB-GENE-070822-23]	GO:0003723(RNA binding);GO:0005634(nucleus);GO:0005681(spliceosomal complex);GO:0005688(U6 snRNP);GO:0006397(mRNA processing);GO:0008380(RNA splicing);GO:0046540(U4/U6 x U5 tri-snRNP complex);GO:1990726(Lsm1-7-Pat1 complex)	03018(RNA degradation);03040(Spliceosome)	K12624	NA
1	ENSDARG00000060322	zgc:153654	0.591786	0.445698	0.409008	0.654	0.173	1.02148e-153	2.83073e-149	zgc:153654 [Source:ZFIN;Acc:ZDB-GENE-060929-1102]	GO:0005525(GTP binding);GO:0005575(cellular_component);GO:0006955(immune response);GO:0008150(biological_process)	NA	NA	NA
1	ENSDARG00000013044	ndufv2	0.964129	0.657652	0.551902	0.85	0.342	1.61997e-153	4.48927e-149	NADH:ubiquinone oxidoreductase core subunit V2 [Source:ZFIN;Acc:ZDB-GENE-040426-1713]	GO:0003954(NADH dehydrogenase activity);GO:0005747(mitochondrial respiratory chain complex I);GO:0006120(mitochondrial electron transport, NADH to ubiquinone);GO:0016491(oxidoreductase activity);GO:0046872(metal ion binding);GO:0051536(iron-sulfur cluster binding);GO:0051537(2 iron, 2 sulfur cluster binding);GO:0055114(oxidation-reduction process)	00190(Oxidative phosphorylation)	K03943	1.6.99.3;EC:7.1.1.2
1	ENSDARG00000043795	arhgdia	3.65738	2.23909	0.7079	0.976	0.739	2.35817e-153	6.53496e-149	Rho GDP dissociation inhibitor (GDI) alpha [Source:ZFIN;Acc:ZDB-GENE-040426-2816]	GO:0005094(Rho GDP-dissociation inhibitor activity);GO:0005737(cytoplasm);GO:0005829(cytosol);GO:0007264(small GTPase mediated signal transduction);GO:0007266(Rho protein signal transduction);GO:0016020(membrane);GO:0048365(Rac GTPase binding);GO:0050790(regulation of catalytic activity)	NA	K12462	NA
1	ENSDARG00000033273	primpol	0.259621	0.215317	0.269942	0.465	0.063	3.17796e-153	8.80677e-149	primase and polymerase (DNA-directed) [Source:ZFIN;Acc:ZDB-GENE-051113-100]	GO:0003682(chromatin binding);GO:0003887(DNA-directed DNA polymerase activity);GO:0003896(DNA primase activity);GO:0003899(DNA-directed 5'-3' RNA polymerase activity);GO:0005634(nucleus);GO:0005739(mitochondrion);GO:0005759(mitochondrial matrix);GO:0006264(mitochondrial DNA replication);GO:0006269(DNA replication, synthesis of RNA primer);GO:0006281(DNA repair);GO:0006974(cellular response to DNA…	NA	K22761	2.7.7.7;EC:2.7.7.102
1	ENSDARG00000057173	ifit8	0.810918	0.571115	0.505776	0.665	0.179	8.10431e-153	2.24587e-148	interferon-induced protein with tetratricopeptide repeats 8 [Source:ZFIN;Acc:ZDB-GENE-051127-17]	GO:0005515(protein binding);GO:0005829(cytosol);GO:0051607(defense response to virus)	NA	NA	NA
1	ENSDARG00000038577	cox6c	3.41037	2.07811	0.71466	0.975	0.729	9.20582e-153	2.55112e-148	cytochrome c oxidase subunit 6C [Source:ZFIN;Acc:ZDB-GENE-040724-95]	GO:0004129(cytochrome-c oxidase activity);GO:0022900(electron transport chain);GO:1902600(proton transmembrane transport)	00190(Oxidative phosphorylation);04260(Cardiac muscle contraction)	K02268	NA
1	ENSDARG00000015239	prpf19	0.76044	0.545527	0.479185	0.8	0.282	1.32581e-152	3.67409e-148	pre-mRNA processing factor 19 [Source:ZFIN;Acc:ZDB-GENE-030131-263]	GO:0000349(generation of catalytic spliceosome for first transesterification step);GO:0000398(mRNA splicing, via spliceosome);GO:0000974(Prp19 complex);GO:0004842(ubiquitin-protein transferase activity);GO:0005515(protein binding);GO:0006281(DNA repair);GO:0016567(protein ubiquitination);GO:0043518(negative regulation of DNA damage response, signal transduction by p53 class mediator);GO:0061630(u…	03040(Spliceosome);04120(Ubiquitin mediated proteolysis)	K10599	EC:2.3.2.27
1	ENSDARG00000029724	pqbp1	0.368144	0.295156	0.318796	0.596	0.133	1.85146e-152	5.13077e-148	polyglutamine binding protein 1 [Source:ZFIN;Acc:ZDB-GENE-030616-158]	GO:0005515(protein binding)	03040(Spliceosome)	K12865	NA
1	ENSDARG00000070512	cnpy3	0.558822	0.418095	0.418556	0.667	0.174	1.91756e-152	5.31394e-148	canopy FGF signaling regulator 3 [Source:ZFIN;Acc:ZDB-GENE-050411-12]	NA	NA	K22816	NA
1	ENSDARG00000078206	zgc:171506	0.382979	0.305536	0.325922	0.564	0.117	2.40315e-152	6.6596e-148	zgc:171506 [Source:ZFIN;Acc:ZDB-GENE-080204-96]	GO:0003677(DNA binding)	NA	NA	NA
1	ENSDARG00000030441	ppa1b	1.41482	0.875603	0.692269	0.865	0.39	3.29451e-152	9.12976e-148	pyrophosphatase (inorganic) 1b [Source:ZFIN;Acc:ZDB-GENE-050417-375]	GO:0000287(magnesium ion binding);GO:0004427(inorganic diphosphatase activity);GO:0005737(cytoplasm);GO:0006796(phosphate-containing compound metabolic process)	00190(Oxidative phosphorylation)	K01507	EC:3.6.1.1
1	ENSDARG00000054530	rars	0.606317	0.457256	0.407069	0.744	0.237	3.75575e-152	1.04079e-147	arginyl-tRNA synthetase [Source:ZFIN;Acc:ZDB-GENE-030131-9014]	GO:0000166(nucleotide binding);GO:0004812(aminoacyl-tRNA ligase activity);GO:0004814(arginine-tRNA ligase activity);GO:0005524(ATP binding);GO:0005737(cytoplasm);GO:0006412(translation);GO:0006418(tRNA aminoacylation for protein translation);GO:0006420(arginyl-tRNA aminoacylation);GO:0016874(ligase activity)	00970(Aminoacyl-tRNA biosynthesis)	K01887	EC:6.1.1.19
1	ENSDARG00000102594	zgc:194627	0.322406	0.250409	0.364596	0.375	0.027	4.07546e-152	1.12939e-147	zgc:194627 [Source:ZFIN;Acc:ZDB-GENE-081022-132]	GO:0003674(molecular_function);GO:0005102(signaling receptor binding);GO:0005575(cellular_component);GO:0008150(biological_process);GO:0009897(external side of plasma membrane);GO:0050776(regulation of immune response);GO:0050852(T cell receptor signaling pathway)	NA	NA	NA
1	ENSDARG00000015394	thoc7	0.348054	0.284439	0.291193	0.59	0.137	7.03185e-152	1.94867e-147	THO complex 7 [Source:ZFIN;Acc:ZDB-GENE-040801-17]	GO:0000445(THO complex part of transcription export complex);GO:0003723(RNA binding);GO:0005634(nucleus);GO:0005737(cytoplasm);GO:0006397(mRNA processing);GO:0006406(mRNA export from nucleus);GO:0008380(RNA splicing);GO:0016607(nuclear speck);GO:0051028(mRNA transport)	03013(RNA transport)	K13176	NA
1	ENSDARG00000102531	anapc11	0.365618	0.304165	0.265486	0.615	0.168	7.76073e-152	2.15065e-147	APC11 anaphase promoting complex subunit 11 homolog (yeast) [Source:ZFIN;Acc:ZDB-GENE-061013-383]	GO:0004842(ubiquitin-protein transferase activity);GO:0005634(nucleus);GO:0005680(anaphase-promoting complex);GO:0006511(ubiquitin-dependent protein catabolic process);GO:0016567(protein ubiquitination);GO:0031461(cullin-RING ubiquitin ligase complex);GO:0045842(positive regulation of mitotic metaphase/anaphase transition);GO:0061630(ubiquitin protein ligase activity);GO:0097602(cullin family pro…	04110(Cell cycle);04114(Oocyte meiosis);04120(Ubiquitin mediated proteolysis);04914(Progesterone-mediated oocyte maturation)	K03358	NA
1	ENSDARG00000018002	eci1	0.444719	0.341781	0.379821	0.642	0.156	8.93682e-152	2.47657e-147	enoyl-CoA delta isomerase 1 [Source:ZFIN;Acc:ZDB-GENE-030131-6033]	GO:0003824(catalytic activity);GO:0004300(enoyl-CoA hydratase activity);GO:0005739(mitochondrion);GO:0006635(fatty acid beta-oxidation)	00071(Fatty acid degradation)	K13238	EC:5.3.3.8
1	ENSDARG00000101622	mrps7	0.440948	0.343017	0.362331	0.649	0.163	9.55428e-152	2.64768e-147	mitochondrial ribosomal protein S7 [Source:ZFIN;Acc:ZDB-GENE-050809-112]	GO:0006412(translation)	03010(Ribosome)	K02992	NA
1	ENSDARG00000016010	nup107	0.523961	0.397913	0.397004	0.7	0.198	1.49905e-151	4.15418e-147	nucleoporin 107 [Source:ZFIN;Acc:ZDB-GENE-041210-245]	GO:0000973(posttranscriptional tethering of RNA polymerase II gene DNA at nuclear periphery);GO:0005634(nucleus);GO:0005643(nuclear pore);GO:0006406(mRNA export from nucleus);GO:0006606(protein import into nucleus);GO:0015031(protein transport);GO:0016020(membrane);GO:0017056(structural constituent of nuclear pore);GO:0031080(nuclear pore outer ring);GO:0031965(nuclear membrane);GO:0051028(mRNA t…	03013(RNA transport)	K14301	NA
1	ENSDARG00000090788	cstf2	0.614168	0.470448	0.384597	0.774	0.265	1.67737e-151	4.64833e-147	cleavage stimulation factor, 3' pre-RNA, subunit 2 [Source:ZFIN;Acc:ZDB-GENE-031118-2]	GO:0003676(nucleic acid binding);GO:0003723(RNA binding);GO:0003729(mRNA binding);GO:0005847(mRNA cleavage and polyadenylation specificity factor complex);GO:0006378(mRNA polyadenylation);GO:0031124(mRNA 3'-end processing);GO:0098789(pre-mRNA cleavage required for polyadenylation)	03015(mRNA surveillance pathway)	K14407	NA
1	ENSDARG00000007720	sub1b	1.0222	0.702644	0.540818	0.847	0.343	2.27593e-151	6.30707e-147	SUB1 homolog, transcriptional regulator b [Source:ZFIN;Acc:ZDB-GENE-040718-209]	GO:0003677(DNA binding);GO:0003713(transcription coactivator activity);GO:0005634(nucleus);GO:0005667(transcription factor complex);GO:0006355(regulation of transcription, DNA-templated);GO:0060261(positive regulation of transcription initiation from RNA polymerase II promoter)	NA	NA	NA
1	ENSDARG00000061187	cbx5	1.15572	0.782483	0.562664	0.874	0.366	2.53227e-151	7.01742e-147	chromobox homolog 5 (HP1 alpha homolog, Drosophila) [Source:ZFIN;Acc:ZDB-GENE-030131-5553]	GO:0005634(nucleus)	NA	K11587	NA
1	ENSDARG00000030177	uchl3	0.643691	0.475065	0.438242	0.738	0.233	2.80603e-151	7.77607e-147	ubiquitin carboxyl-terminal esterase L3 (ubiquitin thiolesterase) [Source:ZFIN;Acc:ZDB-GENE-050522-158]	GO:0004843(thiol-dependent ubiquitin-specific protease activity);GO:0005622(intracellular);GO:0005737(cytoplasm);GO:0006508(proteolysis);GO:0006511(ubiquitin-dependent protein catabolic process);GO:0007219(Notch signaling pathway);GO:0008233(peptidase activity);GO:0008234(cysteine-type peptidase activity);GO:0016579(protein deubiquitination);GO:0016787(hydrolase activity);GO:0036459(thiol-depende…	NA	K05609	EC:3.4.19.12
1	ENSDARG00000006672	fam49a	0.62509	0.5032	0.312932	0.765	0.288	2.92053e-151	8.09338e-147	family with sequence similarity 49 member A [Source:ZFIN;Acc:ZDB-GENE-031002-50]	GO:0003674(molecular_function);GO:0045580(regulation of T cell differentiation);GO:0048538(thymus development)	NA	NA	NA
1	ENSDARG00000067751	si:rp71-68n21.9	0.525433	0.435689	0.270209	0.678	0.227	4.56641e-151	1.26544e-146	si:rp71-68n21.9 [Source:ZFIN;Acc:ZDB-GENE-081105-100]	GO:0005515(protein binding)	NA	NA	NA
1	ENSDARG00000101619	micos10	1.27938	0.841744	0.603991	0.9	0.414	4.61833e-151	1.27983e-146	mitochondrial contact site and cristae organizing system subunit 10 [Source:ZFIN;Acc:ZDB-GENE-060825-325]	GO:0003674(molecular_function);GO:0005739(mitochondrion);GO:0005743(mitochondrial inner membrane);GO:0008150(biological_process);GO:0016020(membrane);GO:0016021(integral component of membrane);GO:0061617(MICOS complex)	NA	K17784	NA
1	ENSDARG00000103340	clic1	1.01908	0.761536	0.420286	0.847	0.35	5.52632e-151	1.53145e-146	chloride intracellular channel 1 [Source:ZFIN;Acc:ZDB-GENE-030131-3202]	GO:0005244(voltage-gated ion channel activity);GO:0005254(chloride channel activity);GO:0005515(protein binding);GO:0005634(nucleus);GO:0005737(cytoplasm);GO:0006811(ion transport);GO:0006821(chloride transport);GO:0016020(membrane);GO:0034220(ion transmembrane transport);GO:0034707(chloride channel complex);GO:0034765(regulation of ion transmembrane transport);GO:0051726(regulation of cell cycle…	NA	K05021	NA
1	ENSDARG00000013250	tars	1.12052	0.729911	0.618376	0.822	0.315	7.59249e-151	2.10403e-146	threonyl-tRNA synthetase [Source:ZFIN;Acc:ZDB-GENE-041010-218]	GO:0000166(nucleotide binding);GO:0001569(branching involved in blood vessel morphogenesis);GO:0001944(vasculature development);GO:0004812(aminoacyl-tRNA ligase activity);GO:0004829(threonine-tRNA ligase activity);GO:0005524(ATP binding);GO:0005737(cytoplasm);GO:0006418(tRNA aminoacylation for protein translation);GO:0006435(threonyl-tRNA aminoacylation);GO:0043039(tRNA aminoacylation);GO:1903670…	00970(Aminoacyl-tRNA biosynthesis)	K01868	EC:6.1.1.3
1	ENSDARG00000042927	mapre1a	0.809217	0.644508	0.328329	0.779	0.318	8.85773e-151	2.45466e-146	microtubule-associated protein, RP/EB family, member 1a [Source:ZFIN;Acc:ZDB-GENE-030131-6067]	GO:0005515(protein binding);GO:0005815(microtubule organizing center);GO:0005874(microtubule);GO:0005881(cytoplasmic microtubule);GO:0008017(microtubule binding);GO:0031110(regulation of microtubule polymerization or depolymerization);GO:0035371(microtubule plus-end);GO:0035372(protein localization to microtubule);GO:0051010(microtubule plus-end binding);GO:0051225(spindle assembly);GO:0051233(sp…	NA	K10436	NA
1	ENSDARG00000036164	cars	0.626856	0.457673	0.453816	0.699	0.198	1.2925e-150	3.58179e-146	cysteinyl-tRNA synthetase [Source:ZFIN;Acc:ZDB-GENE-030328-29]	GO:0000166(nucleotide binding);GO:0004812(aminoacyl-tRNA ligase activity);GO:0004817(cysteine-tRNA ligase activity);GO:0005524(ATP binding);GO:0005737(cytoplasm);GO:0006418(tRNA aminoacylation for protein translation);GO:0006423(cysteinyl-tRNA aminoacylation)	00970(Aminoacyl-tRNA biosynthesis)	K01883	EC:6.1.1.16
1	ENSDARG00000037070	tmem242	0.323084	0.26615	0.27967	0.583	0.131	1.57383e-150	4.3614e-146	transmembrane protein 242 [Source:ZFIN;Acc:ZDB-GENE-040724-146]	GO:0016020(membrane);GO:0016021(integral component of membrane)	NA	NA	NA
1	ENSDARG00000023160	snrnp40	0.42264	0.327004	0.370118	0.614	0.14	1.84471e-150	5.11205e-146	small nuclear ribonucleoprotein 40 (U5) [Source:ZFIN;Acc:ZDB-GENE-040426-978]	GO:0005515(protein binding)	03040(Spliceosome)	K12857	NA
1	ENSDARG00000007526	ndufs2	1.12354	0.751817	0.579592	0.881	0.396	3.74186e-150	1.03694e-145	NADH:ubiquinone oxidoreductase core subunit S2 [Source:ZFIN;Acc:ZDB-GENE-050522-273]	GO:0016651(oxidoreductase activity, acting on NAD(P)H);GO:0048038(quinone binding);GO:0051287(NAD binding);GO:0055114(oxidation-reduction process)	00190(Oxidative phosphorylation)	K03935	1.6.99.3;EC:7.1.1.2
1	ENSDARG00000018890	snrpa	0.725373	0.53083	0.450474	0.781	0.268	4.1444e-150	1.1485e-145	small nuclear ribonucleoprotein polypeptide A [Source:ZFIN;Acc:ZDB-GENE-030131-2841]	GO:0000398(mRNA splicing, via spliceosome);GO:0003676(nucleic acid binding);GO:0003723(RNA binding);GO:0005685(U1 snRNP);GO:0030619(U1 snRNA binding);GO:0035614(snRNA stem-loop binding)	03040(Spliceosome)	K11091	NA
1	ENSDARG00000007294	aco2	0.739895	0.526514	0.490846	0.758	0.247	7.41815e-150	2.05572e-145	aconitase 2, mitochondrial [Source:ZFIN;Acc:ZDB-GENE-030131-1390]	GO:0003994(aconitate hydratase activity);GO:0005739(mitochondrion);GO:0005829(cytosol);GO:0006099(tricarboxylic acid cycle);GO:0016829(lyase activity);GO:0046872(metal ion binding);GO:0051536(iron-sulfur cluster binding);GO:0051539(4 iron, 4 sulfur cluster binding)	00020(Citrate cycle (TCA cycle));00630(Glyoxylate and dicarboxylate metabolism)	K01681	EC:4.2.1.3
1	ENSDARG00000042659	thyn1	0.364744	0.287936	0.341139	0.572	0.115	7.49231e-150	2.07627e-145	thymocyte nuclear protein 1 [Source:ZFIN;Acc:ZDB-GENE-040426-1585]	NA	NA	NA	NA
1	ENSDARG00000068886	mrpl14	0.711966	0.50485	0.495954	0.747	0.241	1.49118e-149	4.13237e-145	mitochondrial ribosomal protein L14 [Source:ZFIN;Acc:ZDB-GENE-040426-1066]	GO:0003735(structural constituent of ribosome);GO:0005739(mitochondrion);GO:0005762(mitochondrial large ribosomal subunit);GO:0005840(ribosome);GO:0006412(translation)	03010(Ribosome)	K02874	NA
1	ENSDARG00000057414	phb	1.33658	0.83479	0.679057	0.846	0.356	1.70133e-149	4.71473e-145	prohibitin [Source:ZFIN;Acc:ZDB-GENE-030131-6577]	GO:0016020(membrane)	NA	K17080	NA
1	ENSDARG00000017891	tcp1	4.63267	2.74864	0.753123	0.979	0.791	1.86252e-149	5.16142e-145	t-complex 1 [Source:ZFIN;Acc:ZDB-GENE-990714-24]	GO:0000166(nucleotide binding);GO:0005524(ATP binding);GO:0005737(cytoplasm);GO:0005832(chaperonin-containing T-complex);GO:0006457(protein folding);GO:0051082(unfolded protein binding);GO:0070121(Kupffer's vesicle development)	NA	K09493	NA
1	ENSDARG00000102832	baz1b	1.47729	0.962991	0.617359	0.892	0.389	2.81602e-149	7.80374e-145	bromodomain adjacent to zinc finger domain, 1B [Source:ZFIN;Acc:ZDB-GENE-010328-16]	GO:0004713(protein tyrosine kinase activity);GO:0005515(protein binding);GO:0005634(nucleus);GO:0006338(chromatin remodeling);GO:0018108(peptidyl-tyrosine phosphorylation);GO:0046872(metal ion binding)	NA	K11658	NA
1	ENSDARG00000043177	lsm1	0.432805	0.347927	0.314934	0.668	0.19	2.92605e-149	8.10866e-145	LSM1, U6 small nuclear RNA associated [Source:ZFIN;Acc:ZDB-GENE-040801-68]	GO:0000290(deadenylation-dependent decapping of nuclear-transcribed mRNA);GO:0000339(RNA cap binding);GO:0000932(P-body);GO:0000956(nuclear-transcribed mRNA catabolic process);GO:0003723(RNA binding);GO:0005737(cytoplasm);GO:0006397(mRNA processing);GO:0016070(RNA metabolic process);GO:1990726(Lsm1-7-Pat1 complex)	03018(RNA degradation)	K12620	NA
1	ENSDARG00000078731	si:dkey-85k7.12	0.948756	0.658919	0.525936	0.724	0.226	3.00764e-149	8.33477e-145	si:dkey-85k7.12 [Source:ZFIN;Acc:ZDB-GENE-130530-855]	GO:0005515(protein binding);GO:0005525(GTP binding)	NA	NA	NA
1	ENSDARG00000007745	uqcrfs1	2.14405	1.29544	0.726897	0.939	0.566	4.355e-149	1.20686e-144	ubiquinol-cytochrome c reductase, Rieske iron-sulfur polypeptide 1 [Source:ZFIN;Acc:ZDB-GENE-040426-2060]	GO:0005739(mitochondrion);GO:0005743(mitochondrial inner membrane);GO:0005750(mitochondrial respiratory chain complex III);GO:0006122(mitochondrial electron transport, ubiquinol to cytochrome c);GO:0008121(ubiquinol-cytochrome-c reductase activity);GO:0016020(membrane);GO:0016491(oxidoreductase activity);GO:0016679(oxidoreductase activity, acting on diphenols and related substances as donors);GO:…	00190(Oxidative phosphorylation);04260(Cardiac muscle contraction)	K00411	EC:7.1.1.8
1	ENSDARG00000057882	arpc3	2.46843	1.58146	0.642334	0.958	0.541	6.32164e-149	1.75185e-144	actin related protein 2/3 complex, subunit 3 [Source:ZFIN;Acc:ZDB-GENE-040625-107]	GO:0003779(actin binding);GO:0005737(cytoplasm);GO:0005856(cytoskeleton);GO:0005885(Arp2/3 protein complex);GO:0030833(regulation of actin filament polymerization);GO:0034314(Arp2/3 complex-mediated actin nucleation);GO:0051015(actin filament binding)	04144(Endocytosis);04810(Regulation of actin cytoskeleton);05132(Salmonella infection)	K05756	NA
1	ENSDARG00000045843	apex1	1.0234	0.709143	0.529217	0.851	0.342	8.41035e-149	2.33068e-144	APEX nuclease (multifunctional DNA repair enzyme) 1 [Source:ZFIN;Acc:ZDB-GENE-040426-2761]	GO:0003677(DNA binding);GO:0004518(nuclease activity);GO:0004519(endonuclease activity);GO:0005622(intracellular);GO:0005634(nucleus);GO:0005737(cytoplasm);GO:0005739(mitochondrion);GO:0006281(DNA repair);GO:0006974(cellular response to DNA damage stimulus);GO:0016787(hydrolase activity);GO:0016829(lyase activity);GO:0046872(metal ion binding);GO:0090305(nucleic acid phosphodiester bond hydrolysi…	03410(Base excision repair)	K10771	EC:4.2.99.18
1	ENSDARG00000011958	ctnnbl1	0.440849	0.346297	0.348277	0.656	0.173	8.66498e-149	2.40124e-144	catenin, beta like 1 [Source:ZFIN;Acc:ZDB-GENE-040426-1850]	GO:0005681(spliceosomal complex)	03040(Spliceosome)	K12864	NA
1	ENSDARG00000075677	mrpl17	0.421903	0.326453	0.370036	0.604	0.135	8.83203e-149	2.44753e-144	mitochondrial ribosomal protein L17 [Source:ZFIN;Acc:ZDB-GENE-040912-133]	GO:0003735(structural constituent of ribosome);GO:0005622(intracellular);GO:0005762(mitochondrial large ribosomal subunit);GO:0005840(ribosome);GO:0006412(translation)	03010(Ribosome)	K02879	NA
1	ENSDARG00000000729	daxx	0.524171	0.401498	0.384645	0.678	0.189	1.11052e-148	3.07746e-144	death-domain associated protein [Source:ZFIN;Acc:ZDB-GENE-010110-3]	GO:0003714(transcription corepressor activity);GO:0005634(nucleus);GO:1903507(negative regulation of nucleic acid-templated transcription)	04010(MAPK signaling pathway);04210(Apoptosis);05168(Herpes simplex virus 1 infection)	K02308	NA
1	ENSDARG00000038847	gins3	0.251157	0.207096	0.278291	0.444	0.053	1.24034e-148	3.43724e-144	GINS complex subunit 3 [Source:ZFIN;Acc:ZDB-GENE-040721-1]	GO:0005634(nucleus);GO:0006260(DNA replication);GO:0007507(heart development)	NA	K10734	NA
1	ENSDARG00000068177	pak2a	0.526725	0.4302	0.292043	0.708	0.244	1.29348e-148	3.58449e-144	p21 protein (Cdc42/Rac)-activated kinase 2a [Source:ZFIN;Acc:ZDB-GENE-021011-2]	GO:0000166(nucleotide binding);GO:0001568(blood vessel development);GO:0004672(protein kinase activity);GO:0004674(protein serine/threonine kinase activity);GO:0005524(ATP binding);GO:0005737(cytoplasm);GO:0006468(protein phosphorylation);GO:0016301(kinase activity);GO:0016310(phosphorylation);GO:0016477(cell migration);GO:0016740(transferase activity);GO:0023014(signal transduction by protein ph…	04010(MAPK signaling pathway);04012(ErbB signaling pathway);04510(Focal adhesion);04810(Regulation of actin cytoskeleton)	K04410	EC:2.7.11.1
1	ENSDARG00000076836	gpx4b	2.40303	1.48837	0.691119	0.964	0.62	1.79027e-148	4.96119e-144	glutathione peroxidase 4b [Source:ZFIN;Acc:ZDB-GENE-030410-3]	GO:0004601(peroxidase activity);GO:0004602(glutathione peroxidase activity);GO:0005634(nucleus);GO:0005739(mitochondrion);GO:0006979(response to oxidative stress);GO:0016491(oxidoreductase activity);GO:0030178(negative regulation of Wnt signaling pathway);GO:0047066(phospholipid-hydroperoxide glutathione peroxidase activity);GO:0055114(oxidation-reduction process);GO:0098869(cellular oxidant deto…	00480(Glutathione metabolism);04216(Ferroptosis)	K05361	EC:1.11.1.12
1	ENSDARG00000041155	morf4l1	1.41499	0.941876	0.587177	0.931	0.466	1.9999e-148	5.54212e-144	mortality factor 4 like 1 [Source:ZFIN;Acc:ZDB-GENE-040718-348]	GO:0000123(histone acetyltransferase complex);GO:0005634(nucleus);GO:0006325(chromatin organization);GO:0006342(chromatin silencing);GO:0006355(regulation of transcription, DNA-templated);GO:0016573(histone acetylation);GO:0016575(histone deacetylation);GO:0016580(Sin3 complex);GO:0035267(NuA4 histone acetyltransferase complex);GO:0043967(histone H4 acetylation);GO:0043968(histone H2A acetylation)	NA	K11339	NA
1	ENSDARG00000089933	rasal3	0.754725	0.592778	0.348459	0.778	0.293	2.1186e-148	5.87106e-144	RAS protein activator like 3 [Source:ZFIN;Acc:ZDB-GENE-101130-3]	GO:0007165(signal transduction);GO:0043087(regulation of GTPase activity)	NA	NA	NA
1	ENSDARG00000091656	lsm8	0.947105	0.658099	0.52522	0.84	0.334	3.00143e-148	8.31756e-144	LSM8 homolog, U6 small nuclear RNA associated [Source:ZFIN;Acc:ZDB-GENE-070629-3]	GO:0000398(mRNA splicing, via spliceosome);GO:0003723(RNA binding);GO:0005634(nucleus);GO:0005681(spliceosomal complex);GO:0005688(U6 snRNP);GO:0006397(mRNA processing);GO:0008380(RNA splicing);GO:0016070(RNA metabolic process);GO:0030217(T cell differentiation);GO:0046540(U4/U6 x U5 tri-snRNP complex)	03018(RNA degradation);03040(Spliceosome)	K12627	NA
1	ENSDARG00000056903	mrpl13	0.871327	0.610243	0.51383	0.817	0.313	4.15909e-148	1.15257e-143	mitochondrial ribosomal protein L13 [Source:ZFIN;Acc:ZDB-GENE-050522-167]	GO:0003729(mRNA binding);GO:0003735(structural constituent of ribosome);GO:0005762(mitochondrial large ribosomal subunit);GO:0005840(ribosome);GO:0006412(translation);GO:0017148(negative regulation of translation)	03010(Ribosome)	K02871	NA
1	ENSDARG00000092364	si:ch211-218c6.8	0.669994	0.502838	0.414055	0.761	0.258	6.24307e-148	1.73008e-143	si:ch211-218c6.8 [Source:ZFIN;Acc:ZDB-GENE-050419-103]	GO:0042981(regulation of apoptotic process)	NA	NA	NA
1	ENSDARG00000069624	mrps18c	0.692456	0.501467	0.465567	0.757	0.249	7.826e-148	2.16874e-143	mitochondrial ribosomal protein S18C [Source:ZFIN;Acc:ZDB-GENE-060503-609]	GO:0003735(structural constituent of ribosome);GO:0005622(intracellular);GO:0005763(mitochondrial small ribosomal subunit);GO:0005840(ribosome);GO:0006412(translation);GO:0070181(small ribosomal subunit rRNA binding)	03010(Ribosome)	K02963	NA
1	ENSDARG00000007034	hnrpkl	0.637827	0.506518	0.332553	0.765	0.286	9.41226e-148	2.60832e-143	heterogeneous nuclear ribonucleoprotein K, like [Source:ZFIN;Acc:ZDB-GENE-040426-1923]	GO:0003676(nucleic acid binding);GO:0003677(DNA binding);GO:0003723(RNA binding);GO:0006357(regulation of transcription by RNA polymerase II);GO:0006396(RNA processing)	03040(Spliceosome)	K12886	NA
1	ENSDARG00000043554	mrpl40	0.307724	0.252286	0.286577	0.542	0.108	1.3683e-147	3.79183e-143	mitochondrial ribosomal protein L40 [Source:ZFIN;Acc:ZDB-GENE-040912-37]	GO:0005761(mitochondrial ribosome);GO:0005762(mitochondrial large ribosomal subunit);GO:0008150(biological_process)	NA	K17421	NA
1	ENSDARG00000102055	hadhb	0.848674	0.607686	0.481885	0.828	0.32	1.38507e-147	3.83832e-143	hydroxyacyl-CoA dehydrogenase trifunctional multienzyme complex subunit beta [Source:ZFIN;Acc:ZDB-GENE-030131-8550]	GO:0003824(catalytic activity);GO:0016740(transferase activity);GO:0016746(transferase activity, transferring acyl groups);GO:0016747(transferase activity, transferring acyl groups other than amino-acyl groups)	00062(Fatty acid elongation);00071(Fatty acid degradation);00280(Valine, leucine and isoleucine degradation)	K07509	EC:2.3.1.16
1	ENSDARG00000098897	pds5b	0.431256	0.348058	0.30922	0.646	0.18	1.74984e-147	4.84917e-143	PDS5 cohesin associated factor B [Source:ZFIN;Acc:ZDB-GENE-091217-2]	GO:0000785(chromatin);GO:0003677(DNA binding);GO:0005634(nucleus);GO:0006281(DNA repair);GO:0007064(mitotic sister chromatid cohesion)	NA	K11267	NA
1	ENSDARG00000028523	inip	0.341531	0.282197	0.275316	0.586	0.144	2.12121e-147	5.87829e-143	ints3 and nabp interacting protein [Source:ZFIN;Acc:ZDB-GENE-040426-961]	GO:0003674(molecular_function);GO:0005634(nucleus);GO:0006281(DNA repair);GO:0006974(cellular response to DNA damage stimulus);GO:0010212(response to ionizing radiation);GO:0070876(SOSS complex)	NA	NA	NA
1	ENSDARG00000100114	sf3a3	0.470678	0.379507	0.310616	0.668	0.206	2.6568e-147	7.36252e-143	splicing factor 3a, subunit 3 [Source:ZFIN;Acc:ZDB-GENE-040908-1]	GO:0000398(mRNA splicing, via spliceosome);GO:0003676(nucleic acid binding);GO:0003723(RNA binding);GO:0005634(nucleus);GO:0005681(spliceosomal complex);GO:0008270(zinc ion binding);GO:0060218(hematopoietic stem cell differentiation)	03040(Spliceosome)	K12827	NA
1	ENSDARG00000033596	polr2c	0.396352	0.323477	0.293117	0.643	0.18	2.81193e-147	7.79243e-143	polymerase (RNA) II (DNA directed) polypeptide C [Source:ZFIN;Acc:ZDB-GENE-030131-6609]	GO:0001055(RNA polymerase II activity);GO:0003899(DNA-directed 5'-3' RNA polymerase activity);GO:0005665(RNA polymerase II, core complex);GO:0006351(transcription, DNA-templated);GO:0006366(transcription by RNA polymerase II);GO:0046983(protein dimerization activity)	03020(RNA polymerase)	K03011	NA
1	ENSDARG00000044540	fkbp2	1.11832	0.720601	0.634056	0.814	0.32	2.83868e-147	7.86655e-143	FKBP prolyl isomerase 2 [Source:ZFIN;Acc:ZDB-GENE-040912-126]	GO:0000413(protein peptidyl-prolyl isomerization);GO:0003755(peptidyl-prolyl cis-trans isomerase activity);GO:0016853(isomerase activity)	NA	K09569	EC:5.2.1.8
1	ENSDARG00000057805	mrpl28	0.774641	0.543707	0.510699	0.771	0.265	3.17391e-147	8.79553e-143	mitochondrial ribosomal protein L28 [Source:ZFIN;Acc:ZDB-GENE-050522-113]	GO:0003735(structural constituent of ribosome);GO:0005762(mitochondrial large ribosomal subunit)	03010(Ribosome)	K02902	NA
1	ENSDARG00000043732	cops4	0.582487	0.455083	0.356095	0.75	0.259	3.35987e-147	9.31086e-143	COP9 constitutive photomorphogenic homolog subunit 4 (Arabidopsis) [Source:ZFIN;Acc:ZDB-GENE-030131-4317]	GO:0005515(protein binding);GO:0005634(nucleus);GO:0005737(cytoplasm);GO:0005829(cytosol);GO:0006508(proteolysis);GO:0008021(synaptic vesicle);GO:0008180(COP9 signalosome);GO:0019784(NEDD8-specific protease activity);GO:0030054(cell junction);GO:0031410(cytoplasmic vesicle);GO:0045202(synapse)	NA	K12178	NA
1	ENSDARG00000026489	khsrp	1.01242	0.705312	0.521476	0.876	0.38	4.82045e-147	1.33584e-142	KH-type splicing regulatory protein [Source:ZFIN;Acc:ZDB-GENE-030131-4357]	GO:0003676(nucleic acid binding);GO:0003723(RNA binding);GO:0006355(regulation of transcription, DNA-templated)	NA	K13210	NA
1	ENSDARG00000018936	zcchc17	0.328006	0.272216	0.268968	0.567	0.134	4.91247e-147	1.36134e-142	zinc finger, CCHC domain containing 17 [Source:ZFIN;Acc:ZDB-GENE-040325-2]	GO:0003676(nucleic acid binding);GO:0008270(zinc ion binding)	NA	NA	NA
1	ENSDARG00000046132	dynlt3	0.5628	0.451489	0.31793	0.721	0.252	5.29202e-147	1.46652e-142	dynein, light chain, Tctex-type 3 [Source:ZFIN;Acc:ZDB-GENE-040927-24]	NA	NA	K10420	NA
1	ENSDARG00000090462	mrpl20	1.02277	0.673887	0.601908	0.817	0.334	6.28791e-147	1.7425e-142	mitochondrial ribosomal protein L20 [Source:ZFIN;Acc:ZDB-GENE-030131-5299]	GO:0000027(ribosomal large subunit assembly);GO:0003735(structural constituent of ribosome);GO:0005622(intracellular);GO:0005761(mitochondrial ribosome);GO:0005840(ribosome);GO:0006412(translation);GO:0019843(rRNA binding)	03010(Ribosome)	K02887	NA
1	ENSDARG00000036162	hnrnpa0b	5.44779	3.3854	0.686346	0.992	0.85	1.06099e-146	2.94022e-142	heterogeneous nuclear ribonucleoprotein A0b [Source:ZFIN;Acc:ZDB-GENE-030131-6154]	GO:0003676(nucleic acid binding);GO:0003723(RNA binding);GO:0003729(mRNA binding);GO:0017091(AU-rich element binding);GO:0070935(3'-UTR-mediated mRNA stabilization);GO:1990904(ribonucleoprotein complex)	NA	K12894	NA
1	ENSDARG00000102274	aaas	0.383295	0.311754	0.298046	0.637	0.171	1.25281e-146	3.47178e-142	achalasia, adrenocortical insufficiency, alacrimia [Source:ZFIN;Acc:ZDB-GENE-030912-4]	GO:0003674(molecular_function);GO:0005515(protein binding);GO:0005643(nuclear pore);GO:0006913(nucleocytoplasmic transport)	03013(RNA transport)	K14320	NA
1	ENSDARG00000103027	clns1a	0.668377	0.500816	0.416382	0.769	0.267	1.40057e-146	3.88127e-142	chloride channel, nucleotide-sensitive, 1A [Source:ZFIN;Acc:ZDB-GENE-990415-259]	GO:0000387(spliceosomal snRNP assembly);GO:0005829(cytosol);GO:0005886(plasma membrane);GO:0006821(chloride transport);GO:0006884(cell volume homeostasis);GO:0034709(methylosome);GO:0034715(pICln-Sm protein complex);GO:0048675(axon extension)	03013(RNA transport)	K05019	NA
1	ENSDARG00000056649	htatsf1	0.622384	0.466656	0.415447	0.742	0.241	1.75989e-146	4.87701e-142	HIV-1 Tat specific factor 1 [Source:ZFIN;Acc:ZDB-GENE-040426-1578]	GO:0000398(mRNA splicing, via spliceosome);GO:0003676(nucleic acid binding);GO:0003723(RNA binding);GO:0005684(U2-type spliceosomal complex);GO:0005686(U2 snRNP)	NA	K13093	NA
1	ENSDARG00000023958	rnf181	0.338952	0.280913	0.270957	0.575	0.138	3.07155e-146	8.51187e-142	ring finger protein 181 [Source:ZFIN;Acc:ZDB-GENE-040426-1024]	GO:0005737(cytoplasm);GO:0016567(protein ubiquitination);GO:0016740(transferase activity);GO:0046872(metal ion binding);GO:0061630(ubiquitin protein ligase activity)	NA	K22378	EC:2.3.2.27
1	ENSDARG00000061228	pfdn4	2.54659	1.51708	0.747267	0.95	0.629	4.21581e-146	1.16828e-141	prefoldin subunit 4 [Source:ZFIN;Acc:ZDB-GENE-100922-122]	GO:0005737(cytoplasm);GO:0006457(protein folding);GO:0016272(prefoldin complex);GO:0051082(unfolded protein binding)	NA	K09550	NA
1	ENSDARG00000091111	si:ch211-15b10.6	0.995442	0.65564	0.602433	0.717	0.221	4.82657e-146	1.33754e-141	si:ch211-15b10.6 [Source:ZFIN;Acc:ZDB-GENE-160728-113]	GO:0005515(protein binding);GO:0007249(I-kappaB kinase/NF-kappaB signaling)	NA	NA	NA
1	ENSDARG00000054799	rpl9	0.450976	0.350125	0.36518	0.61	0.144	5.52581e-146	1.53131e-141	ribosomal protein L9 [Source:ZFIN;Acc:ZDB-GENE-030131-8646]	GO:0000166(nucleotide binding);GO:0002181(cytoplasmic translation);GO:0003677(DNA binding);GO:0003689(DNA clamp loader activity);GO:0003735(structural constituent of ribosome);GO:0005524(ATP binding);GO:0005622(intracellular);GO:0005634(nucleus);GO:0005663(DNA replication factor C complex);GO:0005840(ribosome);GO:0006260(DNA replication);GO:0006281(DNA repair);GO:0006412(translation);GO:0019843(r…	03030(DNA replication);03420(Nucleotide excision repair);03430(Mismatch repair)	K10754	NA
1	ENSDARG00000005576	mphosph8	1.37133	0.971896	0.496703	0.929	0.46	5.84354e-146	1.61936e-141	M-phase phosphoprotein 8 [Source:ZFIN;Acc:ZDB-GENE-050309-191]	GO:0005515(protein binding);GO:0005634(nucleus)	NA	K21871	NA
1	ENSDARG00000017067	chordc1b	0.501997	0.397456	0.336883	0.69	0.213	6.53285e-146	1.81038e-141	cysteine and histidine-rich domain (CHORD) containing 1b [Source:ZFIN;Acc:ZDB-GENE-040426-1288]	NA	NA	K16729	NA
1	ENSDARG00000041072	mier1a	0.283851	0.23456	0.275176	0.475	0.077	7.18022e-146	1.98978e-141	mesoderm induction early response 1a, transcriptional regulator [Source:ZFIN;Acc:ZDB-GENE-030131-409]	GO:0000122(negative regulation of transcription by RNA polymerase II);GO:0001103(RNA polymerase II repressing transcription factor binding);GO:0003677(DNA binding);GO:0003714(transcription corepressor activity);GO:0005634(nucleus);GO:0005654(nucleoplasm);GO:0006355(regulation of transcription, DNA-templated);GO:0016575(histone deacetylation);GO:0017053(transcriptional repressor complex);GO:004282…	NA	NA	NA
1	ENSDARG00000052348	smarca5	1.04563	0.701663	0.575525	0.826	0.326	7.95588e-146	2.20473e-141	SWI/SNF related, matrix associated, actin dependent regulator of chromatin, subfamily a, member 5 [Source:ZFIN;Acc:ZDB-GENE-021125-1]	GO:0000166(nucleotide binding);GO:0003231(cardiac ventricle development);GO:0003676(nucleic acid binding);GO:0003677(DNA binding);GO:0004386(helicase activity);GO:0005524(ATP binding);GO:0005634(nucleus);GO:0006325(chromatin organization);GO:0006338(chromatin remodeling);GO:0016589(NURF complex);GO:0016787(hydrolase activity);GO:0016818(hydrolase activity, acting on acid anhydrides, in phosphorus…	NA	K11654	EC:3.6.4.-
1	ENSDARG00000033597	api5	1.185	0.79934	0.568011	0.893	0.41	1.19882e-145	3.32216e-141	apoptosis inhibitor 5 [Source:ZFIN;Acc:ZDB-GENE-030131-395]	GO:0005634(nucleus);GO:0043066(negative regulation of apoptotic process)	NA	NA	NA
1	ENSDARG00000076296	triqk	0.428631	0.341611	0.327383	0.61	0.154	1.2298e-145	3.40802e-141	triple QxxK/R motif containing [Source:NCBI gene;Acc:100147776]	GO:0005783(endoplasmic reticulum);GO:0005789(endoplasmic reticulum membrane);GO:0016020(membrane);GO:0016021(integral component of membrane)	NA	NA	NA
1	ENSDARG00000014499	nutf2l	2.00725	1.23424	0.701598	0.947	0.545	1.31092e-145	3.63282e-141	nuclear transport factor 2, like [Source:ZFIN;Acc:ZDB-GENE-020416-1]	GO:0006606(protein import into nucleus);GO:0006913(nucleocytoplasmic transport);GO:0008565(protein transporter activity);GO:0044613(nuclear pore central transport channel)	NA	NA	NA
1	ENSDARG00000017049	adsl	0.666359	0.486654	0.453404	0.747	0.245	1.51012e-145	4.18485e-141	adenylosuccinate lyase [Source:ZFIN;Acc:ZDB-GENE-030131-6363]	GO:0003824(catalytic activity);GO:0004018(N6-(1,2-dicarboxyethyl)AMP AMP-lyase (fumarate-forming) activity);GO:0006164(purine nucleotide biosynthetic process);GO:0006189('de novo' IMP biosynthetic process);GO:0009152(purine ribonucleotide biosynthetic process);GO:0016020(membrane);GO:0016021(integral component of membrane);GO:0016829(lyase activity);GO:0044208('de novo' AMP biosynthetic process);…	00230(Purine metabolism);00250(Alanine, aspartate and glutamate metabolism)	K01756	EC:4.3.2.2
1	ENSDARG00000104537	cox7c	3.97282	2.35007	0.757456	0.978	0.758	1.79567e-145	4.97615e-141	cytochrome c oxidase subunit 7C [Source:ZFIN;Acc:ZDB-GENE-030131-8062]	GO:0004129(cytochrome-c oxidase activity);GO:0005739(mitochondrion);GO:0006123(mitochondrial electron transport, cytochrome c to oxygen);GO:0016020(membrane);GO:0016021(integral component of membrane);GO:1902600(proton transmembrane transport)	00190(Oxidative phosphorylation);04260(Cardiac muscle contraction)	K02272	NA
1	ENSDARG00000035146	polr2j	0.527048	0.411135	0.358321	0.718	0.231	1.85729e-145	5.14693e-141	polymerase (RNA) II (DNA directed) polypeptide J [Source:ZFIN;Acc:ZDB-GENE-050522-120]	GO:0001055(RNA polymerase II activity);GO:0003677(DNA binding);GO:0003899(DNA-directed 5'-3' RNA polymerase activity);GO:0005665(RNA polymerase II, core complex);GO:0006351(transcription, DNA-templated);GO:0006366(transcription by RNA polymerase II);GO:0046983(protein dimerization activity)	03020(RNA polymerase)	K03008	NA
1	ENSDARG00000012553	rap1aa	0.591944	0.473726	0.321407	0.757	0.288	1.94509e-145	5.39024e-141	RAP1A, member of RAS oncogene family a [Source:ZFIN;Acc:ZDB-GENE-040625-167]	GO:0000165(MAPK cascade);GO:0000166(nucleotide binding);GO:0000187(activation of MAPK activity);GO:0003428(chondrocyte intercalation involved in growth plate cartilage morphogenesis);GO:0003924(GTPase activity);GO:0004708(MAP kinase kinase activity);GO:0005525(GTP binding);GO:0007165(signal transduction);GO:0007507(heart development);GO:0016020(membrane);GO:0032486(Rap protein signal transduction…	04010(MAPK signaling pathway);04510(Focal adhesion);04530(Tight junction)	K04353	NA
1	ENSDARG00000059304	chchd2	0.837385	0.608863	0.459772	0.807	0.305	2.02398e-145	5.60886e-141	coiled-coil-helix-coiled-coil-helix domain containing 2 [Source:ZFIN;Acc:ZDB-GENE-040426-1737]	GO:0005634(nucleus);GO:0005739(mitochondrion);GO:0007005(mitochondrion organization)	NA	K22758	NA
1	ENSDARG00000053467	gtpbp1	0.817582	0.566128	0.530236	0.753	0.25	2.30043e-145	6.37495e-141	GTP binding protein 1 [Source:ZFIN;Acc:ZDB-GENE-030909-12]	GO:0003746(translation elongation factor activity);GO:0003924(GTPase activity);GO:0005525(GTP binding);GO:0006414(translational elongation)	NA	NA	NA
1	ENSDARG00000040224	krcp	0.274878	0.222465	0.305212	0.404	0.041	2.41125e-145	6.68206e-141	kelch repeat-containing protein [Source:ZFIN;Acc:ZDB-GENE-030131-2126]	GO:0005515(protein binding);GO:0005575(cellular_component);GO:0008150(biological_process)	NA	NA	NA
1	ENSDARG00000044562	cycsb	6.42567	3.24268	0.986662	0.982	0.794	2.81471e-145	7.80011e-141	cytochrome c, somatic b [Source:ZFIN;Acc:ZDB-GENE-040625-38]	GO:0005739(mitochondrion);GO:0005758(mitochondrial intermembrane space);GO:0006122(mitochondrial electron transport, ubiquinol to cytochrome c);GO:0006123(mitochondrial electron transport, cytochrome c to oxygen);GO:0009055(electron transfer activity);GO:0020037(heme binding);GO:0046872(metal ion binding);GO:0055114(oxidation-reduction process);GO:0070469(respirasome)	04115(p53 signaling pathway);04210(Apoptosis);05168(Herpes simplex virus 1 infection)	K08738	NA
1	ENSDARG00000007196	rae1	0.3085	0.256012	0.269058	0.529	0.112	2.95679e-145	8.19387e-141	ribonucleic acid export 1 [Source:ZFIN;Acc:ZDB-GENE-040426-1029]	GO:0000922(spindle pole);GO:0000972(transcription-dependent tethering of RNA polymerase II gene DNA at nuclear periphery);GO:0003723(RNA binding);GO:0005515(protein binding);GO:0005634(nucleus);GO:0005643(nuclear pore);GO:0005737(cytoplasm);GO:0005856(cytoskeleton);GO:0006406(mRNA export from nucleus);GO:0007049(cell cycle);GO:0043130(ubiquitin binding);GO:0051301(cell division);GO:0060236(regula…	03013(RNA transport)	K14298	NA
1	ENSDARG00000040620	psmg1	0.759092	0.569802	0.413813	0.812	0.314	2.96536e-145	8.21761e-141	proteasome (prosome, macropain) assembly chaperone 1 [Source:ZFIN;Acc:ZDB-GENE-040718-469]	GO:0005737(cytoplasm);GO:0005783(endoplasmic reticulum);GO:0043248(proteasome assembly);GO:0070628(proteasome binding);GO:0080129(proteasome core complex assembly)	NA	K11875	NA
1	ENSDARG00000103004	tpra	0.642116	0.474149	0.437493	0.724	0.225	3.8482e-145	1.06641e-140	translocated promoter region a, nuclear basket protein [Source:ZFIN;Acc:ZDB-GENE-081104-2]	GO:0005643(nuclear pore);GO:0006606(protein import into nucleus);GO:0007094(mitotic spindle assembly checkpoint);GO:0017056(structural constituent of nuclear pore)	NA	NA	NA
1	ENSDARG00000021984	ndufa2	0.661904	0.506256	0.386757	0.789	0.289	4.12794e-145	1.14393e-140	NADH:ubiquinone oxidoreductase subunit A2 [Source:ZFIN;Acc:ZDB-GENE-050522-377]	GO:0005739(mitochondrion);GO:0005743(mitochondrial inner membrane);GO:0005747(mitochondrial respiratory chain complex I);GO:0016020(membrane);GO:0055114(oxidation-reduction process);GO:0070469(respirasome)	00190(Oxidative phosphorylation)	K03946	NA
1	ENSDARG00000097753	slirp	1.59949	0.967782	0.724853	0.865	0.417	5.78436e-145	1.60296e-140	SRA stem-loop interacting RNA binding protein [Source:ZFIN;Acc:ZDB-GENE-030729-30]	GO:0000961(negative regulation of mitochondrial RNA catabolic process);GO:0003676(nucleic acid binding);GO:0003723(RNA binding);GO:0005739(mitochondrion);GO:0070584(mitochondrion morphogenesis);GO:1990904(ribonucleoprotein complex)	NA	NA	NA
1	ENSDARG00000005134	psmd11b	0.551298	0.416639	0.404035	0.697	0.207	7.04406e-145	1.95205e-140	proteasome 26S subunit, non-ATPase 11b [Source:ZFIN;Acc:ZDB-GENE-030131-984]	GO:0000502(proteasome complex);GO:0005198(structural molecule activity);GO:0005515(protein binding);GO:0005634(nucleus);GO:0005737(cytoplasm);GO:0005829(cytosol);GO:0006511(ubiquitin-dependent protein catabolic process);GO:0008541(proteasome regulatory particle, lid subcomplex);GO:0022624(proteasome accessory complex);GO:0043248(proteasome assembly);GO:0048863(stem cell differentiation)	03050(Proteasome)	K03036	NA
1	ENSDARG00000026180	prpf8	1.42689	0.957528	0.575491	0.912	0.444	7.42306e-145	2.05708e-140	pre-mRNA processing factor 8 [Source:ZFIN;Acc:ZDB-GENE-030131-577]	GO:0000244(spliceosomal tri-snRNP complex assembly);GO:0000386(second spliceosomal transesterification activity);GO:0000398(mRNA splicing, via spliceosome);GO:0003723(RNA binding);GO:0005515(protein binding);GO:0005681(spliceosomal complex);GO:0005682(U5 snRNP);GO:0017070(U6 snRNA binding);GO:0030619(U1 snRNA binding);GO:0030620(U2 snRNA binding);GO:0030623(U5 snRNA binding);GO:0071013(catalytic …	03040(Spliceosome)	K12856	NA
1	ENSDARG00000021107	sf3a2	1.51692	0.994439	0.60919	0.933	0.504	8.45148e-145	2.34208e-140	splicing factor 3a, subunit 2 [Source:ZFIN;Acc:ZDB-GENE-040426-897]	GO:0000245(spliceosomal complex assembly);GO:0003676(nucleic acid binding);GO:0005634(nucleus);GO:0005686(U2 snRNP);GO:0008270(zinc ion binding);GO:0046872(metal ion binding);GO:0071004(U2-type prespliceosome);GO:0071013(catalytic step 2 spliceosome)	03040(Spliceosome)	K12826	NA
1	ENSDARG00000039493	naa20	0.559956	0.432901	0.371274	0.733	0.239	8.52775e-145	2.36321e-140	N(alpha)-acetyltransferase 20, NatB catalytic subunit [Source:ZFIN;Acc:ZDB-GENE-050327-47]	GO:0004596(peptide alpha-N-acetyltransferase activity);GO:0005634(nucleus);GO:0005737(cytoplasm);GO:0016740(transferase activity);GO:0016746(transferase activity, transferring acyl groups);GO:0017196(N-terminal peptidyl-methionine acetylation);GO:0031416(NatB complex)	NA	K17972	EC:2.3.1.254
1	ENSDARG00000037397	ssrp1a	1.24025	0.78476	0.66031	0.797	0.294	2.14103e-144	5.93322e-140	structure specific recognition protein 1a [Source:ZFIN;Acc:ZDB-GENE-031118-9]	GO:0003677(DNA binding);GO:0005634(nucleus);GO:0005694(chromosome);GO:0006260(DNA replication);GO:0006281(DNA repair);GO:0006974(cellular response to DNA damage stimulus);GO:0051726(regulation of cell cycle)	NA	K09272	NA
1	ENSDARG00000010316	qars	0.78921	0.555608	0.506343	0.762	0.259	2.19952e-144	6.09531e-140	glutaminyl-tRNA synthetase [Source:ZFIN;Acc:ZDB-GENE-040426-1011]	GO:0000166(nucleotide binding);GO:0004812(aminoacyl-tRNA ligase activity);GO:0004819(glutamine-tRNA ligase activity);GO:0004860(protein kinase inhibitor activity);GO:0005524(ATP binding);GO:0005737(cytoplasm);GO:0005829(cytosol);GO:0006412(translation);GO:0006418(tRNA aminoacylation for protein translation);GO:0006425(glutaminyl-tRNA aminoacylation);GO:0006469(negative regulation of protein kinas…	00970(Aminoacyl-tRNA biosynthesis)	K01886	EC:6.1.1.18
1	ENSDARG00000001241	puf60b	0.724014	0.544812	0.410261	0.814	0.315	2.34312e-144	6.49325e-140	poly-U binding splicing factor b [Source:ZFIN;Acc:ZDB-GENE-040625-116]	GO:0003676(nucleic acid binding);GO:0003677(DNA binding);GO:0003723(RNA binding);GO:0005634(nucleus);GO:0006397(mRNA processing);GO:0006915(apoptotic process);GO:0008380(RNA splicing)	NA	NA	NA
1	ENSDARG00000019530	hdgfl2	0.946208	0.656988	0.52629	0.836	0.334	2.68735e-144	7.44718e-140	HDGF like 2 [Source:ZFIN;Acc:ZDB-GENE-040426-2104]	NA	NA	NA	NA
1	ENSDARG00000012672	gtf2e2	0.44506	0.365593	0.283762	0.662	0.216	2.81218e-144	7.79312e-140	general transcription factor IIE, polypeptide 2, beta [Source:ZFIN;Acc:ZDB-GENE-030131-6794]	GO:0001097(TFIIH-class transcription factor complex binding);GO:0003677(DNA binding);GO:0005634(nucleus);GO:0005673(transcription factor TFIIE complex);GO:0006367(transcription initiation from RNA polymerase II promoter)	03022(Basal transcription factors)	K03137	NA
1	ENSDARG00000058128	msna	7.7314	5.54979	0.478295	0.997	0.903	3.08154e-144	8.53956e-140	moesin a [Source:ZFIN;Acc:ZDB-GENE-021211-2]	GO:0003779(actin binding);GO:0005856(cytoskeleton);GO:0007492(endoderm development);GO:0008092(cytoskeletal protein binding);GO:0072554(blood vessel lumenization)	04530(Tight junction);04810(Regulation of actin cytoskeleton)	K05763	NA
1	ENSDARG00000001303	psmb8a	3.44852	1.70194	1.0188	0.871	0.506	3.09162e-144	8.56749e-140	proteasome subunit beta 8A [Source:ZFIN;Acc:ZDB-GENE-990415-141]	GO:0000502(proteasome complex);GO:0004175(endopeptidase activity);GO:0004298(threonine-type endopeptidase activity);GO:0005634(nucleus);GO:0005737(cytoplasm);GO:0005839(proteasome core complex);GO:0006508(proteolysis);GO:0008233(peptidase activity);GO:0010498(proteasomal protein catabolic process);GO:0010499(proteasomal ubiquitin-independent protein catabolic process);GO:0016787(hydrolase activit…	03050(Proteasome)	K02740	EC:3.4.25.1
1	ENSDARG00000020527	nup62l	0.780233	0.569643	0.453849	0.825	0.32	5.16426e-144	1.43112e-139	nucleoporin 62 like [Source:ZFIN;Acc:ZDB-GENE-030131-8491]	GO:0001889(liver development);GO:0005515(protein binding);GO:0005543(phospholipid binding);GO:0005643(nuclear pore);GO:0006606(protein import into nucleus);GO:0007507(heart development);GO:0009953(dorsal/ventral pattern formation);GO:0017056(structural constituent of nuclear pore);GO:0030514(negative regulation of BMP signaling pathway);GO:0031017(exocrine pancreas development);GO:0044613(nuclear…	03013(RNA transport)	K14306	NA
1	ENSDARG00000052438	actr2a	1.10404	0.830984	0.409903	0.849	0.374	5.22652e-144	1.44837e-139	ARP2 actin related protein 2a homolog [Source:ZFIN;Acc:ZDB-GENE-040426-2894]	GO:0000166(nucleotide binding);GO:0003779(actin binding);GO:0005524(ATP binding);GO:0005737(cytoplasm);GO:0005856(cytoskeleton);GO:0005885(Arp2/3 protein complex);GO:0007015(actin filament organization);GO:0034314(Arp2/3 complex-mediated actin nucleation)	04530(Tight junction)	K17260	NA
1	ENSDARG00000053586	creb1a	0.769705	0.571247	0.430189	0.796	0.295	5.27472e-144	1.46173e-139	cAMP responsive element binding protein 1a [Source:ZFIN;Acc:ZDB-GENE-040426-750]	GO:0001756(somitogenesis);GO:0003677(DNA binding);GO:0003700(DNA-binding transcription factor activity);GO:0005515(protein binding);GO:0005634(nucleus);GO:0006355(regulation of transcription, DNA-templated);GO:0030917(midbrain-hindbrain boundary development);GO:0060028(convergent extension involved in axis elongation)	04261(Adrenergic signaling in cardiomyocytes);04916(Melanogenesis)	K05870	NA
1	ENSDARG00000033647	smarcb1a	0.570985	0.445801	0.357051	0.75	0.262	7.04021e-144	1.95098e-139	SWI/SNF related, matrix associated, actin dependent regulator of chromatin, subfamily b, member 1a [Source:ZFIN;Acc:ZDB-GENE-041114-5]	GO:0000228(nuclear chromosome);GO:0003677(DNA binding);GO:0003713(transcription coactivator activity);GO:0005634(nucleus);GO:0006337(nucleosome disassembly);GO:0006338(chromatin remodeling);GO:0006357(regulation of transcription by RNA polymerase II);GO:0016514(SWI/SNF complex);GO:0035060(brahma complex);GO:0043044(ATP-dependent chromatin remodeling);GO:0071564(npBAF complex);GO:0071565(nBAF comp…	NA	K11648	NA
1	ENSDARG00000008032	sart3	0.430228	0.349604	0.29938	0.636	0.179	7.04234e-144	1.95157e-139	spliceosome associated factor 3, U4/U6 recycling protein [Source:ZFIN;Acc:ZDB-GENE-040724-10]	GO:0000245(spliceosomal complex assembly);GO:0000381(regulation of alternative mRNA splicing, via spliceosome);GO:0000387(spliceosomal snRNP assembly);GO:0000398(mRNA splicing, via spliceosome);GO:0003676(nucleic acid binding);GO:0003723(RNA binding);GO:0005515(protein binding);GO:0005634(nucleus);GO:0005654(nucleoplasm);GO:0005691(U6atac snRNP);GO:0005737(cytoplasm);GO:0006334(nucleosome assembl…	NA	K22611	NA
1	ENSDARG00000077530	ahctf1	0.434828	0.34885	0.317839	0.649	0.182	8.47601e-144	2.34887e-139	AT hook containing transcription factor 1 [Source:ZFIN;Acc:ZDB-GENE-070521-2]	GO:0016020(membrane);GO:0016021(integral component of membrane);GO:0048565(digestive tract development);GO:0051292(nuclear pore complex assembly)	NA	NA	NA
1	ENSDARG00000062209	mrps5	0.3776	0.308774	0.290307	0.625	0.168	8.90428e-144	2.46755e-139	mitochondrial ribosomal protein S5 [Source:ZFIN;Acc:ZDB-GENE-060929-264]	GO:0003723(RNA binding);GO:0003735(structural constituent of ribosome);GO:0005763(mitochondrial small ribosomal subunit);GO:0005840(ribosome);GO:0006412(translation);GO:1990904(ribonucleoprotein complex)	03010(Ribosome)	K02988	NA
1	ENSDARG00000043865	timm9	0.771443	0.541833	0.509711	0.767	0.268	8.94656e-144	2.47927e-139	translocase of inner mitochondrial membrane 9 homolog [Source:ZFIN;Acc:ZDB-GENE-021206-14]	GO:0005739(mitochondrion);GO:0015031(protein transport);GO:0046872(metal ion binding)	NA	K17777	NA
1	ENSDARG00000099298	xrcc5	0.352044	0.288038	0.289495	0.599	0.146	9.21893e-144	2.55475e-139	X-ray repair complementing defective repair in Chinese hamster cells 5 [Source:ZFIN;Acc:ZDB-GENE-041008-108]	GO:0000166(nucleotide binding);GO:0000723(telomere maintenance);GO:0000784(nuclear chromosome, telomeric region);GO:0003677(DNA binding);GO:0003684(damaged DNA binding);GO:0003690(double-stranded DNA binding);GO:0004003(ATP-dependent DNA helicase activity);GO:0004386(helicase activity);GO:0005524(ATP binding);GO:0005634(nucleus);GO:0006281(DNA repair);GO:0006303(double-strand break repair via non…	03450(Non-homologous end-joining)	K10885	NA
1	ENSDARG00000033450	nkap	0.859262	0.659795	0.381079	0.831	0.352	1.14727e-143	3.17933e-139	NFKB activating protein [Source:ZFIN;Acc:ZDB-GENE-030131-8064]	GO:0003682(chromatin binding);GO:0007219(Notch signaling pathway);GO:0045892(negative regulation of transcription, DNA-templated)	NA	NA	NA
1	ENSDARG00000027187	kat8	0.421535	0.351617	0.261648	0.66	0.209	1.24666e-143	3.45475e-139	K(lysine) acetyltransferase 8 [Source:ZFIN;Acc:ZDB-GENE-030131-7510]	GO:0000123(histone acetyltransferase complex);GO:0000790(nuclear chromatin);GO:0004402(histone acetyltransferase activity);GO:0005634(nucleus);GO:0006355(regulation of transcription, DNA-templated);GO:0016573(histone acetylation);GO:0042393(histone binding);GO:0043984(histone H4-K16 acetylation);GO:0045892(negative regulation of transcription, DNA-templated);GO:0045944(positive regulation of tran…	NA	K11308	EC:2.3.1.48
1	ENSDARG00000041570	mrpl39	0.775283	0.550393	0.49426	0.789	0.289	1.5662e-143	4.34025e-139	mitochondrial ribosomal protein L39 [Source:ZFIN;Acc:ZDB-GENE-030131-6520]	GO:0000166(nucleotide binding);GO:0005739(mitochondrion);GO:0005840(ribosome)	NA	K11509;K17420	NA
1	ENSDARG00000088612	si:ch211-153b23.7	0.823171	0.624443	0.398624	0.679	0.219	1.85851e-143	5.15031e-139	si:ch211-153b23.7 [Source:ZFIN;Acc:ZDB-GENE-141216-14]	GO:0002755(MyD88-dependent toll-like receptor signaling pathway);GO:0043124(negative regulation of I-kappaB kinase/NF-kappaB signaling);GO:0050727(regulation of inflammatory response);GO:0070373(negative regulation of ERK1 and ERK2 cascade)	NA	NA	NA
1	ENSDARG00000043257	ckbb	1.56644	0.901496	0.7971	0.633	0.162	2.81188e-143	7.79228e-139	creatine kinase, brain b [Source:ZFIN;Acc:ZDB-GENE-020103-2]	GO:0000166(nucleotide binding);GO:0003824(catalytic activity);GO:0004111(creatine kinase activity);GO:0005524(ATP binding);GO:0016301(kinase activity);GO:0016310(phosphorylation);GO:0016740(transferase activity);GO:0016772(transferase activity, transferring phosphorus-containing groups)	00330(Arginine and proline metabolism)	K00933	EC:2.7.3.2
1	ENSDARG00000020834	si:dkey-230p4.1	0.656674	0.492582	0.414814	0.678	0.2	3.41673e-143	9.46844e-139	si:dkey-230p4.1 [Source:ZFIN;Acc:ZDB-GENE-081104-380]	NA	NA	K16464	NA
1	ENSDARG00000038028	ndufa6	1.28029	0.847966	0.594396	0.9	0.439	3.7191e-143	1.03064e-138	NADH:ubiquinone oxidoreductase subunit A6 [Source:ZFIN;Acc:ZDB-GENE-040426-1124]	GO:0005739(mitochondrion);GO:0005743(mitochondrial inner membrane);GO:0005747(mitochondrial respiratory chain complex I);GO:0006979(response to oxidative stress);GO:0016020(membrane);GO:0055114(oxidation-reduction process);GO:0070469(respirasome)	00190(Oxidative phosphorylation)	K03950	NA
1	ENSDARG00000045874	yeats4	0.397429	0.323017	0.299084	0.632	0.175	3.89764e-143	1.08011e-138	YEATS domain containing 4 [Source:ZFIN;Acc:ZDB-GENE-040718-252]	GO:0000812(Swr1 complex);GO:0005634(nucleus);GO:0006355(regulation of transcription, DNA-templated);GO:0035267(NuA4 histone acetyltransferase complex)	NA	K11341	NA
1	ENSDARG00000032129	gtf2f1	1.27116	0.794508	0.678011	0.812	0.32	3.95399e-143	1.09573e-138	general transcription factor IIF, polypeptide 1 [Source:ZFIN;Acc:ZDB-GENE-030131-4557]	GO:0003677(DNA binding);GO:0005634(nucleus);GO:0006367(transcription initiation from RNA polymerase II promoter);GO:0032968(positive regulation of transcription elongation from RNA polymerase II promoter)	03022(Basal transcription factors)	K03138	NA
1	ENSDARG00000032985	mrpl27	0.822199	0.583699	0.494265	0.812	0.313	6.55682e-143	1.81703e-138	mitochondrial ribosomal protein L27 [Source:ZFIN;Acc:ZDB-GENE-050522-129]	GO:0003735(structural constituent of ribosome);GO:0005622(intracellular);GO:0005762(mitochondrial large ribosomal subunit);GO:0005840(ribosome);GO:0006412(translation)	03010(Ribosome)	K02899	NA
1	ENSDARG00000003693	hars	1.26428	0.806689	0.648232	0.849	0.379	7.57588e-143	2.09943e-138	histidyl-tRNA synthetase [Source:ZFIN;Acc:ZDB-GENE-040912-152]	GO:0002040(sprouting angiogenesis);GO:0004812(aminoacyl-tRNA ligase activity);GO:0004821(histidine-tRNA ligase activity);GO:0005524(ATP binding);GO:0005737(cytoplasm);GO:0005739(mitochondrion);GO:0005829(cytosol);GO:0006418(tRNA aminoacylation for protein translation);GO:0006427(histidyl-tRNA aminoacylation);GO:0032543(mitochondrial translation);GO:0042802(identical protein binding);GO:1901342(re…	00970(Aminoacyl-tRNA biosynthesis)	K01892	EC:6.1.1.21
1	ENSDARG00000104451	slc39a7	0.401934	0.320739	0.32556	0.599	0.145	9.71384e-143	2.6919e-138	solute carrier family 39 (zinc transporter), member 7 [Source:ZFIN;Acc:ZDB-GENE-991110-20]	GO:0016020(membrane);GO:0016021(integral component of membrane);GO:0030001(metal ion transport);GO:0046873(metal ion transmembrane transporter activity);GO:0055085(transmembrane transport)	NA	K14713	NA
1	ENSDARG00000101047	rtcb	0.448034	0.349216	0.359488	0.639	0.168	1.05981e-142	2.93695e-138	RNA 2',3'-cyclic phosphate and 5'-OH ligase [Source:ZFIN;Acc:ZDB-GENE-040426-2096]	GO:0000166(nucleotide binding);GO:0000971(tRNA exon ligation utilizing 2',3' cyclic phosphate of 5'-exon as source of linkage phosphate);GO:0003972(RNA ligase (ATP) activity);GO:0005524(ATP binding);GO:0005634(nucleus);GO:0005737(cytoplasm);GO:0006388(tRNA splicing, via endonucleolytic cleavage and ligation);GO:0006396(RNA processing);GO:0008033(tRNA processing);GO:0008452(RNA ligase activity);GO…	NA	K14415	EC:6.5.1.8
1	ENSDARG00000076509	polr2d	1.5235	1.01322	0.588444	0.943	0.527	1.21018e-142	3.35365e-138	polymerase (RNA) II (DNA directed) polypeptide D [Source:ZFIN;Acc:ZDB-GENE-040714-2]	GO:0000166(nucleotide binding);GO:0000288(nuclear-transcribed mRNA catabolic process, deadenylation-dependent decay);GO:0000932(P-body);GO:0003697(single-stranded DNA binding);GO:0003727(single-stranded RNA binding);GO:0003824(catalytic activity);GO:0003899(DNA-directed 5'-3' RNA polymerase activity);GO:0005665(RNA polymerase II, core complex);GO:0006352(DNA-templated transcription, initiation);G…	03020(RNA polymerase)	K03012	NA
1	ENSDARG00000016664	rnf20	0.365731	0.29647	0.302897	0.581	0.138	1.28081e-142	3.54938e-138	ring finger protein 20, E3 ubiquitin protein ligase [Source:ZFIN;Acc:ZDB-GENE-130404-2]	GO:0004842(ubiquitin-protein transferase activity);GO:0005634(nucleus);GO:0006325(chromatin organization);GO:0010390(histone monoubiquitination);GO:0016567(protein ubiquitination);GO:0016740(transferase activity);GO:0046872(metal ion binding)	NA	K10696	EC:2.3.2.27
1	ENSDARG00000017571	mccc2	0.448513	0.360458	0.315321	0.672	0.203	1.28642e-142	3.56492e-138	methylcrotonoyl-CoA carboxylase 2 (beta) [Source:ZFIN;Acc:ZDB-GENE-040426-2493]	GO:0004485(methylcrotonoyl-CoA carboxylase activity);GO:0005739(mitochondrion);GO:0006552(leucine catabolic process);GO:0016874(ligase activity);GO:1905202(methylcrotonoyl-CoA carboxylase complex)	00280(Valine, leucine and isoleucine degradation)	K01969	EC:6.4.1.4
1	ENSDARG00000055357	leo1	0.686473	0.513636	0.418457	0.757	0.265	1.69543e-142	4.69838e-138	LEO1 homolog, Paf1/RNA polymerase II complex component [Source:ZFIN;Acc:ZDB-GENE-040426-2435]	GO:0005634(nucleus);GO:0006368(transcription elongation from RNA polymerase II promoter);GO:0007507(heart development);GO:0014032(neural crest cell development);GO:0016570(histone modification);GO:0016593(Cdc73/Paf1 complex);GO:0021529(spinal cord oligodendrocyte cell differentiation);GO:0021782(glial cell development);GO:0030318(melanocyte differentiation);GO:0032968(positive regulation of trans…	NA	K15177	NA
1	ENSDARG00000077536	snrnp200	0.933948	0.669328	0.480629	0.839	0.339	2.3715e-142	6.57189e-138	small nuclear ribonucleoprotein 200 (U5) [Source:ZFIN;Acc:ZDB-GENE-081105-64]	GO:0000388(spliceosome conformational change to release U4 (or U4atac) and U1 (or U11));GO:0000398(mRNA splicing, via spliceosome);GO:0003676(nucleic acid binding);GO:0004004(ATP-dependent RNA helicase activity);GO:0005524(ATP binding);GO:0005634(nucleus);GO:0005681(spliceosomal complex);GO:0005682(U5 snRNP);GO:0008026(ATP-dependent helicase activity);GO:0046540(U4/U6 x U5 tri-snRNP complex);GO:0…	03040(Spliceosome)	K12854	EC:3.6.4.13
1	ENSDARG00000099664	selenof	2.05558	1.2628	0.702915	0.942	0.554	3.32566e-142	9.21608e-138	selenoprotein F [Source:ZFIN;Acc:ZDB-GENE-030327-1]	GO:0005783(endoplasmic reticulum);GO:0005788(endoplasmic reticulum lumen);GO:0008430(selenium binding)	NA	NA	NA
1	ENSDARG00000096118	ost4	1.23495	0.827488	0.577643	0.881	0.4	3.70204e-142	1.02591e-137	oligosaccharyltransferase complex subunit 4 (non-catalytic) [Source:ZFIN;Acc:ZDB-GENE-110307-1]	GO:0016020(membrane);GO:0016021(integral component of membrane)	NA	NA	NA
1	ENSDARG00000053810	hnrnpc	0.537876	0.420819	0.354074	0.719	0.234	4.19089e-142	1.16138e-137	heterogeneous nuclear ribonucleoprotein C [Source:ZFIN;Acc:ZDB-GENE-040426-2043]	GO:0003676(nucleic acid binding);GO:0003723(RNA binding);GO:0005634(nucleus)	NA	NA	NA
1	ENSDARG00000020467	safb	1.65551	1.07141	0.627772	0.932	0.485	4.46213e-142	1.23655e-137	scaffold attachment factor B [Source:ZFIN;Acc:ZDB-GENE-030131-698]	GO:0003676(nucleic acid binding);GO:0003723(RNA binding);GO:0005634(nucleus);GO:0006355(regulation of transcription, DNA-templated);GO:0006357(regulation of transcription by RNA polymerase II);GO:0043565(sequence-specific DNA binding);GO:0050684(regulation of mRNA processing)	NA	NA	NA
1	ENSDARG00000045146	tomm22	0.834729	0.569694	0.551121	0.75	0.259	6.83518e-142	1.89416e-137	translocase of outer mitochondrial membrane 22 homolog (yeast) [Source:ZFIN;Acc:ZDB-GENE-030131-9810]	GO:0001889(liver development);GO:0005741(mitochondrial outer membrane);GO:0006886(intracellular protein transport)	NA	K17769	NA
1	ENSDARG00000056258	cdc27	0.369427	0.305853	0.272453	0.586	0.157	7.69587e-142	2.13268e-137	cell division cycle 27 [Source:ZFIN;Acc:ZDB-GENE-990706-2]	GO:0005515(protein binding);GO:0005575(cellular_component)	04110(Cell cycle);04114(Oocyte meiosis);04120(Ubiquitin mediated proteolysis);04914(Progesterone-mediated oocyte maturation)	K03350	NA
1	ENSDARG00000045846	osgep	0.450229	0.365037	0.302615	0.683	0.215	7.89446e-142	2.18771e-137	O-sialoglycoprotein endopeptidase [Source:ZFIN;Acc:ZDB-GENE-030131-7880]	GO:0000408(EKC/KEOPS complex);GO:0002949(tRNA threonylcarbamoyladenosine modification);GO:0005634(nucleus);GO:0005737(cytoplasm);GO:0008033(tRNA processing);GO:0016740(transferase activity);GO:0016746(transferase activity, transferring acyl groups);GO:0016747(transferase activity, transferring acyl groups other than amino-acyl groups);GO:0046872(metal ion binding);GO:0061711(N(6)-L-threonylcarbam…	NA	K01409	EC:2.3.1.234
1	ENSDARG00000077405	psip1b	1.11698	0.764744	0.54655	0.819	0.318	8.08841e-142	2.24146e-137	PC4 and SFRS1 interacting protein 1b [Source:ZFIN;Acc:ZDB-GENE-030131-3273]	NA	NA	NA	NA
1	ENSDARG00000040443	polr2i	0.509244	0.398999	0.351972	0.696	0.219	8.50471e-142	2.35683e-137	polymerase (RNA) II (DNA directed) polypeptide I [Source:ZFIN;Acc:ZDB-GENE-041010-106]	GO:0001193(maintenance of transcriptional fidelity during DNA-templated transcription elongation from RNA polymerase II promoter);GO:0003676(nucleic acid binding);GO:0003899(DNA-directed 5'-3' RNA polymerase activity);GO:0005634(nucleus);GO:0005665(RNA polymerase II, core complex);GO:0005730(nucleolus);GO:0006283(transcription-coupled nucleotide-excision repair);GO:0006351(transcription, DNA-temp…	03020(RNA polymerase)	K03017	NA
1	ENSDARG00000093936	si:dkeyp-1h4.6	0.950402	0.645982	0.557045	0.643	0.175	1.21138e-141	3.35698e-137	si:dkeyp-1h4.6 [Source:ZFIN;Acc:ZDB-GENE-060503-841]	NA	NA	NA	NA
1	ENSDARG00000023536	nnt	0.768047	0.558435	0.459805	0.797	0.298	1.31311e-141	3.63889e-137	nicotinamide nucleotide transhydrogenase [Source:ZFIN;Acc:ZDB-GENE-040426-2592]	GO:0005739(mitochondrion);GO:0006740(NADPH regeneration);GO:0008746(NAD(P)+ transhydrogenase activity);GO:0016020(membrane);GO:0016021(integral component of membrane);GO:0016491(oxidoreductase activity);GO:0050661(NADP binding);GO:0051287(NAD binding);GO:0055114(oxidation-reduction process);GO:1902600(proton transmembrane transport)	00760(Nicotinate and nicotinamide metabolism)	K00323	7.1.1.1;EC:1.6.1.2
1	ENSDARG00000004173	copa	0.6461	0.51483	0.32766	0.776	0.302	1.70934e-141	4.73693e-137	coatomer protein complex, subunit alpha [Source:ZFIN;Acc:ZDB-GENE-020905-2]	GO:0000139(Golgi membrane);GO:0005198(structural molecule activity);GO:0005515(protein binding);GO:0005737(cytoplasm);GO:0005794(Golgi apparatus);GO:0006886(intracellular protein transport);GO:0006888(endoplasmic reticulum to Golgi vesicle-mediated transport);GO:0006890(retrograde vesicle-mediated transport, Golgi to endoplasmic reticulum);GO:0006891(intra-Golgi vesicle-mediated transport);GO:001…	NA	K05236	NA
1	ENSDARG00000041340	mrpl51	0.444187	0.351681	0.336902	0.664	0.189	2.08725e-141	5.78418e-137	mitochondrial ribosomal protein L51 [Source:ZFIN;Acc:ZDB-GENE-050320-40]	GO:0003735(structural constituent of ribosome);GO:0005739(mitochondrion);GO:0005762(mitochondrial large ribosomal subunit);GO:0005840(ribosome);GO:0006412(translation)	NA	K17432	NA
1	ENSDARG00000018618	cpsf6	1.06059	0.773957	0.454541	0.897	0.421	2.40915e-141	6.67625e-137	cleavage and polyadenylation specific factor 6 [Source:ZFIN;Acc:ZDB-GENE-030131-5277]	GO:0003676(nucleic acid binding);GO:0003723(RNA binding);GO:0003729(mRNA binding);GO:0005634(nucleus);GO:0005654(nucleoplasm);GO:0005726(perichromatin fibrils);GO:0005737(cytoplasm);GO:0005849(mRNA cleavage factor complex);GO:0006397(mRNA processing);GO:0016607(nuclear speck);GO:0035061(interchromatin granule);GO:0042382(paraspeckles);GO:0046833(positive regulation of RNA export from nucleus);GO:…	03015(mRNA surveillance pathway)	K14398	NA
1	ENSDARG00000044942	mrpl45	0.521813	0.399038	0.387007	0.692	0.206	2.9486e-141	8.17116e-137	mitochondrial ribosomal protein L45 [Source:ZFIN;Acc:ZDB-GENE-040426-1041]	GO:0005739(mitochondrion)	NA	K17426	NA
1	ENSDARG00000010729	CABZ01073795.1	1.50286	0.936918	0.681721	0.704	0.219	6.32969e-141	1.75408e-136	interferon-induced protein 44 [Source:NCBI gene;Acc:795887]	GO:0005525(GTP binding);GO:0006955(immune response)	NA	NA	NA
1	ENSDARG00000015343	pgd	1.67222	0.982847	0.766725	0.835	0.361	6.34956e-141	1.75959e-136	phosphogluconate dehydrogenase [Source:ZFIN;Acc:ZDB-GENE-040426-2807]	GO:0004616(phosphogluconate dehydrogenase (decarboxylating) activity);GO:0006098(pentose-phosphate shunt);GO:0016491(oxidoreductase activity);GO:0019521(D-gluconate metabolic process);GO:0050661(NADP binding);GO:0055114(oxidation-reduction process)	00030(Pentose phosphate pathway);00480(Glutathione metabolism)	K00033	1.1.1.343;EC:1.1.1.44
1	ENSDARG00000098785	glrx3	0.691573	0.511749	0.434446	0.767	0.271	7.93006e-141	2.19758e-136	glutaredoxin 3 [Source:ZFIN;Acc:ZDB-GENE-041010-22]	GO:0005623(cell);GO:0009055(electron transfer activity);GO:0015035(protein disulfide oxidoreductase activity);GO:0022900(electron transport chain);GO:0045454(cell redox homeostasis);GO:0055114(oxidation-reduction process)	NA	NA	NA
1	ENSDARG00000016345	ncoa5	0.480219	0.392166	0.292228	0.697	0.237	8.36565e-141	2.31829e-136	nuclear receptor coactivator 5 [Source:ZFIN;Acc:ZDB-GENE-040912-155]	GO:0005575(cellular_component)	NA	NA	NA
1	ENSDARG00000008936	sec11a	1.22242	0.828353	0.561422	0.868	0.38	1.14653e-140	3.17727e-136	SEC11 homolog A, signal peptidase complex subunit [Source:ZFIN;Acc:ZDB-GENE-040718-227]	GO:0005783(endoplasmic reticulum);GO:0005787(signal peptidase complex);GO:0005789(endoplasmic reticulum membrane);GO:0006465(signal peptide processing);GO:0006508(proteolysis);GO:0008233(peptidase activity);GO:0008236(serine-type peptidase activity);GO:0016020(membrane);GO:0016021(integral component of membrane);GO:0016787(hydrolase activity)	03060(Protein export)	K13280	EC:3.4.21.89
1	ENSDARG00000035167	mrpl48	0.514091	0.392557	0.389122	0.672	0.192	1.40577e-140	3.89567e-136	mitochondrial ribosomal protein L48 [Source:ZFIN;Acc:ZDB-GENE-041008-125]	GO:0005761(mitochondrial ribosome)	NA	K17429	NA
1	ENSDARG00000019302	mid1ip1b	1.86112	0.950823	0.968922	0.707	0.232	2.22068e-140	6.15394e-136	MID1 interacting protein 1b [Source:ZFIN;Acc:ZDB-GENE-040426-1720]	GO:0003674(molecular_function);GO:0005634(nucleus);GO:0005737(cytoplasm);GO:0005856(cytoskeleton);GO:0005874(microtubule);GO:0008150(biological_process)	NA	NA	NA
1	ENSDARG00000057910	mrps34	0.545773	0.405563	0.428376	0.664	0.185	2.46217e-140	6.82317e-136	mitochondrial ribosomal protein S34 [Source:ZFIN;Acc:ZDB-GENE-041114-71]	GO:0003735(structural constituent of ribosome);GO:0005739(mitochondrion);GO:0008150(biological_process)	NA	K17412	NA
1	ENSDARG00000043848	sod1	4.54346	2.8935	0.650975	0.99	0.836	2.85091e-140	7.90043e-136	superoxide dismutase 1, soluble [Source:ZFIN;Acc:ZDB-GENE-990415-258]	GO:0004784(superoxide dismutase activity);GO:0005507(copper ion binding);GO:0005634(nucleus);GO:0005737(cytoplasm);GO:0005739(mitochondrion);GO:0005829(cytosol);GO:0006801(superoxide metabolic process);GO:0009410(response to xenobiotic stimulus);GO:0010038(response to metal ion);GO:0016209(antioxidant activity);GO:0016491(oxidoreductase activity);GO:0019430(removal of superoxide radicals);GO:0046…	04146(Peroxisome)	K04565	EC:1.15.1.1
1	ENSDARG00000095904	prpf31	0.365199	0.299305	0.287065	0.588	0.15	3.37533e-140	9.35373e-136	PRP31 pre-mRNA processing factor 31 homolog (yeast) [Source:ZFIN;Acc:ZDB-GENE-040426-1561]	GO:0000244(spliceosomal tri-snRNP complex assembly);GO:0000398(mRNA splicing, via spliceosome);GO:0003723(RNA binding);GO:0005634(nucleus);GO:0005681(spliceosomal complex);GO:0005687(U4 snRNP);GO:0005690(U4atac snRNP);GO:0006397(mRNA processing);GO:0008380(RNA splicing);GO:0015030(Cajal body);GO:0016607(nuclear speck);GO:0030622(U4atac snRNA binding);GO:0046540(U4/U6 x U5 tri-snRNP complex);GO:00…	03040(Spliceosome)	K12844	NA
1	ENSDARG00000043485	si:ch211-22i13.2	0.407882	0.339938	0.262881	0.631	0.196	3.90035e-140	1.08086e-135	si:ch211-22i13.2 [Source:ZFIN;Acc:ZDB-GENE-041014-143]	GO:0003674(molecular_function);GO:0005575(cellular_component);GO:0008150(biological_process)	NA	NA	NA
1	ENSDARG00000039667	mrpl38	0.740496	0.542664	0.448434	0.799	0.302	4.02026e-140	1.11409e-135	mitochondrial ribosomal protein L38 [Source:ZFIN;Acc:ZDB-GENE-040426-2373]	GO:0005762(mitochondrial large ribosomal subunit)	NA	K17419	NA
1	ENSDARG00000100199	si:ch1073-185p12.2	0.546112	0.423224	0.367775	0.656	0.189	5.90448e-140	1.63625e-135	si:ch1073-185p12.2 [Source:ZFIN;Acc:ZDB-GENE-110411-196]	GO:0005525(GTP binding);GO:0016020(membrane);GO:0016021(integral component of membrane)	NA	NA	NA
1	ENSDARG00000078059	nudcd2	0.307214	0.255556	0.265607	0.568	0.132	5.91712e-140	1.63975e-135	NudC domain containing 2 [Source:ZFIN;Acc:ZDB-GENE-040801-49]	GO:0005737(cytoplasm);GO:0006457(protein folding);GO:0032502(developmental process);GO:0051082(unfolded protein binding)	NA	NA	NA
1	ENSDARG00000063249	mrpl9	0.466956	0.360649	0.372692	0.639	0.17	6.23746e-140	1.72852e-135	mitochondrial ribosomal protein L9 [Source:ZFIN;Acc:ZDB-GENE-070717-4]	GO:0003735(structural constituent of ribosome);GO:0005622(intracellular);GO:0005739(mitochondrion);GO:0005840(ribosome);GO:0006412(translation)	03010(Ribosome)	K02939	NA
1	ENSDARG00000021677	phf11	0.645346	0.480071	0.426824	0.694	0.213	7.32784e-140	2.03069e-135	PHD finger protein 11 [Source:ZFIN;Acc:ZDB-GENE-081104-417]	GO:0046872(metal ion binding)	NA	NA	NA
1	ENSDARG00000003487	nup93	0.528199	0.401572	0.395424	0.692	0.207	8.88456e-140	2.46209e-135	nucleoporin 93 [Source:ZFIN;Acc:ZDB-GENE-990415-46]	GO:0005634(nucleus);GO:0005643(nuclear pore);GO:0006913(nucleocytoplasmic transport);GO:0015031(protein transport);GO:0016020(membrane);GO:0017056(structural constituent of nuclear pore);GO:0051028(mRNA transport)	03013(RNA transport)	K14309	NA
1	ENSDARG00000014517	usp5	0.63108	0.487202	0.373302	0.747	0.266	9.77604e-140	2.70914e-135	ubiquitin specific peptidase 5 (isopeptidase T) [Source:ZFIN;Acc:ZDB-GENE-040426-2584]	GO:0004197(cysteine-type endopeptidase activity);GO:0004843(thiol-dependent ubiquitin-specific protease activity);GO:0005515(protein binding);GO:0006508(proteolysis);GO:0006511(ubiquitin-dependent protein catabolic process);GO:0008233(peptidase activity);GO:0008234(cysteine-type peptidase activity);GO:0008270(zinc ion binding);GO:0009953(dorsal/ventral pattern formation);GO:0016579(protein deubiq…	NA	K11836	EC:3.4.19.12
1	ENSDARG00000004956	zmat2	0.822811	0.638644	0.365549	0.849	0.37	1.06444e-139	2.94979e-135	zinc finger, matrin-type 2 [Source:ZFIN;Acc:ZDB-GENE-030131-3197]	GO:0000398(mRNA splicing, via spliceosome);GO:0003676(nucleic acid binding);GO:0005681(spliceosomal complex);GO:0008270(zinc ion binding);GO:0046540(U4/U6 x U5 tri-snRNP complex);GO:0046872(metal ion binding)	03040(Spliceosome)	K12848	NA
1	ENSDARG00000104696	apooa	0.333939	0.273518	0.28795	0.561	0.128	1.40916e-139	3.90506e-135	apolipoprotein O, a [Source:ZFIN;Acc:ZDB-GENE-031118-91]	GO:0000139(Golgi membrane);GO:0003674(molecular_function);GO:0005515(protein binding);GO:0005576(extracellular region);GO:0005739(mitochondrion);GO:0005743(mitochondrial inner membrane);GO:0005789(endoplasmic reticulum membrane);GO:0005829(cytosol);GO:0016020(membrane);GO:0016021(integral component of membrane);GO:0042407(cristae formation);GO:0061617(MICOS complex)	NA	NA	NA
1	ENSDARG00000077226	smarca4a	1.28111	0.860546	0.574069	0.892	0.424	1.42098e-139	3.93783e-135	SWI/SNF related, matrix associated, actin dependent regulator of chromatin, subfamily a, member 4a [Source:ZFIN;Acc:ZDB-GENE-030605-1]	GO:0000185(activation of MAPKKK activity);GO:0001947(heart looping);GO:0003406(retinal pigment epithelium development);GO:0003407(neural retina development);GO:0005515(protein binding);GO:0005524(ATP binding);GO:0005634(nucleus);GO:0006355(regulation of transcription, DNA-templated);GO:0007417(central nervous system development);GO:0010842(retina layer formation);GO:0014032(neural crest cell deve…	NA	K11647	EC:3.6.4.-
1	ENSDARG00000092873	zgc:193541	2.97773	1.81979	0.710439	0.965	0.706	1.77813e-139	4.92756e-135	zgc:193541 [Source:ZFIN;Acc:ZDB-GENE-081022-15]	GO:0003674(molecular_function);GO:0005739(mitochondrion);GO:0008150(biological_process);GO:0016020(membrane);GO:0016021(integral component of membrane)	NA	K18193	NA
1	ENSDARG00000004906	stip1	1.03574	0.731214	0.5023	0.871	0.381	2.75785e-139	7.64254e-135	stress-induced phosphoprotein 1 [Source:ZFIN;Acc:ZDB-GENE-041121-17]	GO:0005515(protein binding);GO:0008150(biological_process);GO:0051879(Hsp90 protein binding)	NA	K09553	NA
1	ENSDARG00000104173	tufm	1.19584	0.79571	0.587713	0.869	0.4	3.51069e-139	9.72883e-135	Tu translation elongation factor, mitochondrial [Source:ZFIN;Acc:ZDB-GENE-050320-73]	GO:0000166(nucleotide binding);GO:0003746(translation elongation factor activity);GO:0003924(GTPase activity);GO:0005525(GTP binding);GO:0005622(intracellular);GO:0005739(mitochondrion);GO:0006414(translational elongation);GO:0070125(mitochondrial translational elongation)	NA	K02358	NA
1	ENSDARG00000012261	eftud2	0.489579	0.383767	0.351312	0.668	0.199	5.15715e-139	1.42915e-134	elongation factor Tu GTP binding domain containing 2 [Source:ZFIN;Acc:ZDB-GENE-040426-1569]	GO:0000398(mRNA splicing, via spliceosome);GO:0003924(GTPase activity);GO:0005525(GTP binding);GO:0005829(cytosol);GO:0030623(U5 snRNA binding);GO:0043010(camera-type eye development);GO:0045664(regulation of neuron differentiation);GO:0046540(U4/U6 x U5 tri-snRNP complex);GO:0048666(neuron development);GO:0060322(head development);GO:0071007(U2-type catalytic step 2 spliceosome);GO:1990904(ribon…	03040(Spliceosome)	K12852	NA
1	ENSDARG00000020679	clpp	0.584724	0.437583	0.418199	0.686	0.208	5.16156e-139	1.43037e-134	caseinolytic mitochondrial matrix peptidase proteolytic subunit [Source:ZFIN;Acc:ZDB-GENE-030131-7860]	GO:0004176(ATP-dependent peptidase activity);GO:0004252(serine-type endopeptidase activity);GO:0006508(proteolysis);GO:0006515(protein quality control for misfolded or incompletely synthesized proteins);GO:0008233(peptidase activity);GO:0008236(serine-type peptidase activity);GO:0009368(endopeptidase Clp complex);GO:0016787(hydrolase activity);GO:0042802(identical protein binding);GO:0051117(ATPa…	NA	K01358	EC:3.4.21.92
1	ENSDARG00000041921	hsbp1b	1.09838	0.774023	0.50493	0.881	0.401	7.42317e-139	2.05711e-134	heat shock factor binding protein 1b [Source:ZFIN;Acc:ZDB-GENE-040426-1721]	GO:0003714(transcription corepressor activity);GO:0007417(central nervous system development);GO:0014029(neural crest formation);GO:1903507(negative regulation of nucleic acid-templated transcription)	NA	NA	NA
1	ENSDARG00000036700	si:ch211-114n24.6	2.11668	1.07994	0.970861	0.767	0.331	7.70182e-139	2.13433e-134	si:ch211-114n24.6 [Source:ZFIN;Acc:ZDB-GENE-120214-26]	GO:0000166(nucleotide binding);GO:0000226(microtubule cytoskeleton organization);GO:0000278(mitotic cell cycle);GO:0003924(GTPase activity);GO:0005200(structural constituent of cytoskeleton);GO:0005525(GTP binding);GO:0005737(cytoplasm);GO:0005856(cytoskeleton);GO:0005874(microtubule);GO:0007017(microtubule-based process)	NA	NA	NA
1	ENSDARG00000042876	abracl	2.40757	1.38684	0.795773	0.892	0.453	1.42873e-138	3.95929e-134	ABRA C-terminal like [Source:ZFIN;Acc:ZDB-GENE-030131-8594]	GO:0032970(regulation of actin filament-based process)	NA	NA	NA
1	ENSDARG00000017844	copz1	1.14597	0.804651	0.510139	0.878	0.398	1.94282e-138	5.38395e-134	coatomer protein complex, subunit zeta 1 [Source:ZFIN;Acc:ZDB-GENE-000406-6]	GO:0002088(lens development in camera-type eye);GO:0006886(intracellular protein transport);GO:0006890(retrograde vesicle-mediated transport, Golgi to endoplasmic reticulum);GO:0006891(intra-Golgi vesicle-mediated transport);GO:0016020(membrane);GO:0016192(vesicle-mediated transport);GO:0030117(membrane coat);GO:0030126(COPI vesicle coat)	NA	K20472	NA
1	ENSDARG00000111714	BOLA2	0.485946	0.380065	0.354551	0.674	0.199	2.47749e-138	6.86562e-134	zgc:112271 [Source:ZFIN;Acc:ZDB-GENE-050522-443]	GO:0005575(cellular_component);GO:0008150(biological_process)	NA	NA	NA
1	ENSDARG00000041108	ctsh	0.777318	0.611177	0.346915	0.738	0.276	3.01339e-138	8.3507e-134	cathepsin H [Source:ZFIN;Acc:ZDB-GENE-030131-3539]	GO:0004197(cysteine-type endopeptidase activity);GO:0005615(extracellular space);GO:0005764(lysosome);GO:0006508(proteolysis);GO:0008233(peptidase activity);GO:0008234(cysteine-type peptidase activity);GO:0016787(hydrolase activity);GO:0051603(proteolysis involved in cellular protein catabolic process)	04142(Lysosome);04210(Apoptosis)	K01366	EC:3.4.22.16
1	ENSDARG00000011921	txnl1	0.762168	0.565661	0.430172	0.806	0.311	3.2401e-138	8.97896e-134	thioredoxin-like 1 [Source:ZFIN;Acc:ZDB-GENE-040426-701]	GO:0005623(cell);GO:0045454(cell redox homeostasis)	NA	NA	NA
1	ENSDARG00000008237	sars	1.33539	0.882675	0.597309	0.893	0.427	3.33794e-138	9.25011e-134	seryl-tRNA synthetase [Source:ZFIN;Acc:ZDB-GENE-040831-1]	GO:0000122(negative regulation of transcription by RNA polymerase II);GO:0000166(nucleotide binding);GO:0000978(RNA polymerase II proximal promoter sequence-specific DNA binding);GO:0001525(angiogenesis);GO:0001569(branching involved in blood vessel morphogenesis);GO:0001944(vasculature development);GO:0003677(DNA binding);GO:0004812(aminoacyl-tRNA ligase activity);GO:0004828(serine-tRNA ligase a…	00970(Aminoacyl-tRNA biosynthesis)	K01875	EC:6.1.1.11
1	ENSDARG00000038768	mrpl12	2.03232	1.20754	0.751061	0.896	0.52	4.3656e-138	1.20979e-133	mitochondrial ribosomal protein L12 [Source:ZFIN;Acc:ZDB-GENE-050417-187]	GO:0003735(structural constituent of ribosome);GO:0005622(intracellular);GO:0005762(mitochondrial large ribosomal subunit);GO:0005840(ribosome);GO:0006390(mitochondrial transcription);GO:0006412(translation)	03010(Ribosome)	K02935	NA
1	ENSDARG00000071679	mydgf	0.386575	0.312115	0.30867	0.601	0.154	4.43536e-138	1.22913e-133	myeloid-derived growth factor [Source:ZFIN;Acc:ZDB-GENE-040718-183]	GO:0003674(molecular_function);GO:0008150(biological_process)	NA	NA	NA
1	ENSDARG00000010571	ezh2	0.468234	0.382857	0.290423	0.656	0.208	4.63534e-138	1.28455e-133	enhancer of zeste 2 polycomb repressive complex 2 subunit [Source:ZFIN;Acc:ZDB-GENE-041111-259]	GO:0005515(protein binding);GO:0018024(histone-lysine N-methyltransferase activity);GO:0034968(histone lysine methylation)	00310(Lysine degradation)	K11430	EC:2.1.1.43
1	ENSDARG00000008097	srsf9	0.760469	0.591679	0.362075	0.829	0.351	5.05718e-138	1.40145e-133	serine and arginine rich splicing factor 9 [Source:ZFIN;Acc:ZDB-GENE-040426-2397]	GO:0000381(regulation of alternative mRNA splicing, via spliceosome);GO:0003676(nucleic acid binding);GO:0003723(RNA binding);GO:0005575(cellular_component);GO:0005634(nucleus);GO:0016607(nuclear speck);GO:0045292(mRNA cis splicing, via spliceosome)	03040(Spliceosome);05168(Herpes simplex virus 1 infection)	K21123	NA
1	ENSDARG00000041400	ndufa3	0.910449	0.651395	0.483045	0.836	0.346	5.58745e-138	1.54839e-133	NADH:ubiquinone oxidoreductase subunit A3 [Source:ZFIN;Acc:ZDB-GENE-040801-18]	GO:0003674(molecular_function);GO:0005743(mitochondrial inner membrane);GO:0005747(mitochondrial respiratory chain complex I);GO:0008150(biological_process);GO:0016020(membrane);GO:0016021(integral component of membrane)	00190(Oxidative phosphorylation)	K03947	NA
1	ENSDARG00000057484	srsf2a	2.37834	1.53586	0.630915	0.969	0.657	6.81519e-138	1.88863e-133	serine and arginine rich splicing factor 2a [Source:ZFIN;Acc:ZDB-GENE-040426-2706]	GO:0000381(regulation of alternative mRNA splicing, via spliceosome);GO:0003676(nucleic acid binding);GO:0003723(RNA binding);GO:0005634(nucleus);GO:0005737(cytoplasm);GO:0016607(nuclear speck);GO:0043484(regulation of RNA splicing);GO:0045292(mRNA cis splicing, via spliceosome)	03040(Spliceosome);05168(Herpes simplex virus 1 infection)	K12891	NA
1	ENSDARG00000058041	ndufa8	1.49316	0.961958	0.634327	0.903	0.475	7.43124e-138	2.05935e-133	NADH:ubiquinone oxidoreductase subunit A8 [Source:ZFIN;Acc:ZDB-GENE-040426-1688]	GO:0005739(mitochondrion);GO:0005743(mitochondrial inner membrane);GO:0005747(mitochondrial respiratory chain complex I);GO:0006120(mitochondrial electron transport, NADH to ubiquinone);GO:0016020(membrane);GO:0055114(oxidation-reduction process);GO:0070469(respirasome)	00190(Oxidative phosphorylation)	K03952	NA
1	ENSDARG00000004757	ybx1	24.4552	18.3366	0.415418	0.997	0.988	8.02775e-138	2.22465e-133	Y box binding protein 1 [Source:ZFIN;Acc:ZDB-GENE-000629-3]	GO:0003676(nucleic acid binding);GO:0003723(RNA binding);GO:0005634(nucleus);GO:0008190(eukaryotic initiation factor 4E binding);GO:0045947(negative regulation of translational initiation);GO:0048025(negative regulation of mRNA splicing, via spliceosome);GO:0050686(negative regulation of mRNA processing);GO:0051236(establishment of RNA localization);GO:1900364(negative regulation of mRNA polyaden…	NA	K09276	NA
1	ENSDARG00000059398	myef2	0.765572	0.56329	0.44266	0.806	0.313	8.65052e-138	2.39723e-133	myelin expression factor 2 [Source:ZFIN;Acc:ZDB-GENE-051120-114]	GO:0000981(DNA-binding transcription factor activity, RNA polymerase II-specific);GO:0003676(nucleic acid binding);GO:0003697(single-stranded DNA binding);GO:0003723(RNA binding);GO:0003729(mRNA binding);GO:0005575(cellular_component);GO:0005634(nucleus);GO:0005737(cytoplasm);GO:0006357(regulation of transcription by RNA polymerase II);GO:0060216(definitive hemopoiesis);GO:0071014(post-mRNA relea…	NA	NA	NA
1	ENSDARG00000075132	fh	0.413259	0.336386	0.296929	0.656	0.196	9.08252e-138	2.51695e-133	fumarate hydratase [Source:ZFIN;Acc:ZDB-GENE-010724-6]	GO:0003824(catalytic activity);GO:0004333(fumarate hydratase activity);GO:0006099(tricarboxylic acid cycle);GO:0006106(fumarate metabolic process);GO:0016829(lyase activity);GO:0045239(tricarboxylic acid cycle enzyme complex)	00020(Citrate cycle (TCA cycle));00620(Pyruvate metabolism)	K01679	EC:4.2.1.2
1	ENSDARG00000035625	snrnp27	0.654445	0.502628	0.380781	0.772	0.287	1.17828e-137	3.26524e-133	small nuclear ribonucleoprotein 27 (U4/U6.U5) [Source:ZFIN;Acc:ZDB-GENE-040718-457]	GO:0003674(molecular_function);GO:0005634(nucleus);GO:0006397(mRNA processing);GO:0008380(RNA splicing)	03040(Spliceosome)	K12846	NA
1	ENSDARG00000031434	rcor1	0.448783	0.367283	0.289127	0.654	0.204	1.63121e-137	4.5204e-133	REST corepressor 1 [Source:ZFIN;Acc:ZDB-GENE-050506-79]	GO:0003677(DNA binding);GO:0003700(DNA-binding transcription factor activity);GO:0005634(nucleus);GO:0005667(transcription factor complex);GO:0006355(regulation of transcription, DNA-templated);GO:0008134(transcription factor binding);GO:0030097(hemopoiesis);GO:0044212(transcription regulatory region DNA binding);GO:1900052(regulation of retinoic acid biosynthetic process)	NA	NA	NA
1	ENSDARG00000029064	uqcrq	2.30778	1.43704	0.683407	0.949	0.602	2.78665e-137	7.72237e-133	ubiquinol-cytochrome c reductase, complex III subunit VII [Source:ZFIN;Acc:ZDB-GENE-040718-199]	GO:0005750(mitochondrial respiratory chain complex III);GO:0006122(mitochondrial electron transport, ubiquinol to cytochrome c);GO:0008121(ubiquinol-cytochrome-c reductase activity)	00190(Oxidative phosphorylation);04260(Cardiac muscle contraction)	K00418	NA
1	ENSDARG00000017781	hsd17b10	0.585435	0.444049	0.39879	0.725	0.238	3.32218e-137	9.20642e-133	hydroxysteroid (17-beta) dehydrogenase 10 [Source:ZFIN;Acc:ZDB-GENE-041010-201]	GO:0005575(cellular_component);GO:0016491(oxidoreductase activity);GO:0055114(oxidation-reduction process)	00280(Valine, leucine and isoleucine degradation)	K08683	1.1.1.178;EC:1.1.1.35
1	ENSDARG00000013379	ppp6r3	0.844877	0.647923	0.382919	0.851	0.372	3.77446e-137	1.04598e-132	protein phosphatase 6, regulatory subunit 3 [Source:ZFIN;Acc:ZDB-GENE-030131-3251]	GO:0003674(molecular_function);GO:0005575(cellular_component);GO:0008150(biological_process)	NA	K15501	NA
1	ENSDARG00000062916	mrpl37	0.521779	0.400297	0.382367	0.697	0.215	4.73586e-137	1.3124e-132	mitochondrial ribosomal protein L37 [Source:ZFIN;Acc:ZDB-GENE-050309-20]	GO:0003735(structural constituent of ribosome);GO:0005739(mitochondrion);GO:0005840(ribosome);GO:0006412(translation)	NA	K17418	NA
1	ENSDARG00000021582	dynlrb1	0.969177	0.7103	0.448331	0.856	0.379	6.22526e-137	1.72514e-132	dynein, light chain, roadblock-type 1 [Source:ZFIN;Acc:ZDB-GENE-040426-989]	GO:0003774(motor activity);GO:0005737(cytoplasm);GO:0005856(cytoskeleton);GO:0005868(cytoplasmic dynein complex);GO:0005874(microtubule);GO:0007018(microtubule-based movement);GO:0007179(transforming growth factor beta receptor signaling pathway);GO:0030286(dynein complex);GO:0036157(outer dynein arm);GO:0045505(dynein intermediate chain binding)	NA	K10419	NA
1	ENSDARG00000016505	apbb1ip	0.523733	0.418716	0.322859	0.669	0.212	8.03317e-137	2.22615e-132	amyloid beta (A4) precursor protein-binding, family B, member 1 interacting protein [Source:ZFIN;Acc:ZDB-GENE-040426-1318]	GO:0007165(signal transduction)	NA	NA	NA
1	ENSDARG00000004280	seh1l	0.469849	0.372843	0.33363	0.682	0.211	1.02888e-136	2.85123e-132	SEH1-like (S. cerevisiae) [Source:ZFIN;Acc:ZDB-GENE-030131-6689]	GO:0000775(chromosome, centromeric region);GO:0000776(kinetochore);GO:0000777(condensed chromosome kinetochore);GO:0005198(structural molecule activity);GO:0005515(protein binding);GO:0005634(nucleus);GO:0005643(nuclear pore);GO:0005694(chromosome);GO:0005764(lysosome);GO:0005765(lysosomal membrane);GO:0006999(nuclear pore organization);GO:0007049(cell cycle);GO:0007059(chromosome segregation);GO…	03013(RNA transport);04150(mTOR signaling pathway)	K14299	NA
1	ENSDARG00000030756	dnmt1	0.824314	0.575306	0.518863	0.683	0.206	1.05306e-136	2.91825e-132	DNA (cytosine-5-)-methyltransferase 1 [Source:ZFIN;Acc:ZDB-GENE-990714-15]	GO:0001889(liver development);GO:0002088(lens development in camera-type eye);GO:0003677(DNA binding);GO:0003682(chromatin binding);GO:0003886(DNA (cytosine-5-)-methyltransferase activity);GO:0005634(nucleus);GO:0006306(DNA methylation);GO:0007368(determination of left/right symmetry);GO:0008168(methyltransferase activity);GO:0008270(zinc ion binding);GO:0010216(maintenance of DNA methylation);GO…	00270(Cysteine and methionine metabolism)	K00558	EC:2.1.1.37
1	ENSDARG00000010238	rbm22	0.454575	0.36894	0.301132	0.678	0.22	1.1215e-136	3.10791e-132	RNA binding motif protein 22 [Source:ZFIN;Acc:ZDB-GENE-040426-2298]	GO:0000387(spliceosomal snRNP assembly);GO:0000398(mRNA splicing, via spliceosome);GO:0000974(Prp19 complex);GO:0003676(nucleic acid binding);GO:0003723(RNA binding);GO:0005634(nucleus);GO:0005681(spliceosomal complex);GO:0005737(cytoplasm);GO:0006397(mRNA processing);GO:0007275(multicellular organism development);GO:0008380(RNA splicing);GO:0017070(U6 snRNA binding);GO:0033120(positive regulatio…	03040(Spliceosome)	K12872	NA
1	ENSDARG00000095774	emd	0.414576	0.343565	0.271056	0.624	0.188	1.16342e-136	3.22407e-132	emerin (Emery-Dreifuss muscular dystrophy) [Source:ZFIN;Acc:ZDB-GENE-070501-2]	GO:0016020(membrane);GO:0016021(integral component of membrane)	NA	NA	NA
1	ENSDARG00000004161	ik	0.649604	0.506911	0.357829	0.765	0.286	1.3753e-136	3.81122e-132	IK cytokine [Source:ZFIN;Acc:ZDB-GENE-030131-960]	GO:0005634(nucleus);GO:0007094(mitotic spindle assembly checkpoint);GO:0060047(heart contraction)	NA	K13109	NA
1	ENSDARG00000008380	brd7	0.4058	0.323314	0.327833	0.588	0.147	1.54794e-136	4.28964e-132	bromodomain containing 7 [Source:ZFIN;Acc:ZDB-GENE-040426-2687]	GO:0005515(protein binding)	NA	K11723	NA
1	ENSDARG00000054164	mrps17	0.414875	0.325708	0.349097	0.604	0.15	2.10313e-136	5.8282e-132	mitochondrial ribosomal protein S17 [Source:ZFIN;Acc:ZDB-GENE-050522-390]	GO:0003735(structural constituent of ribosome);GO:0005622(intracellular);GO:0005763(mitochondrial small ribosomal subunit);GO:0005840(ribosome);GO:0006412(translation)	03010(Ribosome)	K02961	NA
1	ENSDARG00000012519	hcfc1b	0.85758	0.661641	0.374224	0.85	0.372	2.23715e-136	6.19959e-132	host cell factor C1b [Source:ZFIN;Acc:ZDB-GENE-030131-2411]	GO:0002062(chondrocyte differentiation);GO:0005515(protein binding);GO:0048188(Set1C/COMPASS complex);GO:0048703(embryonic viscerocranium morphogenesis);GO:0071339(MLL1 complex)	05168(Herpes simplex virus 1 infection)	K14966	NA
1	ENSDARG00000087636	hmgn6	4.09494	2.74787	0.575526	0.986	0.798	2.43723e-136	6.75407e-132	high mobility group nucleosome binding domain 6 [Source:ZFIN;Acc:ZDB-GENE-030131-1005]	GO:0000785(chromatin);GO:0003682(chromatin binding);GO:0005634(nucleus);GO:0031492(nucleosomal DNA binding);GO:0045944(positive regulation of transcription by RNA polymerase II);GO:0061178(regulation of insulin secretion involved in cellular response to glucose stimulus)	NA	K11299	NA
1	ENSDARG00000011272	uqcc2	0.330823	0.273195	0.276129	0.564	0.137	3.9159e-136	1.08517e-131	ubiquinol-cytochrome c reductase complex assembly factor 2 [Source:ZFIN;Acc:ZDB-GENE-040426-1726]	GO:0002082(regulation of oxidative phosphorylation);GO:0003674(molecular_function);GO:0005739(mitochondrion);GO:0005743(mitochondrial inner membrane);GO:0005758(mitochondrial intermembrane space);GO:0005759(mitochondrial matrix);GO:0034551(mitochondrial respiratory chain complex III assembly);GO:0042645(mitochondrial nucleoid);GO:0050796(regulation of insulin secretion);GO:0070131(positive regula…	NA	K17682	NA
1	ENSDARG00000034189	oxsr1a	0.635416	0.526329	0.271739	0.764	0.32	5.70869e-136	1.58199e-131	oxidative stress responsive kinase 1a [Source:ZFIN;Acc:ZDB-GENE-070620-25]	GO:0004672(protein kinase activity);GO:0004674(protein serine/threonine kinase activity);GO:0005524(ATP binding);GO:0005737(cytoplasm);GO:0006468(protein phosphorylation);GO:0023014(signal transduction by protein phosphorylation);GO:0031098(stress-activated protein kinase signaling cascade);GO:0032147(activation of protein kinase activity)	NA	K08835	EC:2.7.11.1
1	ENSDARG00000017775	atp5mc3a	3.60619	2.05582	0.810764	0.954	0.698	5.85537e-136	1.62264e-131	ATP synthase membrane subunit c locus 3a [Source:ZFIN;Acc:ZDB-GENE-040426-857]	GO:0000276(mitochondrial proton-transporting ATP synthase complex, coupling factor F(o));GO:0006811(ion transport);GO:0008289(lipid binding);GO:0015078(proton transmembrane transporter activity);GO:0015986(ATP synthesis coupled proton transport);GO:0015991(ATP hydrolysis coupled proton transport);GO:0016020(membrane);GO:0016021(integral component of membrane);GO:0033177(proton-transporting two-se…	00190(Oxidative phosphorylation)	K02128	NA
1	ENSDARG00000091367	prpf6	0.634386	0.493339	0.36278	0.769	0.288	5.86552e-136	1.62545e-131	PRP6 pre-mRNA processing factor 6 homolog (S. cerevisiae) [Source:ZFIN;Acc:ZDB-GENE-030131-2575]	GO:0000244(spliceosomal tri-snRNP complex assembly);GO:0000398(mRNA splicing, via spliceosome);GO:0005515(protein binding);GO:0005634(nucleus);GO:0006396(RNA processing);GO:0046540(U4/U6 x U5 tri-snRNP complex);GO:0071013(catalytic step 2 spliceosome)	03040(Spliceosome)	K12855	NA
1	ENSDARG00000007791	ppp2r1ba	0.702109	0.54509	0.365202	0.797	0.321	6.69519e-136	1.85537e-131	protein phosphatase 2, regulatory subunit A, beta a [Source:ZFIN;Acc:ZDB-GENE-040426-2700]	GO:0000159(protein phosphatase type 2A complex);GO:0004722(protein serine/threonine phosphatase activity);GO:0005515(protein binding);GO:0005575(cellular_component);GO:0005737(cytoplasm);GO:0006470(protein dephosphorylation);GO:0019888(protein phosphatase regulator activity);GO:0043666(regulation of phosphoprotein phosphatase activity)	03015(mRNA surveillance pathway);04114(Oocyte meiosis);04261(Adrenergic signaling in cardiomyocytes);04350(TGF-beta signaling pathway);04530(Tight junction)	K03456	NA
1	ENSDARG00000076486	acp1	0.698321	0.507768	0.459722	0.761	0.273	7.98025e-136	2.21149e-131	acid phosphatase 1 [Source:ZFIN;Acc:ZDB-GENE-050327-12]	GO:0003993(acid phosphatase activity);GO:0004725(protein tyrosine phosphatase activity);GO:0004726(non-membrane spanning protein tyrosine phosphatase activity);GO:0005737(cytoplasm);GO:0006470(protein dephosphorylation);GO:0035335(peptidyl-tyrosine dephosphorylation);GO:0048793(pronephros development)	00730(Thiamine metabolism);00740(Riboflavin metabolism)	K14394	3.1.3.48;EC:3.1.3.2
1	ENSDARG00000039346	ndufa5	1.02647	0.720007	0.511615	0.86	0.381	8.31032e-136	2.30296e-131	NADH:ubiquinone oxidoreductase subunit A5 [Source:ZFIN;Acc:ZDB-GENE-050320-17]	GO:0005747(mitochondrial respiratory chain complex I);GO:0022904(respiratory electron transport chain)	00190(Oxidative phosphorylation)	K03949	NA
1	ENSDARG00000018491	pdia4	0.469648	0.378584	0.310967	0.606	0.172	8.67433e-136	2.40383e-131	protein disulfide isomerase family A, member 4 [Source:ZFIN;Acc:ZDB-GENE-030131-5493]	GO:0003756(protein disulfide isomerase activity);GO:0005783(endoplasmic reticulum);GO:0005788(endoplasmic reticulum lumen);GO:0006457(protein folding);GO:0009986(cell surface);GO:0016853(isomerase activity);GO:0034976(response to endoplasmic reticulum stress);GO:0045454(cell redox homeostasis)	04141(Protein processing in endoplasmic reticulum)	K09582	EC:5.3.4.1
1	ENSDARG00000055639	ruvbl2	0.403982	0.327	0.304999	0.639	0.182	1.07995e-135	2.99275e-131	RuvB-like AAA ATPase 2 [Source:ZFIN;Acc:ZDB-GENE-030109-1]	GO:0000166(nucleotide binding);GO:0000812(Swr1 complex);GO:0003351(epithelial cilium movement);GO:0003678(DNA helicase activity);GO:0004003(ATP-dependent DNA helicase activity);GO:0004386(helicase activity);GO:0005524(ATP binding);GO:0005634(nucleus);GO:0006281(DNA repair);GO:0006310(DNA recombination);GO:0006338(chromatin remodeling);GO:0006357(regulation of transcription by RNA polymerase II);G…	NA	K11338	EC:3.6.4.12
1	ENSDARG00000100060	exosc7	0.307235	0.256424	0.260813	0.56	0.132	1.12768e-135	3.12503e-131	exosome component 7 [Source:ZFIN;Acc:ZDB-GENE-050417-47]	GO:0000176(nuclear exosome (RNase complex));GO:0000177(cytoplasmic exosome (RNase complex));GO:0000467(exonucleolytic trimming to generate mature 3'-end of 5.8S rRNA from tricistronic rRNA transcript (SSU-rRNA, 5.8S rRNA, LSU-rRNA));GO:0016075(rRNA catabolic process);GO:0017091(AU-rich element binding);GO:0034427(nuclear-transcribed mRNA catabolic process, exonucleolytic, 3'-5');GO:0034473(U1 snR…	03018(RNA degradation)	K12589	NA
1	ENSDARG00000102808	calr3b	1.84738	1.09325	0.756852	0.853	0.381	1.38518e-135	3.83862e-131	calreticulin 3b [Source:ZFIN;Acc:ZDB-GENE-030131-9907]	GO:0005509(calcium ion binding);GO:0005515(protein binding);GO:0005783(endoplasmic reticulum);GO:0006457(protein folding);GO:0046872(metal ion binding);GO:0051082(unfolded protein binding)	04141(Protein processing in endoplasmic reticulum);04145(Phagosome);05168(Herpes simplex virus 1 infection)	K08057	NA
1	ENSDARG00000070568	atad5a	0.378897	0.296171	0.355376	0.519	0.1	1.40406e-135	3.89093e-131	ATPase family, AAA domain containing 5a [Source:ZFIN;Acc:ZDB-GENE-070912-20]	GO:0003677(DNA binding);GO:0005524(ATP binding);GO:0005575(cellular_component);GO:0005634(nucleus)	NA	NA	NA
1	ENSDARG00000037318	ddost	1.1149	0.764092	0.545092	0.861	0.38	1.43605e-135	3.97957e-131	dolichyl-diphosphooligosaccharide--protein glycosyltransferase subunit (non-catalytic) [Source:ZFIN;Acc:ZDB-GENE-040426-2147]	GO:0005783(endoplasmic reticulum);GO:0005789(endoplasmic reticulum membrane);GO:0006486(protein glycosylation);GO:0016020(membrane);GO:0016021(integral component of membrane);GO:0018279(protein N-linked glycosylation via asparagine)	00510(N-Glycan biosynthesis);04141(Protein processing in endoplasmic reticulum)	K12670	NA
1	ENSDARG00000040564	hnrnpul1	0.490606	0.388454	0.336822	0.696	0.223	1.58871e-135	4.40264e-131	heterogeneous nuclear ribonucleoprotein U-like 1 [Source:ZFIN;Acc:ZDB-GENE-040426-2432]	GO:0005515(protein binding);GO:0006396(RNA processing);GO:0009615(response to virus)	NA	NA	NA
1	ENSDARG00000005463	slc30a1a	0.768895	0.520935	0.561684	0.633	0.17	1.77908e-135	4.93019e-131	solute carrier family 30 (zinc transporter), member 1a [Source:ZFIN;Acc:ZDB-GENE-040426-1840]	GO:0005385(zinc ion transmembrane transporter activity);GO:0005886(plasma membrane);GO:0006812(cation transport);GO:0006829(zinc ion transport);GO:0008324(cation transmembrane transporter activity);GO:0010043(response to zinc ion);GO:0016020(membrane);GO:0016021(integral component of membrane);GO:0055085(transmembrane transport);GO:0071577(zinc ion transmembrane transport);GO:0098655(cation trans…	NA	K14688	NA
1	ENSDARG00000101808	si:ch211-271b14.1	0.435255	0.354397	0.296495	0.654	0.203	1.93049e-135	5.34978e-131	si:ch211-271b14.1 [Source:ZFIN;Acc:ZDB-GENE-141212-386]	GO:0003676(nucleic acid binding);GO:0003723(RNA binding);GO:0005634(nucleus);GO:0008270(zinc ion binding);GO:0046872(metal ion binding)	NA	NA	NA
1	ENSDARG00000059323	rpn1	0.905422	0.653208	0.471048	0.836	0.348	2.29658e-135	6.36427e-131	ribophorin I [Source:ZFIN;Acc:ZDB-GENE-030131-4286]	GO:0004579(dolichyl-diphosphooligosaccharide-protein glycotransferase activity);GO:0005783(endoplasmic reticulum);GO:0005789(endoplasmic reticulum membrane);GO:0006486(protein glycosylation);GO:0016020(membrane);GO:0016021(integral component of membrane);GO:0018279(protein N-linked glycosylation via asparagine)	00510(N-Glycan biosynthesis);04141(Protein processing in endoplasmic reticulum)	K12666	NA
1	ENSDARG00000024478	mpc2	0.870853	0.628814	0.469797	0.824	0.338	2.60576e-135	7.22107e-131	mitochondrial pyruvate carrier 2 [Source:ZFIN;Acc:ZDB-GENE-030131-330]	GO:0005739(mitochondrion);GO:0005743(mitochondrial inner membrane);GO:0006850(mitochondrial pyruvate transmembrane transport);GO:0031305(integral component of mitochondrial inner membrane);GO:0050833(pyruvate transmembrane transporter activity)	NA	K22139	NA
1	ENSDARG00000057624	cops5	0.428753	0.342606	0.323596	0.633	0.178	2.80917e-135	7.78477e-131	COP9 signalosome subunit 5 [Source:ZFIN;Acc:ZDB-GENE-040426-1686]	GO:0000338(protein deneddylation);GO:0004222(metalloendopeptidase activity);GO:0005515(protein binding);GO:0005634(nucleus);GO:0005737(cytoplasm);GO:0005829(cytosol);GO:0006508(proteolysis);GO:0008021(synaptic vesicle);GO:0008180(COP9 signalosome);GO:0008233(peptidase activity);GO:0008237(metallopeptidase activity);GO:0016787(hydrolase activity);GO:0019784(NEDD8-specific protease activity);GO:003…	NA	K09613	EC:3.4.-.-
1	ENSDARG00000070985	mrps21	0.403948	0.334409	0.272555	0.615	0.185	2.86629e-135	7.94307e-131	mitochondrial ribosomal protein S21 [Source:ZFIN;Acc:ZDB-GENE-070615-13]	GO:0003735(structural constituent of ribosome);GO:0005840(ribosome);GO:0006412(translation)	03010(Ribosome)	K02970	NA
1	ENSDARG00000104149	rraga	0.631128	0.482562	0.387218	0.767	0.281	3.24131e-135	8.98232e-131	Ras-related GTP binding A [Source:ZFIN;Acc:ZDB-GENE-030131-4083]	GO:0003924(GTPase activity);GO:0005525(GTP binding);GO:0005634(nucleus);GO:0005764(lysosome);GO:0009267(cellular response to starvation);GO:0010506(regulation of autophagy);GO:0032008(positive regulation of TOR signaling);GO:0034448(EGO complex);GO:0071230(cellular response to amino acid stimulus);GO:1905671(regulation of lysosome organization);GO:1990131(Gtr1-Gtr2 GTPase complex);GO:2000425(regu…	04140(Autophagy - animal);04150(mTOR signaling pathway)	K16185	NA
1	ENSDARG00000044282	smc5	0.518343	0.421677	0.297769	0.703	0.245	3.70537e-135	1.02683e-130	structural maintenance of chromosomes 5 [Source:ZFIN;Acc:ZDB-GENE-061013-288]	GO:0000724(double-strand break repair via homologous recombination);GO:0006281(DNA repair);GO:0007062(sister chromatid cohesion);GO:0030915(Smc5-Smc6 complex)	NA	K22803	NA
1	ENSDARG00000018914	hnrnpk	0.801257	0.619034	0.372248	0.843	0.37	3.97703e-135	1.10212e-130	heterogeneous nuclear ribonucleoprotein K [Source:ZFIN;Acc:ZDB-GENE-040426-1926]	GO:0003676(nucleic acid binding);GO:0003677(DNA binding);GO:0003723(RNA binding);GO:0006357(regulation of transcription by RNA polymerase II);GO:0006396(RNA processing)	NA	NA	NA
1	ENSDARG00000024789	mxc	0.614322	0.429787	0.515373	0.512	0.097	4.65528e-135	1.29007e-130	myxovirus (influenza virus) resistance C [Source:ZFIN;Acc:ZDB-GENE-030721-7]	GO:0000166(nucleotide binding);GO:0000266(mitochondrial fission);GO:0003374(dynamin family protein polymerization involved in mitochondrial fission);GO:0003924(GTPase activity);GO:0005525(GTP binding);GO:0005737(cytoplasm);GO:0008017(microtubule binding);GO:0009615(response to virus);GO:0016020(membrane);GO:0031966(mitochondrial membrane);GO:0043330(response to exogenous dsRNA);GO:0061025(membran…	NA	NA	NA
1	ENSDARG00000099143	fnta	0.41799	0.342164	0.288781	0.649	0.199	6.12145e-135	1.69638e-130	farnesyltransferase, CAAX box, alpha [Source:ZFIN;Acc:ZDB-GENE-030131-866]	GO:0004660(protein farnesyltransferase activity);GO:0004662(CAAX-protein geranylgeranyltransferase activity);GO:0005737(cytoplasm);GO:0005953(CAAX-protein geranylgeranyltransferase complex);GO:0005965(protein farnesyltransferase complex);GO:0008318(protein prenyltransferase activity);GO:0018342(protein prenylation);GO:0018343(protein farnesylation);GO:0018344(protein geranylgeranylation)	00900(Terpenoid backbone biosynthesis)	K05955	2.5.1.59;EC:2.5.1.58
1	ENSDARG00000059373	dnajc8	0.648474	0.497147	0.383378	0.754	0.273	6.29688e-135	1.74499e-130	DnaJ (Hsp40) homolog, subfamily C, member 8 [Source:ZFIN;Acc:ZDB-GENE-030131-66]	GO:0005634(nucleus)	NA	K09528	NA
[truncated: 7,024 more rows]

## Sheet: Average expression profile
Average expression profile of HSPC subsets
[truncated: 23,915 more rows]

## Sheet: Number and percentage of cells 
Number and percentage of cells in each subset of HSPCs
Clusters	0	1	2	3	4	5	6	7	8	9	10	Total
[truncated: 3 more rows]
