# Supplementary material for: Single-cell RNA sequencing unveils the hidden powers of zebrafish kidney for generating both hematopoiesis and adaptive antiviral immunity
Source: eLife. 2024 Mar 18;13:RP92424. doi: 10.7554/eLife.92424 (PMC10948150; doi:10.7554/eLife.92424)
Supplement: Supplementary file 6. [file elife-92424-supp6.xlsx]

## Sheet: Marker gene list
Supplementary file 6. Marker gene list of macrophages/myeloid cell subsets
Target_Cluster	GeneID	GeneName	Target_Cluster_mean	Other_Cluster_mean	log2FC	Pvlaue	Qvalue	Description	GO	KEGG	KO_ENTRY	EC
0	ENSDARG00000009978	icn	44.8829	24.9803	0.845374	1.47111e-229	4.07674e-225	ictacalcin [Source:ZFIN;Acc:ZDB-GENE-030131-8599]	GO:0005509(calcium ion binding);GO:0046872(metal ion binding);GO:0046914(transition metal ion binding)	NA	NA	NA
0	ENSDARG00000025254	s100a10b	38.034	22.7385	0.742153	2.12636e-227	5.89256e-223	S100 calcium binding protein A10b [Source:ZFIN;Acc:ZDB-GENE-040426-1937]	GO:0005509(calcium ion binding);GO:0005575(cellular_component);GO:0042127(regulation of cell population proliferation);GO:0046872(metal ion binding);GO:0048306(calcium-dependent protein binding)	NA	NA	NA
0	ENSDARG00000095807	hp.1	11.5385	5.60623	1.04135	1.32184e-198	3.66309e-194	haptoglobin [Source:ZFIN;Acc:ZDB-GENE-030131-1259]	GO:0004252(serine-type endopeptidase activity);GO:0005615(extracellular space);GO:0006508(proteolysis)	NA	NA	NA
0	ENSDARG00000111188	cdaa	6.77859	3.8919	0.800511	7.59209e-196	2.10392e-191	cytidine deaminase a [Source:ZFIN;Acc:ZDB-GENE-170609-2]	GO:0003824(catalytic activity);GO:0004126(cytidine deaminase activity);GO:0008270(zinc ion binding);GO:0009972(cytidine deamination);GO:0016787(hydrolase activity);GO:0046872(metal ion binding)	00240(Pyrimidine metabolism);00983(Drug metabolism - other enzymes)	K01489	EC:3.5.4.5
0	ENSDARG00000086337	si:dkey-102g19.3	6.24357	3.51263	0.82982	1.13892e-154	3.15617e-150	si:dkey-102g19.3 [Source:ZFIN;Acc:ZDB-GENE-091204-230]	NA	NA	NA	NA
0	ENSDARG00000003216	anxa2a	5.55721	3.14212	0.822624	3.59272e-154	9.95615e-150	annexin A2a [Source:ZFIN;Acc:ZDB-GENE-030131-4282]	GO:0004859(phospholipase inhibitor activity);GO:0005509(calcium ion binding);GO:0005544(calcium-dependent phospholipid binding);GO:0008092(cytoskeletal protein binding);GO:0043086(negative regulation of catalytic activity)	NA	K17092	NA
0	ENSDARG00000075261	timp2b	37.4149	19.1488	0.966359	1.17891e-149	3.26699e-145	TIMP metallopeptidase inhibitor 2b [Source:ZFIN;Acc:ZDB-GENE-040426-2655]	GO:0002020(protease binding);GO:0005515(protein binding);GO:0005576(extracellular region);GO:0005615(extracellular space);GO:0008191(metalloendopeptidase inhibitor activity);GO:0009725(response to hormone);GO:0010033(response to organic substance);GO:0010951(negative regulation of endopeptidase activity);GO:0031012(extracellular matrix);GO:0034097(response to cytokine);GO:0051045(negative regulat…	NA	NA	NA
0	ENSDARG00000026726	anxa1a	7.01889	3.83294	0.872792	5.54245e-148	1.53592e-143	annexin A1a [Source:ZFIN;Acc:ZDB-GENE-030131-6664]	GO:0002548(monocyte chemotaxis);GO:0002685(regulation of leukocyte migration);GO:0003697(single-stranded DNA binding);GO:0003727(single-stranded RNA binding);GO:0004859(phospholipase inhibitor activity);GO:0005198(structural molecule activity);GO:0005509(calcium ion binding);GO:0005544(calcium-dependent phospholipid binding);GO:0005615(extracellular space);GO:0005886(plasma membrane);GO:0006909(p…	NA	K17091	NA
0	ENSDARG00000095801	BX649485.2	16.63	8.28852	1.0046	1.71972e-143	4.76569e-139	NA	NA	NA	NA	NA
0	ENSDARG00000103994	ppiab	22.4904	17.5874	0.354762	3.45254e-129	9.56767e-125	peptidylprolyl isomerase Ab (cyclophilin A) [Source:ZFIN;Acc:ZDB-GENE-030131-7459]	GO:0000413(protein peptidyl-prolyl isomerization);GO:0001666(response to hypoxia);GO:0003755(peptidyl-prolyl cis-trans isomerase activity);GO:0005575(cellular_component);GO:0006457(protein folding);GO:0016018(cyclosporin A binding);GO:0016853(isomerase activity);GO:0042026(protein refolding);GO:0051082(unfolded protein binding)	04217(Necroptosis)	K03767	EC:5.2.1.8
0	ENSDARG00000092553	slc25a5	51.0279	41.1439	0.310607	6.63091e-129	1.83756e-124	solute carrier family 25 (mitochondrial carrier; adenine nucleotide translocator), member 5 [Source:ZFIN;Acc:ZDB-GENE-020419-9]	GO:0005471(ATP:ADP antiporter activity);GO:0005743(mitochondrial inner membrane);GO:0015866(ADP transport);GO:0015867(ATP transport);GO:0016020(membrane);GO:0016021(integral component of membrane);GO:0022857(transmembrane transporter activity);GO:0055085(transmembrane transport)	04020(Calcium signaling pathway);04217(Necroptosis);04218(Cellular senescence)	K05863	NA
0	ENSDARG00000028618	krt18b	22.7607	16.3568	0.476651	3.35397e-125	9.29451e-121	keratin 18b [Source:ZFIN;Acc:ZDB-GENE-040426-1508]	GO:0005198(structural molecule activity);GO:0005882(intermediate filament);GO:0008150(biological_process)	NA	NA	NA
0	ENSDARG00000016470	anxa5b	4.54258	3.03284	0.582841	1.56106e-124	4.32601e-120	annexin A5b [Source:ZFIN;Acc:ZDB-GENE-030131-9076]	GO:0005509(calcium ion binding);GO:0005544(calcium-dependent phospholipid binding);GO:0005737(cytoplasm);GO:0050819(negative regulation of coagulation);GO:2000145(regulation of cell motility)	NA	K16646	NA
0	ENSDARG00000031136	moxd1	1.97639	1.32574	0.576071	1.43036e-120	3.96381e-116	monooxygenase, DBH-like 1 [Source:ZFIN;Acc:ZDB-GENE-030131-9320]	GO:0003824(catalytic activity);GO:0004497(monooxygenase activity);GO:0004500(dopamine beta-monooxygenase activity);GO:0005507(copper ion binding);GO:0005615(extracellular space);GO:0005737(cytoplasm);GO:0005783(endoplasmic reticulum);GO:0005789(endoplasmic reticulum membrane);GO:0006589(octopamine biosynthetic process);GO:0016020(membrane);GO:0016021(integral component of membrane);GO:0016491(oxi…	NA	NA	NA
0	ENSDARG00000054942	lgals2a	12.9444	9.61488	0.428989	2.21266e-115	6.13172e-111	lectin, galactoside-binding, soluble, 2a [Source:ZFIN;Acc:ZDB-GENE-050318-2]	GO:0001944(vasculature development);GO:0002040(sprouting angiogenesis);GO:0005575(cellular_component);GO:0016936(galactoside binding);GO:0030246(carbohydrate binding);GO:0043236(laminin binding);GO:0048741(skeletal muscle fiber development);GO:0050769(positive regulation of neurogenesis);GO:0090303(positive regulation of wound healing)	NA	NA	NA
0	ENSDARG00000035326	nccrp1	5.70336	3.61871	0.656339	3.76538e-113	1.04346e-108	non-specific cytotoxic cell receptor protein 1 [Source:ZFIN;Acc:ZDB-GENE-000210-13]	GO:0005737(cytoplasm)	NA	NA	NA
0	ENSDARG00000092693	tpt1	31.3959	25.8296	0.281552	8.6281e-106	2.39102e-101	tumor protein, translationally-controlled 1 [Source:ZFIN;Acc:ZDB-GENE-990603-10]	GO:0005509(calcium ion binding);GO:0005737(cytoplasm)	NA	NA	NA
0	ENSDARG00000101406	rplp2	35.9474	29.8452	0.268389	1.84283e-104	5.10684e-100	ribosomal protein, large P2 [Source:ZFIN;Acc:ZDB-GENE-031018-2]	GO:0003735(structural constituent of ribosome);GO:0005622(intracellular);GO:0005840(ribosome);GO:0006414(translational elongation)	03010(Ribosome)	K02943	NA
0	ENSDARG00000055064	prdx5	11.0771	7.47788	0.566885	4.46699e-104	1.23789e-99	peroxiredoxin 5 [Source:ZFIN;Acc:ZDB-GENE-050522-159]	GO:0005737(cytoplasm);GO:0005739(mitochondrion);GO:0005777(peroxisome);GO:0008379(thioredoxin peroxidase activity);GO:0016491(oxidoreductase activity);GO:0031101(fin regeneration);GO:0034599(cellular response to oxidative stress);GO:0042744(hydrogen peroxide catabolic process);GO:0045454(cell redox homeostasis);GO:0055114(oxidation-reduction process);GO:0098869(cellular oxidant detoxification)	04146(Peroxisome)	K11187	EC:1.11.1.15
0	ENSDARG00000074851	s1pr4	1.55881	1.06421	0.550669	1.36076e-103	3.77093e-99	sphingosine-1-phosphate receptor 4 [Source:ZFIN;Acc:ZDB-GENE-050506-8]	GO:0003376(sphingosine-1-phosphate receptor signaling pathway);GO:0004930(G protein-coupled receptor activity);GO:0007165(signal transduction);GO:0007186(G protein-coupled receptor signaling pathway);GO:0016020(membrane);GO:0016021(integral component of membrane);GO:0030593(neutrophil chemotaxis);GO:0038036(sphingosine-1-phosphate receptor activity)	04068(FoxO signaling pathway);04080(Neuroactive ligand-receptor interaction)	K04293	NA
0	ENSDARG00000104181	tmsb1	10.779	7.60771	0.502695	3.77499e-101	1.04613e-96	thymosin beta 1 [Source:ZFIN;Acc:ZDB-GENE-030131-8575]	GO:0003779(actin binding);GO:0003785(actin monomer binding);GO:0005737(cytoplasm);GO:0005856(cytoskeleton);GO:0007015(actin filament organization);GO:0030334(regulation of cell migration);GO:0042989(sequestering of actin monomers)	NA	NA	NA
0	ENSDARG00000102617	timp4.2	1.37107	0.956485	0.519486	2.5697e-97	7.12116e-93	TIMP metallopeptidase inhibitor 4, tandem duplicate 2 [Source:ZFIN;Acc:ZDB-GENE-160114-61]	GO:0002020(protease binding);GO:0005515(protein binding);GO:0005576(extracellular region);GO:0005615(extracellular space);GO:0008191(metalloendopeptidase inhibitor activity);GO:0009725(response to hormone);GO:0010033(response to organic substance);GO:0010951(negative regulation of endopeptidase activity);GO:0031012(extracellular matrix);GO:0034097(response to cytokine);GO:0051045(negative regulat…	NA	NA	NA
0	ENSDARG00000039914	gapdhs	12.2395	9.67554	0.339126	4.66536e-97	1.29286e-92	glyceraldehyde-3-phosphate dehydrogenase, spermatogenic [Source:ZFIN;Acc:ZDB-GENE-020913-1]	GO:0000166(nucleotide binding);GO:0004365(glyceraldehyde-3-phosphate dehydrogenase (NAD+) (phosphorylating) activity);GO:0006006(glucose metabolic process);GO:0006096(glycolytic process);GO:0016491(oxidoreductase activity);GO:0016620(oxidoreductase activity, acting on the aldehyde or oxo group of donors, NAD or NADP as acceptor);GO:0050661(NADP binding);GO:0051287(NAD binding);GO:0055114(oxidatio…	00010(Glycolysis / Gluconeogenesis)	K10705	EC:1.2.1.12
0	ENSDARG00000038822	mrc1b	6.90475	4.47735	0.624944	3.7977e-96	1.05242e-91	mannose receptor, C type 1b [Source:ZFIN;Acc:ZDB-GENE-070705-13]	GO:0004888(transmembrane signaling receptor activity);GO:0016020(membrane);GO:0016021(integral component of membrane)	04145(Phagosome)	K06560	NA
0	ENSDARG00000013711	zgc:77486.1	6.48815	4.76032	0.446749	6.1673e-95	1.70908e-90	zgc:77486 [Source:ZFIN;Acc:ZDB-GENE-040426-2056]	GO:0005575(cellular_component);GO:0008150(biological_process)	NA	K20287	NA
0	ENSDARG00000043511	prdx6	5.41592	3.84102	0.495715	1.04382e-94	2.89262e-90	peroxiredoxin 6 [Source:ZFIN;Acc:ZDB-GENE-040426-1778]	GO:0004601(peroxidase activity);GO:0005515(protein binding);GO:0005829(cytosol);GO:0006979(response to oxidative stress);GO:0016209(antioxidant activity);GO:0016491(oxidoreductase activity);GO:0034599(cellular response to oxidative stress);GO:0042744(hydrogen peroxide catabolic process);GO:0045454(cell redox homeostasis);GO:0051920(peroxiredoxin activity);GO:0055114(oxidation-reduction process);G…	NA	NA	NA
0	ENSDARG00000068382	pglyrp5	15.0337	8.7099	0.787469	2.38312e-92	6.60411e-88	peptidoglycan recognition protein 5 [Source:ZFIN;Acc:ZDB-GENE-050419-71]	GO:0002221(pattern recognition receptor signaling pathway);GO:0005615(extracellular space);GO:0008270(zinc ion binding);GO:0008745(N-acetylmuramoyl-L-alanine amidase activity);GO:0009253(peptidoglycan catabolic process);GO:0016019(peptidoglycan receptor activity);GO:0016045(detection of bacterium);GO:0019730(antimicrobial humoral response);GO:0031640(killing of cells of other organism);GO:0032689…	NA	K01446	NA
0	ENSDARG00000057121	c7b	2.4172	1.46167	0.725721	3.5596e-92	9.86437e-88	complement component 7b [Source:ZFIN;Acc:ZDB-GENE-021120-1]	GO:0005515(protein binding);GO:0005579(membrane attack complex);GO:0006955(immune response);GO:0006956(complement activation)	NA	NA	NA
0	ENSDARG00000026829	cotl1	10.1265	8.1522	0.31287	2.60633e-91	7.22265e-87	coactosin-like F-actin binding protein 1 [Source:ZFIN;Acc:ZDB-GENE-030131-8325]	GO:0003779(actin binding);GO:0005622(intracellular)	NA	NA	NA
0	ENSDARG00000058839	susd1	1.04806	0.804199	0.382103	1.08568e-90	3.00865e-86	sushi domain containing 1 [Source:ZFIN;Acc:ZDB-GENE-060526-169]	GO:0005509(calcium ion binding);GO:0005515(protein binding);GO:0016020(membrane);GO:0016021(integral component of membrane)	NA	NA	NA
0	ENSDARG00000094854	ms4a17a.9	1.9885	1.42213	0.483621	6.7114e-90	1.85986e-85	membrane-spanning 4-domains, subfamily A, member 17A.9 [Source:ZFIN;Acc:ZDB-GENE-050320-79]	GO:0016020(membrane);GO:0016021(integral component of membrane)	NA	K22190	NA
0	ENSDARG00000077239	si:ch211-165i18.2	1.24545	1.00626	0.307668	2.58717e-89	7.16955e-85	si:ch211-165i18.2 [Source:NCBI gene;Acc:100149646]	GO:0003676(nucleic acid binding);GO:0004519(endonuclease activity);GO:0016787(hydrolase activity);GO:0046872(metal ion binding);GO:0090305(nucleic acid phosphodiester bond hydrolysis)	NA	K15049	NA
0	ENSDARG00000058358	krt8	13.1062	9.08051	0.52941	2.43977e-86	6.7611e-82	keratin 8 [Source:ZFIN;Acc:ZDB-GENE-030411-5]	GO:0005198(structural molecule activity);GO:0005634(nucleus);GO:0005654(nucleoplasm);GO:0005737(cytoplasm);GO:0005882(intermediate filament);GO:0016363(nuclear matrix);GO:0045095(keratin filament)	NA	K07605	NA
0	ENSDARG00000078619	pnp5a	14.5969	9.00087	0.697521	2.23695e-84	6.19903e-80	purine nucleoside phosphorylase 5a [Source:ZFIN;Acc:ZDB-GENE-040426-2553]	GO:0003824(catalytic activity);GO:0004731(purine-nucleoside phosphorylase activity);GO:0005737(cytoplasm);GO:0006139(nucleobase-containing compound metabolic process);GO:0009116(nucleoside metabolic process);GO:0016740(transferase activity);GO:0016757(transferase activity, transferring glycosyl groups)	00230(Purine metabolism);00240(Pyrimidine metabolism);00760(Nicotinate and nicotinamide metabolism)	K03783	EC:2.4.2.1
0	ENSDARG00000037870	actb2	167.924	125.284	0.422606	2.51967e-83	6.98251e-79	actin, beta 2 [Source:ZFIN;Acc:ZDB-GENE-000329-3]	GO:0000166(nucleotide binding);GO:0005524(ATP binding);GO:0005634(nucleus);GO:0005737(cytoplasm);GO:0005856(cytoskeleton);GO:0005886(plasma membrane);GO:0005925(focal adhesion);GO:0097433(dense body)	04145(Phagosome);04210(Apoptosis);04510(Focal adhesion);04520(Adherens junction);04530(Tight junction);04810(Regulation of actin cytoskeleton);05132(Salmonella infection)	K05692	NA
0	ENSDARG00000018637	sec61g	14.6784	11.5289	0.348442	2.12563e-81	5.89054e-77	Sec61 translocon gamma subunit [Source:ZFIN;Acc:ZDB-GENE-040718-203]	GO:0005623(cell);GO:0006605(protein targeting);GO:0006886(intracellular protein transport);GO:0015031(protein transport);GO:0015450(P-P-bond-hydrolysis-driven protein transmembrane transporter activity);GO:0016020(membrane);GO:0016021(integral component of membrane);GO:0071806(protein transmembrane transport)	03060(Protein export);04141(Protein processing in endoplasmic reticulum);04145(Phagosome)	K07342	NA
0	ENSDARG00000098700	il1b	29.7456	19.1635	0.634315	1.45311e-80	4.02686e-76	interleukin 1, beta [Source:ZFIN;Acc:ZDB-GENE-040702-2]	GO:0002237(response to molecule of bacterial origin);GO:0005125(cytokine activity);GO:0005149(interleukin-1 receptor binding);GO:0005576(extracellular region);GO:0005615(extracellular space);GO:0006954(inflammatory response);GO:0006955(immune response);GO:0009615(response to virus);GO:0009617(response to bacterium);GO:0010469(regulation of signaling receptor activity);GO:0030593(neutrophil chemot…	04010(MAPK signaling pathway);04060(Cytokine-cytokine receptor interaction);04217(Necroptosis);04620(Toll-like receptor signaling pathway);04621(NOD-like receptor signaling pathway);04623(Cytosolic DNA-sensing pathway);04625(C-type lectin receptor signaling pathway);04933(AGE-RAGE signaling pathway in diabetic complications);05132(Salmonella infection);05168(Herpes simplex virus 1 infection)	K04519	NA
0	ENSDARG00000019861	fgl2a	10.6534	8.55643	0.316239	8.73339e-79	2.4202e-74	fibrinogen-like 2a [Source:ZFIN;Acc:ZDB-GENE-030131-9506]	GO:0006508(proteolysis);GO:0008233(peptidase activity)	NA	NA	NA
0	ENSDARG00000006353	itga5	1.07671	0.79859	0.431099	1.6088e-77	4.45831e-73	integrin, alpha 5 (fibronectin receptor, alpha polypeptide) [Source:ZFIN;Acc:ZDB-GENE-031116-52]	GO:0001501(skeletal system development);GO:0001756(somitogenesis);GO:0001944(vasculature development);GO:0001968(fibronectin binding);GO:0002042(cell migration involved in sprouting angiogenesis);GO:0002089(lens morphogenesis in camera-type eye);GO:0007155(cell adhesion);GO:0007229(integrin-mediated signaling pathway);GO:0008305(integrin complex);GO:0016020(membrane);GO:0016021(integral component…	04145(Phagosome);04510(Focal adhesion);04512(ECM-receptor interaction);04810(Regulation of actin cytoskeleton);05168(Herpes simplex virus 1 infection)	K06484	NA
0	ENSDARG00000035715	marcksl1b	51.318	40.2466	0.350597	3.30838e-77	9.16819e-73	MARCKS-like 1b [Source:ZFIN;Acc:ZDB-GENE-040426-2315]	GO:0003407(neural retina development);GO:0005516(calmodulin binding);GO:0005737(cytoplasm);GO:0005856(cytoskeleton);GO:0005886(plasma membrane);GO:0007417(central nervous system development);GO:0016020(membrane);GO:0051216(cartilage development)	NA	NA	NA
0	ENSDARG00000114387	CU499336.2	2.93415	2.12211	0.467445	4.46758e-76	1.23806e-71	NA	NA	NA	NA	NA
0	ENSDARG00000104077	fcer1gl	9.25916	7.14115	0.374724	4.42912e-72	1.2274e-67	Fc receptor, IgE, high affinity I, gamma polypeptide like [Source:ZFIN;Acc:ZDB-GENE-070502-4]	GO:0016020(membrane);GO:0016021(integral component of membrane)	NA	NA	NA
0	ENSDARG00000011665	aldoaa	6.2228	4.78162	0.380066	2.10284e-71	5.82738e-67	aldolase a, fructose-bisphosphate, a [Source:ZFIN;Acc:ZDB-GENE-030131-8369]	GO:0001756(somitogenesis);GO:0001966(thigmotaxis);GO:0003824(catalytic activity);GO:0004332(fructose-bisphosphate aldolase activity);GO:0006096(glycolytic process);GO:0007409(axonogenesis);GO:0007420(brain development);GO:0016829(lyase activity);GO:0043473(pigmentation)	00010(Glycolysis / Gluconeogenesis);00030(Pentose phosphate pathway);00051(Fructose and mannose metabolism)	K01623	EC:4.1.2.13
0	ENSDARG00000009447	atp5mc3b	13.0056	10.693	0.282463	1.74905e-68	4.84697e-64	ATP synthase membrane subunit c locus 3b [Source:ZFIN;Acc:ZDB-GENE-020814-1]	GO:0000276(mitochondrial proton-transporting ATP synthase complex, coupling factor F(o));GO:0006811(ion transport);GO:0008289(lipid binding);GO:0015078(proton transmembrane transporter activity);GO:0015986(ATP synthesis coupled proton transport);GO:0015991(ATP hydrolysis coupled proton transport);GO:0016020(membrane);GO:0016021(integral component of membrane);GO:0033177(proton-transporting two-se…	00190(Oxidative phosphorylation)	K02128	NA
0	ENSDARG00000053858	crip1	8.57961	6.48454	0.403908	2.60549e-68	7.22033e-64	cysteine-rich protein 1 [Source:ZFIN;Acc:ZDB-GENE-041111-1]	GO:0003680(AT DNA binding);GO:0005737(cytoplasm);GO:0007507(heart development);GO:0008270(zinc ion binding);GO:0008301(DNA binding, bending);GO:0008630(intrinsic apoptotic signaling pathway in response to DNA damage);GO:0010043(response to zinc ion);GO:0042277(peptide binding);GO:0046872(metal ion binding);GO:0060047(heart contraction);GO:0071236(cellular response to antibiotic);GO:0071493(cellul…	NA	NA	NA
0	ENSDARG00000027249	btg1	18.0137	14.5148	0.311566	6.29818e-68	1.74535e-63	B-cell translocation gene 1, anti-proliferative [Source:ZFIN;Acc:ZDB-GENE-010726-1]	GO:0005634(nucleus);GO:0005737(cytoplasm);GO:0008285(negative regulation of cell population proliferation);GO:0045930(negative regulation of mitotic cell cycle)	03018(RNA degradation)	K14443	NA
0	ENSDARG00000025566	slc25a3b	8.41394	6.91047	0.283998	8.11582e-68	2.24906e-63	solute carrier family 25 (mitochondrial carrier; phosphate carrier), member 3b [Source:ZFIN;Acc:ZDB-GENE-040426-1916]	GO:0005315(inorganic phosphate transmembrane transporter activity);GO:0016020(membrane);GO:0016021(integral component of membrane);GO:0022857(transmembrane transporter activity);GO:0031305(integral component of mitochondrial inner membrane);GO:0035435(phosphate ion transmembrane transport)	NA	K15102	NA
0	ENSDARG00000099281	si:dkey-112e7.2	4.34138	3.33043	0.382447	5.87076e-67	1.6269e-62	si:dkey-112e7.2 [Source:ZFIN;Acc:ZDB-GENE-141216-229]	GO:0016020(membrane);GO:0016021(integral component of membrane)	NA	NA	NA
0	ENSDARG00000078547	si:ch211-264f5.2	2.59003	1.93542	0.420322	2.0589e-65	5.70564e-61	si:ch211-264f5.2 [Source:ZFIN;Acc:ZDB-GENE-080303-2]	GO:0016020(membrane);GO:0016021(integral component of membrane)	NA	NA	NA
0	ENSDARG00000036456	anxa4	5.01128	3.90073	0.361433	2.36747e-64	6.56075e-60	annexin A4 [Source:ZFIN;Acc:ZDB-GENE-030707-1]	GO:0005509(calcium ion binding);GO:0005544(calcium-dependent phospholipid binding)	NA	K17093	NA
0	ENSDARG00000077069	srgn	12.586	10.305	0.288471	6.65735e-64	1.84488e-59	serglycin [Source:ZFIN;Acc:ZDB-GENE-030131-7127]	NA	NA	K06849	NA
0	ENSDARG00000021669	sec61a1	3.87334	2.97812	0.379177	1.02909e-63	2.85182e-59	Sec61 translocon alpha 1 subunit [Source:ZFIN;Acc:ZDB-GENE-020418-2]	GO:0005048(signal sequence binding);GO:0005783(endoplasmic reticulum);GO:0005784(Sec61 translocon complex);GO:0005789(endoplasmic reticulum membrane);GO:0006616(SRP-dependent cotranslational protein targeting to membrane, translocation);GO:0006620(posttranslational protein targeting to endoplasmic reticulum membrane);GO:0007275(multicellular organism development);GO:0008320(protein transmembrane …	03060(Protein export);04141(Protein processing in endoplasmic reticulum);04145(Phagosome)	K10956	NA
0	ENSDARG00000077308	gpr84	3.11417	2.4106	0.369456	3.28829e-63	9.1125e-59	G protein-coupled receptor 84 [Source:ZFIN;Acc:ZDB-GENE-070928-33]	GO:0001604(urotensin II receptor activity);GO:0004930(G protein-coupled receptor activity);GO:0005887(integral component of plasma membrane);GO:0007186(G protein-coupled receptor signaling pathway);GO:0007218(neuropeptide signaling pathway);GO:0008528(G protein-coupled peptide receptor activity);GO:0016020(membrane);GO:0016021(integral component of membrane);GO:0032496(response to lipopolysacchar…	NA	K08421	NA
0	ENSDARG00000026322	dhrs13a.1	0.555798	0.450721	0.302327	3.70561e-63	1.0269e-58	dehydrogenase/reductase (SDR family) member 13a, tandem duplicate 1 [Source:ZFIN;Acc:ZDB-GENE-041114-58]	GO:0005575(cellular_component)	NA	NA	NA
0	ENSDARG00000043102	lxn	2.69348	2.01059	0.421847	1.11555e-62	3.09142e-58	latexin [Source:ZFIN;Acc:ZDB-GENE-041212-18]	GO:0003674(molecular_function);GO:0005575(cellular_component);GO:0008150(biological_process)	NA	NA	NA
0	ENSDARG00000039863	lifrb	0.716368	0.569496	0.331015	1.55879e-62	4.31971e-58	leukemia inhibitory factor receptor alpha b [Source:ZFIN;Acc:ZDB-GENE-080107-2]	GO:0004896(cytokine receptor activity);GO:0005515(protein binding);GO:0009897(external side of plasma membrane);GO:0016020(membrane);GO:0016021(integral component of membrane);GO:0019221(cytokine-mediated signaling pathway);GO:0019955(cytokine binding);GO:0043235(receptor complex)	NA	NA	NA
0	ENSDARG00000056453	afap1l1b	3.30714	2.37873	0.475395	2.10563e-61	5.83513e-57	actin filament associated protein 1-like 1b [Source:ZFIN;Acc:ZDB-GENE-061013-428]	GO:0005575(cellular_component);GO:0008150(biological_process)	NA	NA	NA
0	ENSDARG00000099148	bzw1b	14.2987	10.8972	0.391925	2.44723e-60	6.78177e-56	basic leucine zipper and W2 domains 1b [Source:ZFIN;Acc:ZDB-GENE-040426-2881]	GO:0005515(protein binding)	NA	NA	NA
0	ENSDARG00000055705	f5	0.813326	0.603002	0.431672	5.35047e-60	1.48272e-55	coagulation factor V [Source:ZFIN;Acc:ZDB-GENE-030131-5531]	GO:0005507(copper ion binding);GO:0009617(response to bacterium);GO:0046872(metal ion binding)	NA	NA	NA
0	ENSDARG00000095820	BX649485.4	7.70878	4.36376	0.82093	1.62442e-58	4.5016e-54	uncharacterized LOC100536946 [Source:NCBI gene;Acc:100536946]	NA	NA	NA	NA
0	ENSDARG00000099555	foxo1a	3.58106	2.63129	0.444617	9.22822e-58	2.55732e-53	forkhead box O1 a [Source:ZFIN;Acc:ZDB-GENE-061013-59]	GO:0000122(negative regulation of transcription by RNA polymerase II);GO:0000981(DNA-binding transcription factor activity, RNA polymerase II-specific);GO:0001945(lymph vessel development);GO:0003677(DNA binding);GO:0003700(DNA-binding transcription factor activity);GO:0005634(nucleus);GO:0005737(cytoplasm);GO:0006355(regulation of transcription, DNA-templated);GO:0008134(transcription factor bin…	04068(FoxO signaling pathway);04218(Cellular senescence);04910(Insulin signaling pathway);04933(AGE-RAGE signaling pathway in diabetic complications)	K07201	NA
0	ENSDARG00000019644	ldhba	4.32501	3.39014	0.351359	4.22989e-55	1.17219e-50	lactate dehydrogenase Ba [Source:ZFIN;Acc:ZDB-GENE-991026-6]	GO:0003824(catalytic activity);GO:0004459(L-lactate dehydrogenase activity);GO:0005737(cytoplasm);GO:0005975(carbohydrate metabolic process);GO:0016491(oxidoreductase activity);GO:0016616(oxidoreductase activity, acting on the CH-OH group of donors, NAD or NADP as acceptor);GO:0019752(carboxylic acid metabolic process);GO:0055114(oxidation-reduction process)	00010(Glycolysis / Gluconeogenesis);00270(Cysteine and methionine metabolism);00620(Pyruvate metabolism);00640(Propanoate metabolism)	K00016	EC:1.1.1.27
0	ENSDARG00000109289	mrps15	2.06624	1.63755	0.335472	2.61519e-54	7.24722e-50	mitochondrial ribosomal protein S15 [Source:ZFIN;Acc:ZDB-GENE-040718-188]	GO:0003735(structural constituent of ribosome);GO:0005622(intracellular);GO:0005739(mitochondrion);GO:0005763(mitochondrial small ribosomal subunit);GO:0005840(ribosome);GO:0006412(translation)	03010(Ribosome)	K02956	NA
0	ENSDARG00000089383	il1fma	2.78185	2.18087	0.351141	3.54409e-54	9.82138e-50	interleukin-1 family member A [Source:ZFIN;Acc:ZDB-GENE-140106-231]	GO:0005125(cytokine activity);GO:0005576(extracellular region);GO:0005615(extracellular space);GO:0006954(inflammatory response);GO:0006955(immune response);GO:0010469(regulation of signaling receptor activity)	NA	NA	NA
0	ENSDARG00000054543	samsn1a	5.39587	4.32574	0.318909	7.97748e-54	2.21072e-49	SAM domain, SH3 domain and nuclear localisation signals 1a [Source:ZFIN;Acc:ZDB-GENE-030131-8639]	GO:0005515(protein binding)	NA	NA	NA
0	ENSDARG00000099672	capgb	2.32421	1.86239	0.319583	2.05338e-53	5.69033e-49	capping protein (actin filament), gelsolin-like b [Source:ZFIN;Acc:ZDB-GENE-030131-8541]	GO:0005575(cellular_component);GO:0051015(actin filament binding);GO:0051016(barbed-end actin filament capping)	NA	K10368	NA
0	ENSDARG00000112540	cst14b.2	0.499505	0.407884	0.292343	6.38085e-53	1.76826e-48	cystatin 14b, tandem duplicate 2 [Source:ZFIN;Acc:ZDB-GENE-140912-1]	GO:0004866(endopeptidase inhibitor activity);GO:0005622(intracellular);GO:0010951(negative regulation of endopeptidase activity)	NA	NA	NA
0	ENSDARG00000014165	ssr3	6.55045	5.1841	0.337503	8.14901e-53	2.25825e-48	signal sequence receptor, gamma [Source:ZFIN;Acc:ZDB-GENE-030131-9134]	GO:0005623(cell);GO:0006614(SRP-dependent cotranslational protein targeting to membrane);GO:0016020(membrane);GO:0016021(integral component of membrane)	04141(Protein processing in endoplasmic reticulum)	K13251	NA
0	ENSDARG00000004301	rhogb	3.76399	3.11632	0.272418	5.24346e-51	1.45307e-46	ras homolog family member Gb [Source:ZFIN;Acc:ZDB-GENE-030131-8877]	GO:0000166(nucleotide binding);GO:0003924(GTPase activity);GO:0005525(GTP binding);GO:0005622(intracellular);GO:0005737(cytoplasm);GO:0005886(plasma membrane);GO:0005938(cell cortex);GO:0007015(actin filament organization);GO:0007163(establishment or maintenance of cell polarity);GO:0007264(small GTPase mediated signal transduction);GO:0007266(Rho protein signal transduction);GO:0008360(regulatio…	05132(Salmonella infection)	K07863	NA
0	ENSDARG00000032631	ltb4r	1.23069	0.972674	0.339435	3.60852e-50	9.99992e-46	leukotriene B4 receptor [Source:ZFIN;Acc:ZDB-GENE-070705-164]	GO:0001632(leukotriene B4 receptor activity);GO:0004930(G protein-coupled receptor activity);GO:0004966(galanin receptor activity);GO:0004974(leukotriene receptor activity);GO:0005887(integral component of plasma membrane);GO:0007165(signal transduction);GO:0007186(G protein-coupled receptor signaling pathway);GO:0007218(neuropeptide signaling pathway);GO:0008528(G protein-coupled peptide recepto…	04080(Neuroactive ligand-receptor interaction)	K04296	NA
0	ENSDARG00000053836	si:ch211-284o19.8	2.20811	1.69193	0.38414	1.17129e-48	3.24588e-44	si:ch211-284o19.8 [Source:ZFIN;Acc:ZDB-GENE-070912-289]	GO:0016020(membrane);GO:0016021(integral component of membrane)	NA	NA	NA
0	ENSDARG00000104118	antxr2a	2.4304	1.90151	0.354042	6.39142e-48	1.77119e-43	ANTXR cell adhesion molecule 2a [Source:ZFIN;Acc:ZDB-GENE-060526-14]	GO:0000132(establishment of mitotic spindle orientation);GO:0003779(actin binding);GO:0004888(transmembrane signaling receptor activity);GO:0005768(endosome);GO:0005886(plasma membrane);GO:0009986(cell surface);GO:0016020(membrane);GO:0016021(integral component of membrane);GO:0017048(Rho GTPase binding);GO:0030496(midbody);GO:0030864(cortical actin cytoskeleton);GO:0032154(cleavage furrow);GO:00…	04621(NOD-like receptor signaling pathway)	K20909	NA
0	ENSDARG00000040884	mxi1	1.5974	1.23971	0.36573	7.16756e-48	1.98627e-43	max interactor 1, dimerization protein [Source:ZFIN;Acc:ZDB-GENE-990415-151]	GO:0046983(protein dimerization activity)	NA	K09114	NA
0	ENSDARG00000022456	eno1a	3.8904	3.0147	0.3679	4.81647e-47	1.33474e-42	enolase 1a, (alpha) [Source:ZFIN;Acc:ZDB-GENE-030131-6048]	GO:0000015(phosphopyruvate hydratase complex);GO:0000287(magnesium ion binding);GO:0004634(phosphopyruvate hydratase activity);GO:0006096(glycolytic process)	00010(Glycolysis / Gluconeogenesis);03018(RNA degradation)	K01689	EC:4.2.1.11
0	ENSDARG00000015343	pgd	2.05656	1.66626	0.303618	1.39843e-46	3.87532e-42	phosphogluconate dehydrogenase [Source:ZFIN;Acc:ZDB-GENE-040426-2807]	GO:0004616(phosphogluconate dehydrogenase (decarboxylating) activity);GO:0006098(pentose-phosphate shunt);GO:0016491(oxidoreductase activity);GO:0019521(D-gluconate metabolic process);GO:0050661(NADP binding);GO:0055114(oxidation-reduction process)	00030(Pentose phosphate pathway);00480(Glutathione metabolism)	K00033	1.1.1.343;EC:1.1.1.44
0	ENSDARG00000023303	zgc:66427	1.96992	1.5892	0.309839	2.82285e-46	7.82267e-42	zgc:66427 [Source:ZFIN;Acc:ZDB-GENE-040426-1913]	NA	NA	K10694	EC:2.3.2.27
0	ENSDARG00000035018	thy1	0.739272	0.595023	0.31316	1.05774e-45	2.93122e-41	Thy-1 cell surface antigen [Source:ZFIN;Acc:ZDB-GENE-030131-8561]	GO:0005178(integrin binding);GO:0007155(cell adhesion);GO:0030334(regulation of cell migration)	NA	K06514	NA
0	ENSDARG00000102211	csf3a	1.40967	1.08088	0.383153	1.62955e-45	4.51581e-41	colony stimulating factor 3 (granulocyte) a [Source:ZFIN;Acc:ZDB-GENE-091229-1]	GO:0005125(cytokine activity);GO:0010469(regulation of signaling receptor activity);GO:0030099(myeloid cell differentiation);GO:0030223(neutrophil differentiation);GO:0030225(macrophage differentiation);GO:0035162(embryonic hemopoiesis);GO:0045639(positive regulation of myeloid cell differentiation);GO:0060218(hematopoietic stem cell differentiation);GO:0061515(myeloid cell development);GO:007142…	NA	NA	NA
0	ENSDARG00000071384	slc7a11	3.99727	2.9551	0.435809	2.17758e-45	6.03451e-41	solute carrier family 7 (anionic amino acid transporter light chain, xc- system), member 11 [Source:ZFIN;Acc:ZDB-GENE-150416-1]	GO:0015179(L-amino acid transmembrane transporter activity);GO:0016020(membrane);GO:0016021(integral component of membrane);GO:0022857(transmembrane transporter activity);GO:0055085(transmembrane transport);GO:1902475(L-alpha-amino acid transmembrane transport)	04216(Ferroptosis)	K13869	NA
0	ENSDARG00000099385	CT030188.1	1.19472	0.977435	0.289602	1.3979e-44	3.87386e-40	si: ch211-223l2.4 [Source:NCBI gene;Acc:100002400]	GO:0003779(actin binding);GO:0005516(calmodulin binding);GO:0006936(muscle contraction);GO:0007165(signal transduction);GO:0017022(myosin binding)	NA	NA	NA
0	ENSDARG00000070792	lrrc15	2.19288	1.60752	0.447993	2.23196e-44	6.18522e-40	leucine rich repeat containing 15 [Source:ZFIN;Acc:ZDB-GENE-031113-8]	GO:0005515(protein binding);GO:0016020(membrane);GO:0016021(integral component of membrane)	NA	NA	NA
0	ENSDARG00000038011	cyth4a	0.937958	0.758379	0.306604	3.50236e-44	9.70574e-40	cytohesin 4a [Source:ZFIN;Acc:ZDB-GENE-090624-6]	GO:0005086(ARF guanyl-nucleotide exchange factor activity);GO:0032012(regulation of ARF protein signal transduction);GO:0055113(epiboly involved in gastrulation with mouth forming second)	04144(Endocytosis)	K18441	NA
0	ENSDARG00000098745	tfec	3.13516	2.52069	0.314723	3.52658e-44	9.77285e-40	transcription factor EC [Source:ZFIN;Acc:ZDB-GENE-041210-21]	GO:0006355(regulation of transcription, DNA-templated);GO:0030097(hemopoiesis);GO:0046983(protein dimerization activity);GO:0060216(definitive hemopoiesis);GO:0061484(hematopoietic stem cell homeostasis);GO:0071425(hematopoietic stem cell proliferation)	NA	K15591	NA
0	ENSDARG00000013623	vdac2	5.73603	4.76312	0.268147	1.09763e-43	3.04176e-39	voltage-dependent anion channel 2 [Source:ZFIN;Acc:ZDB-GENE-030131-845]	GO:0005741(mitochondrial outer membrane);GO:0005886(plasma membrane);GO:0008016(regulation of heart contraction);GO:0008308(voltage-gated anion channel activity);GO:0015267(channel activity);GO:0015698(inorganic anion transport);GO:0031101(fin regeneration);GO:0036444(calcium import into the mitochondrion);GO:0042803(protein homodimerization activity);GO:0055085(transmembrane transport);GO:009865…	04020(Calcium signaling pathway);04216(Ferroptosis);04217(Necroptosis);04218(Cellular senescence);04621(NOD-like receptor signaling pathway)	K15040	NA
0	ENSDARG00000094809	ms4a17a.11	0.615994	0.510393	0.271307	9.43823e-43	2.61552e-38	membrane-spanning 4-domains, subfamily A, member 17A.11 [Source:ZFIN;Acc:ZDB-GENE-050417-157]	GO:0016020(membrane);GO:0016021(integral component of membrane)	NA	K22190	NA
0	ENSDARG00000089368	hopx	1.76343	1.33966	0.396518	5.55889e-41	1.54048e-36	HOP homeobox [Source:ZFIN;Acc:ZDB-GENE-031016-2]	GO:0003677(DNA binding);GO:0005634(nucleus);GO:0005737(cytoplasm);GO:0007275(multicellular organism development);GO:0007507(heart development);GO:0030154(cell differentiation)	NA	NA	NA
0	ENSDARG00000102640	pdia3	5.94596	4.87612	0.286176	2.12418e-40	5.88653e-36	protein disulfide isomerase family A, member 3 [Source:ZFIN;Acc:ZDB-GENE-031002-9]	GO:0003756(protein disulfide isomerase activity);GO:0005783(endoplasmic reticulum);GO:0006457(protein folding);GO:0009986(cell surface);GO:0016853(isomerase activity);GO:0034976(response to endoplasmic reticulum stress);GO:0045454(cell redox homeostasis)	04141(Protein processing in endoplasmic reticulum);05168(Herpes simplex virus 1 infection)	K08056	EC:5.3.4.1
0	ENSDARG00000012987	gpia	1.99874	1.62052	0.302636	2.45983e-40	6.81668e-36	glucose-6-phosphate isomerase a [Source:ZFIN;Acc:ZDB-GENE-020513-2]	GO:0004347(glucose-6-phosphate isomerase activity);GO:0005829(cytosol);GO:0006094(gluconeogenesis);GO:0006096(glycolytic process);GO:0016853(isomerase activity);GO:0016866(intramolecular transferase activity);GO:0048029(monosaccharide binding);GO:0051156(glucose 6-phosphate metabolic process)	00010(Glycolysis / Gluconeogenesis);00030(Pentose phosphate pathway);00500(Starch and sucrose metabolism);00520(Amino sugar and nucleotide sugar metabolism)	K01810	EC:5.3.1.9
0	ENSDARG00000054755	alox5ap	1.69005	1.36538	0.307758	1.39315e-39	3.8607e-35	arachidonate 5-lipoxygenase-activating protein [Source:ZFIN;Acc:ZDB-GENE-030131-9322]	GO:0001525(angiogenesis);GO:0004364(glutathione transferase activity);GO:0004464(leukotriene-C4 synthase activity);GO:0004602(glutathione peroxidase activity);GO:0005635(nuclear envelope);GO:0005783(endoplasmic reticulum);GO:0006691(leukotriene metabolic process);GO:0008047(enzyme activator activity);GO:0016021(integral component of membrane);GO:0019370(leukotriene biosynthetic process);GO:004308…	NA	NA	NA
0	ENSDARG00000103900	sept9b	1.41367	1.13138	0.321358	2.69709e-39	7.47418e-35	septin 9b [Source:ZFIN;Acc:ZDB-GENE-050327-17]	GO:0000166(nucleotide binding);GO:0003924(GTPase activity);GO:0005525(GTP binding);GO:0005940(septin ring);GO:0015630(microtubule cytoskeleton);GO:0031105(septin complex);GO:0032947(protein-containing complex scaffold activity);GO:0061640(cytoskeleton-dependent cytokinesis)	NA	K16938	NA
0	ENSDARG00000034117	rarga	1.68296	1.38189	0.284362	5.84109e-39	1.61868e-34	retinoic acid receptor gamma a [Source:ZFIN;Acc:ZDB-GENE-980526-531]	GO:0000122(negative regulation of transcription by RNA polymerase II);GO:0000976(transcription regulatory region sequence-specific DNA binding);GO:0000977(RNA polymerase II regulatory region sequence-specific DNA binding);GO:0000981(DNA-binding transcription factor activity, RNA polymerase II-specific);GO:0001889(liver development);GO:0003677(DNA binding);GO:0003700(DNA-binding transcription fact…	NA	K08529	NA
0	ENSDARG00000000568	ell	2.82159	2.26421	0.3175	2.91931e-38	8.08999e-34	elongation factor RNA polymerase II [Source:ZFIN;Acc:ZDB-GENE-030131-3946]	GO:0001570(vasculogenesis);GO:0003746(translation elongation factor activity);GO:0006366(transcription by RNA polymerase II);GO:0006368(transcription elongation from RNA polymerase II promoter);GO:0006414(translational elongation);GO:0008023(transcription elongation factor complex);GO:0042795(snRNA transcription by RNA polymerase II)	NA	K15183	NA
0	ENSDARG00000014348	stk17b	1.39048	1.13821	0.288815	2.9392e-38	8.14511e-34	serine/threonine kinase 17b (apoptosis-inducing) [Source:ZFIN;Acc:ZDB-GENE-040426-1499]	GO:0000166(nucleotide binding);GO:0004672(protein kinase activity);GO:0004674(protein serine/threonine kinase activity);GO:0005524(ATP binding);GO:0005634(nucleus);GO:0006468(protein phosphorylation);GO:0016301(kinase activity);GO:0016310(phosphorylation)	NA	K08804	EC:2.7.11.1
0	ENSDARG00000090625	si:ch73-248e21.1	4.4612	3.64603	0.291107	1.43867e-37	3.98683e-33	si:ch73-248e21.1 [Source:ZFIN;Acc:ZDB-GENE-120215-198]	NA	NA	NA	NA
0	ENSDARG00000055713	fmnl1a	2.28749	1.84833	0.307543	1.91459e-37	5.30572e-33	formin-like 1a [Source:ZFIN;Acc:ZDB-GENE-120215-83]	GO:0003779(actin binding);GO:0007010(cytoskeleton organization);GO:0008360(regulation of cell shape);GO:0016043(cellular component organization);GO:0017048(Rho GTPase binding);GO:0030036(actin cytoskeleton organization)	NA	NA	NA
0	ENSDARG00000021059	alas1	4.94656	3.99586	0.307922	1.18335e-36	3.27929e-32	aminolevulinate, delta-, synthase 1 [Source:ZFIN;Acc:ZDB-GENE-001229-2]	GO:0003824(catalytic activity);GO:0003870(5-aminolevulinate synthase activity);GO:0005739(mitochondrion);GO:0005759(mitochondrial matrix);GO:0006778(porphyrin-containing compound metabolic process);GO:0006782(protoporphyrinogen IX biosynthetic process);GO:0006783(heme biosynthetic process);GO:0009058(biosynthetic process);GO:0016740(transferase activity);GO:0016746(transferase activity, transferr…	00260(Glycine, serine and threonine metabolism);00860(Porphyrin and chlorophyll metabolism)	K00643	EC:2.3.1.37
0	ENSDARG00000007693	nfkbiab	18.1957	13.9812	0.380113	1.47946e-36	4.09988e-32	nuclear factor of kappa light polypeptide gene enhancer in B-cells inhibitor, alpha b [Source:ZFIN;Acc:ZDB-GENE-030131-1819]	GO:0005515(protein binding)	04210(Apoptosis);04620(Toll-like receptor signaling pathway);04621(NOD-like receptor signaling pathway);04622(RIG-I-like receptor signaling pathway);04623(Cytosolic DNA-sensing pathway);04625(C-type lectin receptor signaling pathway);04920(Adipocytokine signaling pathway);05168(Herpes simplex virus 1 infection)	K04734	NA
0	ENSDARG00000074201	flna	2.23034	1.8492	0.270363	2.06309e-35	5.71724e-31	filamin A, alpha (actin binding protein 280) [Source:ZFIN;Acc:ZDB-GENE-030131-2145]	GO:0003779(actin binding);GO:0005515(protein binding);GO:0051015(actin filament binding)	04010(MAPK signaling pathway);04510(Focal adhesion);05132(Salmonella infection)	K04437	NA
0	ENSDARG00000013360	sh3gl3a	1.7498	1.39545	0.326457	3.90419e-35	1.08193e-30	SH3-domain GRB2-like 3a [Source:ZFIN;Acc:ZDB-GENE-070112-242]	GO:0005515(protein binding);GO:0005737(cytoplasm);GO:0006897(endocytosis)	04144(Endocytosis)	K11247	NA
0	ENSDARG00000033735	ncf1	22.4755	17.6948	0.34503	4.4441e-35	1.23155e-30	neutrophil cytosolic factor 1 [Source:ZFIN;Acc:ZDB-GENE-031006-6]	GO:0005515(protein binding);GO:0005737(cytoplasm);GO:0006801(superoxide metabolic process);GO:0016175(superoxide-generating NADPH oxidase activity);GO:0016176(superoxide-generating NADPH oxidase activator activity);GO:0035091(phosphatidylinositol binding);GO:0043085(positive regulation of catalytic activity);GO:0045730(respiratory burst);GO:0050832(defense response to fungus);GO:0055114(oxidation…	04145(Phagosome)	K08011	NA
0	ENSDARG00000088247	si:ch1073-303k11.2	0.534268	0.444948	0.263929	6.71725e-35	1.86148e-30	si:ch1073-303k11.2 [Source:ZFIN;Acc:ZDB-GENE-141216-99]	GO:0005515(protein binding);GO:0016020(membrane);GO:0016021(integral component of membrane)	NA	NA	NA
0	ENSDARG00000036080	cd81a	2.45001	1.9912	0.299149	1.91793e-34	5.31497e-30	CD81 molecule a [Source:ZFIN;Acc:ZDB-GENE-000831-5]	GO:0005887(integral component of plasma membrane);GO:0007166(cell surface receptor signaling pathway);GO:0016020(membrane);GO:0016021(integral component of membrane)	NA	K06508	NA
0	ENSDARG00000069433	tnk1	0.638121	0.52868	0.271436	2.96809e-33	8.22517e-29	tyrosine kinase, non-receptor, 1 [Source:ZFIN;Acc:ZDB-GENE-030131-7427]	GO:0000166(nucleotide binding);GO:0004672(protein kinase activity);GO:0004713(protein tyrosine kinase activity);GO:0004715(non-membrane spanning protein tyrosine kinase activity);GO:0005515(protein binding);GO:0005524(ATP binding);GO:0006468(protein phosphorylation);GO:0016301(kinase activity);GO:0016310(phosphorylation);GO:0016740(transferase activity);GO:0030154(cell differentiation);GO:0038083…	NA	K08252	EC:2.7.10.1
0	ENSDARG00000087623	BX649485.1	3.06571	2.41774	0.342563	3.19296e-33	8.84832e-29	NA	NA	NA	NA	NA
0	ENSDARG00000098752	csf3b	17.4468	13.6589	0.353123	2.32073e-32	6.43122e-28	colony stimulating factor 3 (granulocyte) b [Source:ZFIN;Acc:ZDB-GENE-141212-221]	GO:0005125(cytokine activity);GO:0010469(regulation of signaling receptor activity);GO:0030099(myeloid cell differentiation);GO:0030223(neutrophil differentiation);GO:0030225(macrophage differentiation);GO:0030593(neutrophil chemotaxis);GO:0045639(positive regulation of myeloid cell differentiation);GO:0060218(hematopoietic stem cell differentiation);GO:0061515(myeloid cell development);GO:007142…	NA	NA	NA
0	ENSDARG00000037891	mlx	1.03124	0.856472	0.267905	3.33626e-32	9.24543e-28	MLX, MAX dimerization protein [Source:ZFIN;Acc:ZDB-GENE-050522-316]	GO:0003700(DNA-binding transcription factor activity);GO:0005634(nucleus);GO:0006355(regulation of transcription, DNA-templated);GO:0006357(regulation of transcription by RNA polymerase II);GO:0008134(transcription factor binding);GO:0046983(protein dimerization activity)	NA	K09113	NA
0	ENSDARG00000076914	lacc1	4.1181	2.84212	0.535011	6.58623e-32	1.82518e-27	laccase (multicopper oxidoreductase) domain containing 1 [Source:ZFIN;Acc:ZDB-GENE-081104-155]	GO:0005507(copper ion binding)	NA	K05810	EC:1.10.3.-
0	ENSDARG00000007018	ms4a17a.6	1.94629	1.58096	0.299928	7.3386e-32	2.03367e-27	membrane-spanning 4-domains, subfamily A, member 17A.6 [Source:ZFIN;Acc:ZDB-GENE-070209-265]	GO:0016020(membrane);GO:0016021(integral component of membrane)	NA	K22190	NA
0	ENSDARG00000044098	egr2a	1.07223	0.840102	0.351973	2.35512e-31	6.52652e-27	early growth response 2a [Source:ZFIN;Acc:ZDB-GENE-030723-6]	GO:0000981(DNA-binding transcription factor activity, RNA polymerase II-specific);GO:0003676(nucleic acid binding);GO:0003677(DNA binding);GO:0005634(nucleus);GO:0006357(regulation of transcription by RNA polymerase II);GO:0046872(metal ion binding)	NA	NA	NA
0	ENSDARG00000005423	pgam1a	3.33477	2.78155	0.261701	5.37287e-31	1.48893e-26	phosphoglycerate mutase 1a [Source:ZFIN;Acc:ZDB-GENE-030131-1827]	GO:0003824(catalytic activity);GO:0004082(bisphosphoglycerate mutase activity);GO:0004619(phosphoglycerate mutase activity);GO:0006096(glycolytic process);GO:0016853(isomerase activity);GO:0016868(intramolecular transferase activity, phosphotransferases)	00010(Glycolysis / Gluconeogenesis);00260(Glycine, serine and threonine metabolism)	K01834	EC:5.4.2.11
0	ENSDARG00000102106	tgm1l1	2.11038	1.57368	0.423353	2.8554e-30	7.91287e-26	transglutaminase 1 like 1 [Source:ZFIN;Acc:ZDB-GENE-060503-139]	GO:0003810(protein-glutamine gamma-glutamyltransferase activity);GO:0018149(peptide cross-linking);GO:0046872(metal ion binding)	NA	K05619	EC:2.3.2.13
0	ENSDARG00000019815	fn1a	0.906601	0.74043	0.292103	9.74801e-30	2.70137e-25	fibronectin 1a [Source:ZFIN;Acc:ZDB-GENE-000426-1]	GO:0001756(somitogenesis);GO:0001757(somite specification);GO:0002042(cell migration involved in sprouting angiogenesis);GO:0002089(lens morphogenesis in camera-type eye);GO:0003007(heart morphogenesis);GO:0003128(heart field specification);GO:0003146(heart jogging);GO:0003319(cardioblast migration to the midline involved in heart rudiment formation);GO:0005178(integrin binding);GO:0005515(protei…	04510(Focal adhesion);04512(ECM-receptor interaction);04810(Regulation of actin cytoskeleton);04933(AGE-RAGE signaling pathway in diabetic complications)	K05717	NA
0	ENSDARG00000093098	ccl34b.8	1.80215	1.46269	0.3011	4.76331e-29	1.32001e-24	chemokine (C-C motif) ligand 34b, duplicate 8 [Source:ZFIN;Acc:ZDB-GENE-111012-6]	GO:0002548(monocyte chemotaxis);GO:0005576(extracellular region);GO:0005615(extracellular space);GO:0006954(inflammatory response);GO:0006955(immune response);GO:0007186(G protein-coupled receptor signaling pathway);GO:0008009(chemokine activity);GO:0030593(neutrophil chemotaxis);GO:0043547(positive regulation of GTPase activity);GO:0048020(CCR chemokine receptor binding);GO:0048247(lymphocyte ch…	NA	NA	NA
0	ENSDARG00000099411	zgc:158343	15.1727	12.5466	0.274179	3.03754e-24	8.41762e-20	zgc:158343 [Source:ZFIN;Acc:ZDB-GENE-061201-9]	GO:0003674(molecular_function);GO:0043066(negative regulation of apoptotic process)	NA	NA	NA
0	ENSDARG00000052011	rrad	0.583461	0.477813	0.288189	3.399e-23	9.41932e-19	Ras-related associated with diabetes [Source:ZFIN;Acc:ZDB-GENE-030131-5607]	GO:0000166(nucleotide binding);GO:0003924(GTPase activity);GO:0005246(calcium channel regulator activity);GO:0005525(GTP binding);GO:0005886(plasma membrane);GO:0007165(signal transduction);GO:0016020(membrane);GO:1901842(negative regulation of high voltage-gated calcium channel activity)	NA	K07845	NA
0	ENSDARG00000020645	slc7a3a	1.19115	0.985715	0.273115	5.56607e-22	1.54247e-17	solute carrier family 7 (cationic amino acid transporter, y+ system), member 3a [Source:ZFIN;Acc:ZDB-GENE-041114-206]	GO:0000064(L-ornithine transmembrane transporter activity);GO:0006631(fatty acid metabolic process);GO:0006641(triglyceride metabolic process);GO:0006865(amino acid transport);GO:0015181(arginine transmembrane transporter activity);GO:0015189(L-lysine transmembrane transporter activity);GO:0016020(membrane);GO:0016021(integral component of membrane);GO:0022857(transmembrane transporter activity);…	NA	K13865	NA
0	ENSDARG00000098761	rgs2	3.9006	3.23958	0.267886	1.3409e-20	3.71589e-16	regulator of G protein signaling 2 [Source:ZFIN;Acc:ZDB-GENE-040718-410]	GO:0005096(GTPase activator activity);GO:0007186(G protein-coupled receptor signaling pathway);GO:0014032(neural crest cell development);GO:0043547(positive regulation of GTPase activity);GO:0090301(negative regulation of neural crest formation)	NA	K16449	NA
0	ENSDARG00000006251	ell2	2.23335	1.84445	0.276022	8.84265e-20	2.45048e-15	elongation factor, RNA polymerase II, 2 [Source:ZFIN;Acc:ZDB-GENE-030131-1717]	GO:0006368(transcription elongation from RNA polymerase II promoter);GO:0008023(transcription elongation factor complex)	NA	K15183	NA
0	ENSDARG00000102299	cxcl8b.1	1.5281	1.13132	0.433733	2.36639e-19	6.55775e-15	chemokine (C-X-C motif) ligand 8b, duplicate 1 [Source:ZFIN;Acc:ZDB-GENE-101026-3]	GO:0002523(leukocyte migration involved in inflammatory response);GO:0005576(extracellular region);GO:0005615(extracellular space);GO:0006935(chemotaxis);GO:0006952(defense response);GO:0006954(inflammatory response);GO:0006955(immune response);GO:0008009(chemokine activity);GO:0009611(response to wounding);GO:0009617(response to bacterium);GO:0030593(neutrophil chemotaxis);GO:0030595(leukocyte c…	NA	NA	NA
0	ENSDARG00000081270	rn7sk	5.01804	4.05066	0.308967	5.0098e-19	1.38832e-14	RNA, 7SK small nuclear [Source:ZFIN;Acc:ZDB-GENE-090323-1]	NA	NA	NA	NA
0	ENSDARG00000101479	BX908782.2	6.30037	4.77856	0.39886	1.61521e-18	4.47607e-14	CD59 glycoprotein-like [Source:NCBI gene;Acc:103910140]	GO:0001971(negative regulation of activation of membrane attack complex)	NA	NA	NA
0	ENSDARG00000093303	ifitm1	1.36153	0.978239	0.476974	3.93563e-14	1.09064e-09	interferon induced transmembrane protein 1 [Source:ZFIN;Acc:ZDB-GENE-060526-259]	GO:0005886(plasma membrane);GO:0016020(membrane);GO:0016021(integral component of membrane)	NA	K06566	NA
1	ENSDARG00000025254	s100a10b	26.483	22.0405	0.26491	3.78343e-91	1.04847e-86	S100 calcium binding protein A10b [Source:ZFIN;Acc:ZDB-GENE-040426-1937]	GO:0005509(calcium ion binding);GO:0005575(cellular_component);GO:0042127(regulation of cell population proliferation);GO:0046872(metal ion binding);GO:0048306(calcium-dependent protein binding)	NA	NA	NA
1	ENSDARG00000098700	il1b	29.103	19.5213	0.576117	2.08504e-88	5.77807e-84	interleukin 1, beta [Source:ZFIN;Acc:ZDB-GENE-040702-2]	GO:0002237(response to molecule of bacterial origin);GO:0005125(cytokine activity);GO:0005149(interleukin-1 receptor binding);GO:0005576(extracellular region);GO:0005615(extracellular space);GO:0006954(inflammatory response);GO:0006955(immune response);GO:0009615(response to virus);GO:0009617(response to bacterium);GO:0010469(regulation of signaling receptor activity);GO:0030593(neutrophil chemot…	04010(MAPK signaling pathway);04060(Cytokine-cytokine receptor interaction);04217(Necroptosis);04620(Toll-like receptor signaling pathway);04621(NOD-like receptor signaling pathway);04623(Cytosolic DNA-sensing pathway);04625(C-type lectin receptor signaling pathway);04933(AGE-RAGE signaling pathway in diabetic complications);05132(Salmonella infection);05168(Herpes simplex virus 1 infection)	K04519	NA
1	ENSDARG00000095801	BX649485.2	16.8428	8.65088	0.961212	7.31662e-87	2.02758e-82	NA	NA	NA	NA	NA
1	ENSDARG00000009978	icn	29.3189	24.2281	0.275151	2.48677e-86	6.89133e-82	ictacalcin [Source:ZFIN;Acc:ZDB-GENE-030131-8599]	GO:0005509(calcium ion binding);GO:0046872(metal ion binding);GO:0046914(transition metal ion binding)	NA	NA	NA
1	ENSDARG00000003599	rpl3	39.6462	33.0433	0.262825	2.53385e-73	7.02181e-69	ribosomal protein L3 [Source:ZFIN;Acc:ZDB-GENE-030131-1291]	GO:0000027(ribosomal large subunit assembly);GO:0003735(structural constituent of ribosome);GO:0005622(intracellular);GO:0005840(ribosome);GO:0006412(translation);GO:0022625(cytosolic large ribosomal subunit);GO:0031017(exocrine pancreas development)	03010(Ribosome)	K02925	NA
1	ENSDARG00000098752	csf3b	21.8312	14.3659	0.603745	5.98768e-66	1.65931e-61	colony stimulating factor 3 (granulocyte) b [Source:ZFIN;Acc:ZDB-GENE-141212-221]	GO:0005125(cytokine activity);GO:0010469(regulation of signaling receptor activity);GO:0030099(myeloid cell differentiation);GO:0030223(neutrophil differentiation);GO:0030225(macrophage differentiation);GO:0030593(neutrophil chemotaxis);GO:0045639(positive regulation of myeloid cell differentiation);GO:0060218(hematopoietic stem cell differentiation);GO:0061515(myeloid cell development);GO:007142…	NA	NA	NA
1	ENSDARG00000075261	timp2b	29.1438	19.3829	0.58841	5.97998e-63	1.65717e-58	TIMP metallopeptidase inhibitor 2b [Source:ZFIN;Acc:ZDB-GENE-040426-2655]	GO:0002020(protease binding);GO:0005515(protein binding);GO:0005576(extracellular region);GO:0005615(extracellular space);GO:0008191(metalloendopeptidase inhibitor activity);GO:0009725(response to hormone);GO:0010033(response to organic substance);GO:0010951(negative regulation of endopeptidase activity);GO:0031012(extracellular matrix);GO:0034097(response to cytokine);GO:0051045(negative regulat…	NA	NA	NA
1	ENSDARG00000101844	mibp2	14.7273	12.2764	0.262605	1.07675e-61	2.98389e-57	muscle-specific beta 1 integrin binding protein 2 [Source:ZFIN;Acc:ZDB-GENE-031113-14]	GO:0007045(cell-substrate adherens junction assembly);GO:0007229(integrin-mediated signaling pathway);GO:0007517(muscle organ development);GO:0016301(kinase activity);GO:0016310(phosphorylation);GO:0070831(basement membrane assembly)	00760(Nicotinate and nicotinamide metabolism)	K10524	2.7.1.173;EC:2.7.1.22
1	ENSDARG00000095820	BX649485.4	9.66593	4.64603	1.05691	1.48521e-57	4.11582e-53	uncharacterized LOC100536946 [Source:NCBI gene;Acc:100536946]	NA	NA	NA	NA
1	ENSDARG00000039390	sdhaf4	1.20314	0.919548	0.387813	5.52435e-45	1.53091e-40	succinate dehydrogenase complex assembly factor 4 [Source:ZFIN;Acc:ZDB-GENE-040724-116]	GO:0005739(mitochondrion);GO:0034553(mitochondrial respiratory chain complex II assembly)	NA	NA	NA
1	ENSDARG00000014165	ssr3	6.52774	5.23072	0.319575	4.27393e-42	1.18439e-37	signal sequence receptor, gamma [Source:ZFIN;Acc:ZDB-GENE-030131-9134]	GO:0005623(cell);GO:0006614(SRP-dependent cotranslational protein targeting to membrane);GO:0016020(membrane);GO:0016021(integral component of membrane)	04141(Protein processing in endoplasmic reticulum)	K13251	NA
1	ENSDARG00000094965	nfil3-5	0.928502	0.730194	0.346625	1.08686e-38	3.01191e-34	nuclear factor, interleukin 3 regulated, member 5 [Source:ZFIN;Acc:ZDB-GENE-030131-7677]	GO:0003700(DNA-binding transcription factor activity);GO:0005634(nucleus);GO:0006355(regulation of transcription, DNA-templated);GO:0007623(circadian rhythm);GO:0032922(circadian regulation of gene expression)	NA	NA	NA
1	ENSDARG00000056453	afap1l1b	3.07077	2.35279	0.384226	1.11132e-38	3.07968e-34	actin filament associated protein 1-like 1b [Source:ZFIN;Acc:ZDB-GENE-061013-428]	GO:0005575(cellular_component);GO:0008150(biological_process)	NA	NA	NA
1	ENSDARG00000074378	junba	5.26414	4.25762	0.30615	2.13404e-36	5.91385e-32	JunB proto-oncogene, AP-1 transcription factor subunit a [Source:ZFIN;Acc:ZDB-GENE-040426-2172]	GO:0000122(negative regulation of transcription by RNA polymerase II);GO:0000790(nuclear chromatin);GO:0000978(RNA polymerase II proximal promoter sequence-specific DNA binding);GO:0000981(DNA-binding transcription factor activity, RNA polymerase II-specific);GO:0001945(lymph vessel development);GO:0003677(DNA binding);GO:0003700(DNA-binding transcription factor activity);GO:0003713(transcription…	NA	K09028	NA
1	ENSDARG00000000489	upf3b	1.6465	1.11708	0.559672	2.62022e-36	7.26115e-32	UPF3B, regulator of nonsense mediated mRNA decay [Source:ZFIN;Acc:ZDB-GENE-040426-1630]	GO:0000184(nuclear-transcribed mRNA catabolic process, nonsense-mediated decay);GO:0003676(nucleic acid binding);GO:0003729(mRNA binding);GO:0005730(nucleolus);GO:0005737(cytoplasm);GO:0045727(positive regulation of translation)	03013(RNA transport);03015(mRNA surveillance pathway)	K14328	NA
1	ENSDARG00000007693	nfkbiab	18.226	14.146	0.365603	3.25478e-33	9.01964e-29	nuclear factor of kappa light polypeptide gene enhancer in B-cells inhibitor, alpha b [Source:ZFIN;Acc:ZDB-GENE-030131-1819]	GO:0005515(protein binding)	04210(Apoptosis);04620(Toll-like receptor signaling pathway);04621(NOD-like receptor signaling pathway);04622(RIG-I-like receptor signaling pathway);04623(Cytosolic DNA-sensing pathway);04625(C-type lectin receptor signaling pathway);04920(Adipocytokine signaling pathway);05168(Herpes simplex virus 1 infection)	K04734	NA
1	ENSDARG00000054755	alox5ap	1.71648	1.38772	0.306734	2.3798e-32	6.59489e-28	arachidonate 5-lipoxygenase-activating protein [Source:ZFIN;Acc:ZDB-GENE-030131-9322]	GO:0001525(angiogenesis);GO:0004364(glutathione transferase activity);GO:0004464(leukotriene-C4 synthase activity);GO:0004602(glutathione peroxidase activity);GO:0005635(nuclear envelope);GO:0005783(endoplasmic reticulum);GO:0006691(leukotriene metabolic process);GO:0008047(enzyme activator activity);GO:0016021(integral component of membrane);GO:0019370(leukotriene biosynthetic process);GO:004308…	NA	NA	NA
1	ENSDARG00000068732	spry4	0.679524	0.56395	0.268956	1.7195e-31	4.76509e-27	sprouty homolog 4 (Drosophila) [Source:ZFIN;Acc:ZDB-GENE-010803-2]	GO:0003674(molecular_function);GO:0005829(cytosol);GO:0007275(multicellular organism development);GO:0009966(regulation of signal transduction);GO:0016020(membrane);GO:0021594(rhombomere formation);GO:0030097(hemopoiesis);GO:0040036(regulation of fibroblast growth factor receptor signaling pathway);GO:0040037(negative regulation of fibroblast growth factor receptor signaling pathway);GO:0043407(n…	NA	K17385	NA
1	ENSDARG00000089307	pmaip1	7.2666	6.06062	0.261815	4.64224e-30	1.28646e-25	phorbol-12-myristate-13-acetate-induced protein 1 [Source:ZFIN;Acc:ZDB-GENE-070119-3]	GO:0001836(release of cytochrome c from mitochondria);GO:0005575(cellular_component);GO:0006915(apoptotic process);GO:0006919(activation of cysteine-type endopeptidase activity involved in apoptotic process);GO:0006974(cellular response to DNA damage stimulus);GO:0007088(regulation of mitotic nuclear division);GO:0042981(regulation of apoptotic process);GO:0043065(positive regulation of apoptotic…	04115(p53 signaling pathway);04210(Apoptosis)	K10131	NA
1	ENSDARG00000039579	cfd	1.3554	1.01796	0.413043	1.20146e-29	3.32949e-25	complement factor D (adipsin) [Source:ZFIN;Acc:ZDB-GENE-050522-411]	GO:0004252(serine-type endopeptidase activity);GO:0005575(cellular_component);GO:0006508(proteolysis);GO:0006957(complement activation, alternative pathway);GO:0008233(peptidase activity);GO:0008236(serine-type peptidase activity);GO:0016787(hydrolase activity)	NA	K01334	EC:3.4.21.46
1	ENSDARG00000035719	arl5c	6.034	4.96397	0.28162	4.39174e-27	1.21704e-22	ADP-ribosylation factor-like 5C [Source:ZFIN;Acc:ZDB-GENE-040426-1866]	GO:0000166(nucleotide binding);GO:0005525(GTP binding);GO:0005737(cytoplasm);GO:0005802(trans-Golgi network);GO:0006886(intracellular protein transport);GO:0016192(vesicle-mediated transport);GO:1903292(protein localization to Golgi membrane)	NA	NA	NA
1	ENSDARG00000076914	lacc1	3.23858	2.67006	0.278489	6.59367e-27	1.82724e-22	laccase (multicopper oxidoreductase) domain containing 1 [Source:ZFIN;Acc:ZDB-GENE-081104-155]	GO:0005507(copper ion binding)	NA	K05810	EC:1.10.3.-
1	ENSDARG00000019130	plk2b	0.549433	0.456704	0.266683	3.65594e-26	1.01313e-21	polo-like kinase 2b (Drosophila) [Source:ZFIN;Acc:ZDB-GENE-070720-17]	GO:0000166(nucleotide binding);GO:0000278(mitotic cell cycle);GO:0000922(spindle pole);GO:0002040(sprouting angiogenesis);GO:0004672(protein kinase activity);GO:0004674(protein serine/threonine kinase activity);GO:0005515(protein binding);GO:0005524(ATP binding);GO:0005575(cellular_component);GO:0005634(nucleus);GO:0005737(cytoplasm);GO:0005813(centrosome);GO:0006468(protein phosphorylation);GO:0…	04068(FoxO signaling pathway)	K08861	EC:2.7.11.21
1	ENSDARG00000034117	rarga	1.66923	1.3877	0.266487	3.78459e-26	1.04879e-21	retinoic acid receptor gamma a [Source:ZFIN;Acc:ZDB-GENE-980526-531]	GO:0000122(negative regulation of transcription by RNA polymerase II);GO:0000976(transcription regulatory region sequence-specific DNA binding);GO:0000977(RNA polymerase II regulatory region sequence-specific DNA binding);GO:0000981(DNA-binding transcription factor activity, RNA polymerase II-specific);GO:0001889(liver development);GO:0003677(DNA binding);GO:0003700(DNA-binding transcription fact…	NA	K08529	NA
1	ENSDARG00000070426	chac1	4.00033	3.31088	0.272908	3.41502e-25	9.46371e-21	ChaC, cation transport regulator homolog 1 (E. coli) [Source:ZFIN;Acc:ZDB-GENE-030131-1957]	GO:0003839(gamma-glutamylcyclotransferase activity);GO:0005112(Notch binding);GO:0005737(cytoplasm);GO:0005794(Golgi apparatus);GO:0005802(trans-Golgi network);GO:0005829(cytosol);GO:0006751(glutathione catabolic process);GO:0006915(apoptotic process);GO:0006986(response to unfolded protein);GO:0007219(Notch signaling pathway);GO:0007399(nervous system development);GO:0010955(negative regulation …	00480(Glutathione metabolism)	K07232	EC:4.3.2.7
1	ENSDARG00000099555	foxo1a	3.19325	2.56396	0.316654	7.20507e-24	1.99667e-19	forkhead box O1 a [Source:ZFIN;Acc:ZDB-GENE-061013-59]	GO:0000122(negative regulation of transcription by RNA polymerase II);GO:0000981(DNA-binding transcription factor activity, RNA polymerase II-specific);GO:0001945(lymph vessel development);GO:0003677(DNA binding);GO:0003700(DNA-binding transcription factor activity);GO:0005634(nucleus);GO:0005737(cytoplasm);GO:0006355(regulation of transcription, DNA-templated);GO:0008134(transcription factor bin…	04068(FoxO signaling pathway);04218(Cellular senescence);04910(Insulin signaling pathway);04933(AGE-RAGE signaling pathway in diabetic complications)	K07201	NA
1	ENSDARG00000068382	pglyrp5	10.1209	8.30552	0.285195	2.40358e-23	6.6608e-19	peptidoglycan recognition protein 5 [Source:ZFIN;Acc:ZDB-GENE-050419-71]	GO:0002221(pattern recognition receptor signaling pathway);GO:0005615(extracellular space);GO:0008270(zinc ion binding);GO:0008745(N-acetylmuramoyl-L-alanine amidase activity);GO:0009253(peptidoglycan catabolic process);GO:0016019(peptidoglycan receptor activity);GO:0016045(detection of bacterium);GO:0019730(antimicrobial humoral response);GO:0031640(killing of cells of other organism);GO:0032689…	NA	K01446	NA
1	ENSDARG00000078619	pnp5a	10.4857	8.63216	0.280627	3.13337e-21	8.68319e-17	purine nucleoside phosphorylase 5a [Source:ZFIN;Acc:ZDB-GENE-040426-2553]	GO:0003824(catalytic activity);GO:0004731(purine-nucleoside phosphorylase activity);GO:0005737(cytoplasm);GO:0006139(nucleobase-containing compound metabolic process);GO:0009116(nucleoside metabolic process);GO:0016740(transferase activity);GO:0016757(transferase activity, transferring glycosyl groups)	00230(Purine metabolism);00240(Pyrimidine metabolism);00760(Nicotinate and nicotinamide metabolism)	K03783	EC:2.4.2.1
1	ENSDARG00000055901	steap4	1.28195	0.959284	0.418312	5.65103e-21	1.56601e-16	STEAP family member 4 [Source:ZFIN;Acc:ZDB-GENE-070424-244]	GO:0005768(endosome);GO:0005886(plasma membrane);GO:0008823(cupric reductase activity);GO:0015677(copper ion import);GO:0016020(membrane);GO:0016021(integral component of membrane);GO:0052851(ferric-chelate reductase (NADPH) activity);GO:0055114(oxidation-reduction process);GO:0098706(iron ion import across cell outer membrane)	NA	K19876	EC:1.16.1.-
1	ENSDARG00000071384	slc7a11	3.63998	2.90426	0.325762	5.03874e-20	1.39634e-15	solute carrier family 7 (anionic amino acid transporter light chain, xc- system), member 11 [Source:ZFIN;Acc:ZDB-GENE-150416-1]	GO:0015179(L-amino acid transmembrane transporter activity);GO:0016020(membrane);GO:0016021(integral component of membrane);GO:0022857(transmembrane transporter activity);GO:0055085(transmembrane transport);GO:1902475(L-alpha-amino acid transmembrane transport)	04216(Ferroptosis)	K13869	NA
1	ENSDARG00000081270	rn7sk	5.47171	4.1918	0.384423	2.12192e-18	5.88026e-14	RNA, 7SK small nuclear [Source:ZFIN;Acc:ZDB-GENE-090323-1]	NA	NA	NA	NA
1	ENSDARG00000004539	ptgs2a	2.03728	1.69904	0.261931	7.25929e-18	2.01169e-13	prostaglandin-endoperoxide synthase 2a [Source:ZFIN;Acc:ZDB-GENE-020530-2]	GO:0001516(prostaglandin biosynthetic process);GO:0004601(peroxidase activity);GO:0004666(prostaglandin-endoperoxide synthase activity);GO:0006954(inflammatory response);GO:0006979(response to oxidative stress);GO:0008217(regulation of blood pressure);GO:0019371(cyclooxygenase pathway);GO:0020037(heme binding);GO:0031017(exocrine pancreas development);GO:0048545(response to steroid hormone);GO:00…	00590(Arachidonic acid metabolism);04370(VEGF signaling pathway);04625(C-type lectin receptor signaling pathway)	K11987	EC:1.14.99.1
1	ENSDARG00000006251	ell2	2.32327	1.89009	0.2977	1.40759e-17	3.90071e-13	elongation factor, RNA polymerase II, 2 [Source:ZFIN;Acc:ZDB-GENE-030131-1717]	GO:0006368(transcription elongation from RNA polymerase II promoter);GO:0008023(transcription elongation factor complex)	NA	K15183	NA
1	ENSDARG00000021339	cpa5	1.66154	1.29242	0.362453	7.47228e-16	2.07072e-11	carboxypeptidase A5 [Source:ZFIN;Acc:ZDB-GENE-020514-1]	GO:0004180(carboxypeptidase activity);GO:0004181(metallocarboxypeptidase activity);GO:0005615(extracellular space);GO:0006508(proteolysis);GO:0008270(zinc ion binding)	NA	K08779	EC:3.4.17.1
1	ENSDARG00000057789	lyz	26.9743	16.8888	0.675516	3.10851e-15	8.6143e-11	lysozyme [Source:ZFIN;Acc:ZDB-GENE-020515-2]	GO:0003796(lysozyme activity)	NA	K01185	EC:3.2.1.17
1	ENSDARG00000102211	csf3a	1.25316	1.02841	0.285143	1.49344e-14	4.13862e-10	colony stimulating factor 3 (granulocyte) a [Source:ZFIN;Acc:ZDB-GENE-091229-1]	GO:0005125(cytokine activity);GO:0010469(regulation of signaling receptor activity);GO:0030099(myeloid cell differentiation);GO:0030223(neutrophil differentiation);GO:0030225(macrophage differentiation);GO:0035162(embryonic hemopoiesis);GO:0045639(positive regulation of myeloid cell differentiation);GO:0060218(hematopoietic stem cell differentiation);GO:0061515(myeloid cell development);GO:007142…	NA	NA	NA
1	ENSDARG00000102299	cxcl8b.1	1.28447	1.04983	0.291019	1.83087e-13	5.07371e-09	chemokine (C-X-C motif) ligand 8b, duplicate 1 [Source:ZFIN;Acc:ZDB-GENE-101026-3]	GO:0002523(leukocyte migration involved in inflammatory response);GO:0005576(extracellular region);GO:0005615(extracellular space);GO:0006935(chemotaxis);GO:0006952(defense response);GO:0006954(inflammatory response);GO:0006955(immune response);GO:0008009(chemokine activity);GO:0009611(response to wounding);GO:0009617(response to bacterium);GO:0030593(neutrophil chemotaxis);GO:0030595(leukocyte c…	NA	NA	NA
1	ENSDARG00000010423	npsn	3.35347	2.55971	0.389674	6.43783e-07	0.0178405	nephrosin [Source:ZFIN;Acc:ZDB-GENE-040420-2]	GO:0004222(metalloendopeptidase activity);GO:0005575(cellular_component);GO:0006508(proteolysis);GO:0008233(peptidase activity);GO:0008237(metallopeptidase activity);GO:0008270(zinc ion binding);GO:0016787(hydrolase activity);GO:0046872(metal ion binding)	NA	NA	NA
1	ENSDARG00000033227	lect2l	7.87483	6.42351	0.293887	0.00356184	1	leukocyte cell-derived chemotaxin 2 like [Source:ZFIN;Acc:ZDB-GENE-070127-4]	GO:0005737(cytoplasm);GO:0009617(response to bacterium);GO:0044782(cilium organization);GO:0046872(metal ion binding);GO:0060271(cilium assembly)	NA	NA	NA
2	ENSDARG00000009285	rpl15	81.2205	57.6655	0.494136	1.40148e-219	3.88377e-215	ribosomal protein L15 [Source:ZFIN;Acc:ZDB-GENE-040801-183]	GO:0002181(cytoplasmic translation);GO:0003723(RNA binding);GO:0003735(structural constituent of ribosome);GO:0005622(intracellular);GO:0005840(ribosome);GO:0006412(translation);GO:0022625(cytosolic large ribosomal subunit)	03010(Ribosome)	K02877	NA
2	ENSDARG00000043453	rps5	89.0417	64.5494	0.464077	4.53386e-214	1.25642e-209	ribosomal protein S5 [Source:ZFIN;Acc:ZDB-GENE-020419-12]	GO:0000028(ribosomal small subunit assembly);GO:0003723(RNA binding);GO:0003729(mRNA binding);GO:0003735(structural constituent of ribosome);GO:0005840(ribosome);GO:0006412(translation);GO:0015935(small ribosomal subunit);GO:0019843(rRNA binding);GO:0022627(cytosolic small ribosomal subunit)	03010(Ribosome)	K02989	NA
2	ENSDARG00000056119	eef1g	59.256	40.9276	0.533889	1.60713e-210	4.45368e-206	eukaryotic translation elongation factor 1 gamma [Source:ZFIN;Acc:ZDB-GENE-020423-3]	GO:0003746(translation elongation factor activity);GO:0005515(protein binding);GO:0005634(nucleus);GO:0005737(cytoplasm);GO:0006412(translation);GO:0006414(translational elongation)	NA	K03233	NA
2	ENSDARG00000037350	rpl9.1	69.0426	50.1283	0.461861	6.82894e-205	1.89244e-200	ribosomal protein L9 [Source:ZFIN;Acc:ZDB-GENE-030131-8646]	GO:0002181(cytoplasmic translation);GO:0003735(structural constituent of ribosome);GO:0005622(intracellular);GO:0005840(ribosome);GO:0006412(translation);GO:0019843(rRNA binding);GO:0022625(cytosolic large ribosomal subunit)	03010(Ribosome)	K02940	NA
2	ENSDARG00000055996	rps8a	97.8848	68.6861	0.511067	7.32377e-204	2.02956e-199	ribosomal protein S8a [Source:ZFIN;Acc:ZDB-GENE-030131-8626]	GO:0000462(maturation of SSU-rRNA from tricistronic rRNA transcript (SSU-rRNA, 5.8S rRNA, LSU-rRNA));GO:0003735(structural constituent of ribosome);GO:0005622(intracellular);GO:0005840(ribosome);GO:0006412(translation);GO:0022627(cytosolic small ribosomal subunit);GO:0043009(chordate embryonic development);GO:0051726(regulation of cell cycle)	03010(Ribosome)	K02995	NA
2	ENSDARG00000035692	rps3a	95.0825	66.1545	0.523339	2.07839e-201	5.75963e-197	ribosomal protein S3A [Source:ZFIN;Acc:ZDB-GENE-030131-9184]	GO:0003735(structural constituent of ribosome);GO:0005622(intracellular);GO:0005737(cytoplasm);GO:0005829(cytosol);GO:0005840(ribosome);GO:0006412(translation);GO:0022627(cytosolic small ribosomal subunit);GO:0043009(chordate embryonic development)	03010(Ribosome)	K02984	NA
2	ENSDARG00000103007	rps3	54.1006	38.2131	0.501576	1.03692e-196	2.8735e-192	ribosomal protein S3 [Source:ZFIN;Acc:ZDB-GENE-030131-8494]	GO:0003684(damaged DNA binding);GO:0003723(RNA binding);GO:0003735(structural constituent of ribosome);GO:0003906(DNA-(apurinic or apyrimidinic site) endonuclease activity);GO:0005634(nucleus);GO:0005840(ribosome);GO:0006281(DNA repair);GO:0006412(translation);GO:0008534(oxidized purine nucleobase lesion DNA N-glycosylase activity);GO:0015935(small ribosomal subunit);GO:0022627(cytosolic small ri…	03010(Ribosome)	K02985	NA
2	ENSDARG00000036629	rps14	88.3215	66.0515	0.419174	5.14762e-196	1.42651e-191	ribosomal protein S14 [Source:ZFIN;Acc:ZDB-GENE-030131-8631]	GO:0000028(ribosomal small subunit assembly);GO:0000462(maturation of SSU-rRNA from tricistronic rRNA transcript (SSU-rRNA, 5.8S rRNA, LSU-rRNA));GO:0003735(structural constituent of ribosome);GO:0005840(ribosome);GO:0006412(translation);GO:0022627(cytosolic small ribosomal subunit);GO:0043009(chordate embryonic development);GO:0043249(erythrocyte maturation);GO:0048027(mRNA 5'-UTR binding);GO:00…	03010(Ribosome)	K02955	NA
2	ENSDARG00000042566	rps7	97.6501	67.9517	0.523111	1.55916e-192	4.32074e-188	ribosomal protein S7 [Source:ZFIN;Acc:ZDB-GENE-040426-1718]	GO:0003735(structural constituent of ribosome);GO:0005622(intracellular);GO:0005840(ribosome);GO:0006364(rRNA processing);GO:0006412(translation);GO:0022627(cytosolic small ribosomal subunit);GO:0030097(hemopoiesis);GO:0032040(small-subunit processome);GO:0042274(ribosomal small subunit biogenesis);GO:0043009(chordate embryonic development);GO:0051726(regulation of cell cycle)	03010(Ribosome)	K02993	NA
2	ENSDARG00000019230	rpl7a	96.2616	67.8484	0.504645	2.98712e-192	8.27791e-188	ribosomal protein L7a [Source:ZFIN;Acc:ZDB-GENE-031001-9]	GO:0000470(maturation of LSU-rRNA);GO:0003723(RNA binding);GO:0005840(ribosome);GO:0022625(cytosolic large ribosomal subunit);GO:0042254(ribosome biogenesis);GO:1990904(ribonucleoprotein complex)	03010(Ribosome)	K02936	NA
2	ENSDARG00000053457	rpl23	88.9143	68.5134	0.376029	1.1029e-191	3.05637e-187	ribosomal protein L23 [Source:ZFIN;Acc:ZDB-GENE-030131-8756]	GO:0003735(structural constituent of ribosome);GO:0005840(ribosome);GO:0006412(translation);GO:0022625(cytosolic large ribosomal subunit);GO:0070180(large ribosomal subunit rRNA binding)	03010(Ribosome)	K02894	NA
2	ENSDARG00000013307	rpl19	99.754	74.0434	0.430004	3.08886e-191	8.55984e-187	ribosomal protein L19 [Source:ZFIN;Acc:ZDB-GENE-040426-2290]	GO:0003723(RNA binding);GO:0003735(structural constituent of ribosome);GO:0005622(intracellular);GO:0005840(ribosome);GO:0006412(translation);GO:0022625(cytosolic large ribosomal subunit);GO:0030097(hemopoiesis)	03010(Ribosome)	K02885	NA
2	ENSDARG00000029150	hsp90ab1	94.1782	72.9294	0.368894	4.1993e-191	1.16371e-186	heat shock protein 90, alpha (cytosolic), class B member 1 [Source:ZFIN;Acc:ZDB-GENE-990415-95]	GO:0000166(nucleotide binding);GO:0001568(blood vessel development);GO:0005515(protein binding);GO:0005524(ATP binding);GO:0005576(extracellular region);GO:0005634(nucleus);GO:0005737(cytoplasm);GO:0005829(cytosol);GO:0005886(plasma membrane);GO:0006457(protein folding);GO:0007517(muscle organ development);GO:0009408(response to heat);GO:0009986(cell surface);GO:0019901(protein kinase binding);GO…	04141(Protein processing in endoplasmic reticulum);04217(Necroptosis);04621(NOD-like receptor signaling pathway);04914(Progesterone-mediated oocyte maturation)	K04079	NA
2	ENSDARG00000042905	rpl10a	93.7889	66.6355	0.493127	1.60125e-189	4.43739e-185	ribosomal protein L10a [Source:ZFIN;Acc:ZDB-GENE-030131-2025]	GO:0000470(maturation of LSU-rRNA);GO:0003723(RNA binding);GO:0003735(structural constituent of ribosome);GO:0005840(ribosome);GO:0006412(translation);GO:0015934(large ribosomal subunit);GO:0022625(cytosolic large ribosomal subunit)	03010(Ribosome)	K02865	NA
2	ENSDARG00000051783	rplp0	96.3953	71.7452	0.426081	7.26026e-188	2.01196e-183	ribosomal protein, large, P0 [Source:ZFIN;Acc:ZDB-GENE-000629-1]	GO:0005622(intracellular);GO:0005840(ribosome);GO:0042254(ribosome biogenesis)	03010(Ribosome)	K02941	NA
2	ENSDARG00000020197	rpl5a	32.6243	22.8384	0.514484	1.32529e-187	3.67263e-183	ribosomal protein L5a [Source:ZFIN;Acc:ZDB-GENE-030131-5161]	GO:0000027(ribosomal large subunit assembly);GO:0003735(structural constituent of ribosome);GO:0005622(intracellular);GO:0005840(ribosome);GO:0006412(translation);GO:0008097(5S rRNA binding);GO:0022625(cytosolic large ribosomal subunit);GO:0043009(chordate embryonic development)	03010(Ribosome)	K02932	NA
2	ENSDARG00000011405	rps9	92.7605	65.7737	0.495999	3.51216e-187	9.7329e-183	ribosomal protein S9 [Source:ZFIN;Acc:ZDB-GENE-010724-15]	GO:0003723(RNA binding);GO:0003735(structural constituent of ribosome);GO:0005622(intracellular);GO:0005840(ribosome);GO:0006412(translation);GO:0015935(small ribosomal subunit);GO:0019843(rRNA binding);GO:0022627(cytosolic small ribosomal subunit);GO:0045903(positive regulation of translational fidelity)	03010(Ribosome)	K02997	NA
2	ENSDARG00000034897	rps10	78.4922	58.2568	0.430124	4.49662e-185	1.2461e-180	ribosomal protein S10 [Source:ZFIN;Acc:ZDB-GENE-040426-1481]	GO:0000028(ribosomal small subunit assembly);GO:0003735(structural constituent of ribosome);GO:0005840(ribosome);GO:0022627(cytosolic small ribosomal subunit)	03010(Ribosome)	K02947	NA
2	ENSDARG00000036875	rps12	79.7958	58.7311	0.442188	1.04356e-184	2.89192e-180	ribosomal protein S12 [Source:ZFIN;Acc:ZDB-GENE-030131-8951]	GO:0003735(structural constituent of ribosome);GO:0005622(intracellular);GO:0005840(ribosome);GO:0006412(translation);GO:0022627(cytosolic small ribosomal subunit)	03010(Ribosome)	K02951	NA
2	ENSDARG00000043509	rpl11	82.4505	60.1891	0.454026	3.75281e-184	1.03998e-179	ribosomal protein L11 [Source:ZFIN;Acc:ZDB-GENE-040625-147]	GO:0000027(ribosomal large subunit assembly);GO:0003735(structural constituent of ribosome);GO:0005622(intracellular);GO:0005840(ribosome);GO:0006412(translation);GO:0006915(apoptotic process);GO:0022625(cytosolic large ribosomal subunit);GO:0030097(hemopoiesis);GO:0030218(erythrocyte differentiation);GO:0042541(hemoglobin biosynthetic process);GO:0042593(glucose homeostasis);GO:0043009(chordate …	03010(Ribosome)	K02868	NA
2	ENSDARG00000014690	rps4x	77.3243	54.5341	0.503762	5.33548e-184	1.47857e-179	ribosomal protein S4 X-linked [Source:ZFIN;Acc:ZDB-GENE-040927-19]	GO:0003723(RNA binding);GO:0003735(structural constituent of ribosome);GO:0005622(intracellular);GO:0005840(ribosome);GO:0006412(translation);GO:0007420(brain development);GO:0019843(rRNA binding);GO:0022627(cytosolic small ribosomal subunit);GO:0043009(chordate embryonic development)	03010(Ribosome)	K02987	NA
2	ENSDARG00000023298	rps27.1	62.6271	46.9886	0.414474	2.52082e-182	6.9857e-178	ribosomal protein S27, isoform 1 [Source:ZFIN;Acc:ZDB-GENE-050522-549]	GO:0000028(ribosomal small subunit assembly);GO:0003735(structural constituent of ribosome);GO:0005622(intracellular);GO:0005840(ribosome);GO:0006412(translation);GO:0022627(cytosolic small ribosomal subunit);GO:0030218(erythrocyte differentiation);GO:0046872(metal ion binding)	03010(Ribosome)	K02978	NA
2	ENSDARG00000021864	rplp1	113.3	84.4812	0.423441	3.20086e-182	8.87022e-178	ribosomal protein, large, P1 [Source:ZFIN;Acc:ZDB-GENE-030131-8663]	GO:0002181(cytoplasmic translation);GO:0003735(structural constituent of ribosome);GO:0005622(intracellular);GO:0005840(ribosome);GO:0006414(translational elongation);GO:0022625(cytosolic large ribosomal subunit);GO:0030218(erythrocyte differentiation);GO:0030295(protein kinase activator activity);GO:0032147(activation of protein kinase activity);GO:0043021(ribonucleoprotein complex binding)	03010(Ribosome)	K02942	NA
2	ENSDARG00000019181	rpsa	68.7412	51.5313	0.415727	3.68058e-181	1.01996e-176	ribosomal protein SA [Source:ZFIN;Acc:ZDB-GENE-040426-811]	GO:0000028(ribosomal small subunit assembly);GO:0000447(endonucleolytic cleavage in ITS1 to separate SSU-rRNA from 5.8S rRNA and LSU-rRNA from tricistronic rRNA transcript (SSU-rRNA, 5.8S rRNA, LSU-rRNA));GO:0000461(endonucleolytic cleavage to generate mature 3'-end of SSU-rRNA from (SSU-rRNA, 5.8S rRNA, LSU-rRNA));GO:0003735(structural constituent of ribosome);GO:0005055(laminin receptor activit…	03010(Ribosome)	K02998	NA
2	ENSDARG00000041619	rack1	61.0879	44.5701	0.454813	4.10177e-180	1.13668e-175	receptor for activated C kinase 1 [Source:ZFIN;Acc:ZDB-GENE-990415-89]	GO:0001525(angiogenesis);GO:0001934(positive regulation of protein phosphorylation);GO:0005080(protein kinase C binding);GO:0005515(protein binding);GO:0005634(nucleus);GO:0005737(cytoplasm);GO:0005829(cytosol);GO:0005840(ribosome);GO:0019899(enzyme binding);GO:0022627(cytosolic small ribosomal subunit);GO:0030178(negative regulation of Wnt signaling pathway);GO:0032880(regulation of protein loca…	NA	K14753	NA
2	ENSDARG00000034291	rpl37.1	65.5008	52.3027	0.324626	1.63116e-178	4.52027e-174	ribosomal protein L37 [Source:ZFIN;Acc:ZDB-GENE-040625-39]	GO:0003723(RNA binding);GO:0003735(structural constituent of ribosome);GO:0005622(intracellular);GO:0005840(ribosome);GO:0006412(translation);GO:0019843(rRNA binding);GO:0046872(metal ion binding)	03010(Ribosome)	K02922	NA
2	ENSDARG00000015862	rpl5b	25.1019	17.9719	0.482049	3.91892e-175	1.08601e-170	ribosomal protein L5b [Source:ZFIN;Acc:ZDB-GENE-040625-93]	GO:0000027(ribosomal large subunit assembly);GO:0003735(structural constituent of ribosome);GO:0005622(intracellular);GO:0005840(ribosome);GO:0006412(translation);GO:0008097(5S rRNA binding);GO:0022625(cytosolic large ribosomal subunit)	03010(Ribosome)	K02932	NA
2	ENSDARG00000003599	rpl3	48.4162	34.3737	0.494184	5.38308e-175	1.49176e-170	ribosomal protein L3 [Source:ZFIN;Acc:ZDB-GENE-030131-1291]	GO:0000027(ribosomal large subunit assembly);GO:0003735(structural constituent of ribosome);GO:0005622(intracellular);GO:0005840(ribosome);GO:0006412(translation);GO:0022625(cytosolic large ribosomal subunit);GO:0031017(exocrine pancreas development)	03010(Ribosome)	K02925	NA
2	ENSDARG00000014867	rpl8	87.7156	62.3563	0.492299	2.86715e-174	7.94544e-170	ribosomal protein L8 [Source:ZFIN;Acc:ZDB-GENE-040426-1670]	GO:0002181(cytoplasmic translation);GO:0003723(RNA binding);GO:0003735(structural constituent of ribosome);GO:0005737(cytoplasm);GO:0005840(ribosome);GO:0006412(translation);GO:0015934(large ribosomal subunit);GO:0019843(rRNA binding);GO:0022625(cytosolic large ribosomal subunit)	03010(Ribosome)	K02938	NA
2	ENSDARG00000100392	rps18	39.5678	28.9992	0.448313	2.91364e-174	8.07428e-170	ribosomal protein S18 [Source:ZFIN;Acc:ZDB-GENE-020419-20]	GO:0003676(nucleic acid binding);GO:0003723(RNA binding);GO:0003735(structural constituent of ribosome);GO:0005622(intracellular);GO:0005737(cytoplasm);GO:0005829(cytosol);GO:0005840(ribosome);GO:0006412(translation);GO:0007275(multicellular organism development);GO:0019843(rRNA binding);GO:0051726(regulation of cell cycle)	03010(Ribosome)	K02964	NA
2	ENSDARG00000099380	rpl13	103.31	74.4983	0.471698	1.61809e-173	4.48406e-169	ribosomal protein L13 [Source:ZFIN;Acc:ZDB-GENE-031007-1]	GO:0003735(structural constituent of ribosome);GO:0005622(intracellular);GO:0005840(ribosome);GO:0006412(translation);GO:0022625(cytosolic large ribosomal subunit);GO:0051726(regulation of cell cycle)	03010(Ribosome)	K02873	NA
2	ENSDARG00000036044	rps20	108.546	81.3145	0.416727	1.63757e-173	4.53804e-169	ribosomal protein S20 [Source:ZFIN;Acc:ZDB-GENE-040426-2284]	NA	03010(Ribosome)	K02969	NA
2	ENSDARG00000007320	rpl7	85.4462	59.9975	0.510114	2.83658e-173	7.86074e-169	ribosomal protein L7 [Source:ZFIN;Acc:ZDB-GENE-030131-8654]	GO:0000463(maturation of LSU-rRNA from tricistronic rRNA transcript (SSU-rRNA, 5.8S rRNA, LSU-rRNA));GO:0003735(structural constituent of ribosome);GO:0005840(ribosome);GO:0022625(cytosolic large ribosomal subunit);GO:0051726(regulation of cell cycle)	03010(Ribosome)	K02937	NA
2	ENSDARG00000006316	rpl23a	55.2144	40.6842	0.440576	1.37957e-172	3.82308e-168	ribosomal protein L23a [Source:ZFIN;Acc:ZDB-GENE-030131-7479]	GO:0000027(ribosomal large subunit assembly);GO:0003735(structural constituent of ribosome);GO:0005622(intracellular);GO:0005840(ribosome);GO:0006412(translation);GO:0022625(cytosolic large ribosomal subunit);GO:0031016(pancreas development);GO:0051726(regulation of cell cycle)	03010(Ribosome)	K02893	NA
2	ENSDARG00000057556	rpl17	92.6938	66.8525	0.471492	2.78295e-170	7.71211e-166	ribosomal protein L17 [Source:ZFIN;Acc:ZDB-GENE-030131-8585]	GO:0002181(cytoplasmic translation);GO:0003735(structural constituent of ribosome);GO:0005622(intracellular);GO:0005840(ribosome);GO:0006412(translation);GO:0015934(large ribosomal subunit);GO:0022625(cytosolic large ribosomal subunit)	03010(Ribosome)	K02880	NA
2	ENSDARG00000019778	rps6	58.4227	41.6534	0.488094	2.66365e-169	7.38151e-165	ribosomal protein S6 [Source:ZFIN;Acc:ZDB-GENE-040801-8]	GO:0003735(structural constituent of ribosome);GO:0005622(intracellular);GO:0005840(ribosome);GO:0006412(translation)	03010(Ribosome);04150(mTOR signaling pathway);04371(Apelin signaling pathway);04910(Insulin signaling pathway)	K02991	NA
2	ENSDARG00000025073	rpl18a	89.5351	64.0757	0.482677	3.27135e-168	9.06556e-164	ribosomal protein L18a [Source:ZFIN;Acc:ZDB-GENE-040426-1071]	GO:0003735(structural constituent of ribosome);GO:0005840(ribosome);GO:0006412(translation);GO:0022625(cytosolic large ribosomal subunit)	03010(Ribosome)	K02882	NA
2	ENSDARG00000041182	rpl4	30.7332	22.5023	0.449727	1.30883e-167	3.62702e-163	ribosomal protein L4 [Source:ZFIN;Acc:ZDB-GENE-030131-9034]	GO:0003735(structural constituent of ribosome);GO:0005840(ribosome);GO:0006412(translation);GO:0022625(cytosolic large ribosomal subunit)	03010(Ribosome)	K02930	NA
2	ENSDARG00000040439	rsl24d1	21.9364	14.2288	0.624508	1.1232e-166	3.11262e-162	ribosomal L24 domain containing 1 [Source:ZFIN;Acc:ZDB-GENE-040426-1925]	GO:0000027(ribosomal large subunit assembly);GO:0003723(RNA binding);GO:0003735(structural constituent of ribosome);GO:0005634(nucleus);GO:0005730(nucleolus);GO:0006412(translation);GO:0022625(cytosolic large ribosomal subunit);GO:0042254(ribosome biogenesis);GO:1902626(assembly of large subunit precursor of preribosome)	03010(Ribosome)	K02896	NA
2	ENSDARG00000044093	rpl13a	64.2792	47.2658	0.443553	1.85428e-166	5.13857e-162	ribosomal protein L13a [Source:ZFIN;Acc:ZDB-GENE-030131-168]	GO:0003729(mRNA binding);GO:0003735(structural constituent of ribosome);GO:0005840(ribosome);GO:0006412(translation);GO:0015934(large ribosomal subunit);GO:0017148(negative regulation of translation);GO:0022625(cytosolic large ribosomal subunit)	03010(Ribosome)	K02872	NA
2	ENSDARG00000100588	rpl36	41.5511	33.1185	0.327253	3.48449e-166	9.65623e-162	ribosomal protein L36 [Source:ZFIN;Acc:ZDB-GENE-040622-2]	GO:0002181(cytoplasmic translation);GO:0003735(structural constituent of ribosome);GO:0005622(intracellular);GO:0005737(cytoplasm);GO:0005829(cytosol);GO:0005840(ribosome);GO:0006412(translation);GO:0007420(brain development);GO:0022625(cytosolic large ribosomal subunit);GO:0051726(regulation of cell cycle)	03010(Ribosome)	K02920	NA
2	ENSDARG00000015128	rpl27	57.4273	43.1369	0.412814	4.45994e-166	1.23594e-161	ribosomal protein L27 [Source:ZFIN;Acc:ZDB-GENE-030131-4343]	GO:0003735(structural constituent of ribosome);GO:0005622(intracellular);GO:0005737(cytoplasm);GO:0005783(endoplasmic reticulum);GO:0005791(rough endoplasmic reticulum);GO:0005829(cytosol);GO:0005840(ribosome);GO:0006412(translation);GO:0015934(large ribosomal subunit);GO:0022625(cytosolic large ribosomal subunit);GO:0030218(erythrocyte differentiation);GO:0098556(cytoplasmic side of rough endopl…	03010(Ribosome)	K02901	NA
2	ENSDARG00000005513	naca	40.3785	30.0044	0.428415	8.25777e-165	2.28839e-160	nascent polypeptide associated complex subunit alpha [Source:ZFIN;Acc:ZDB-GENE-020423-4]	GO:0005634(nucleus);GO:0005737(cytoplasm);GO:0005854(nascent polypeptide-associated complex);GO:0015031(protein transport);GO:0030239(myofibril assembly);GO:0060216(definitive hemopoiesis)	NA	NA	NA
2	ENSDARG00000099022	faua	51.8182	38.5761	0.425749	1.22808e-164	3.40325e-160	Finkel-Biskis-Reilly murine sarcoma virus (FBR-MuSV) ubiquitously expressed a [Source:ZFIN;Acc:ZDB-GENE-040426-1700]	GO:0003735(structural constituent of ribosome);GO:0005515(protein binding);GO:0005622(intracellular);GO:0005840(ribosome);GO:0006412(translation);GO:0022627(cytosolic small ribosomal subunit)	03010(Ribosome)	K02983	NA
2	ENSDARG00000035871	rpl30	62.5045	46.9327	0.413365	3.32439e-164	9.21255e-160	ribosomal protein L30 [Source:ZFIN;Acc:ZDB-GENE-030131-8657]	GO:0003723(RNA binding);GO:0003735(structural constituent of ribosome);GO:0005622(intracellular);GO:0005840(ribosome);GO:0006412(translation);GO:0022625(cytosolic large ribosomal subunit)	03010(Ribosome)	K02908	NA
2	ENSDARG00000029500	rpl34	46.0465	36.3374	0.341633	6.24542e-164	1.73073e-159	ribosomal protein L34 [Source:ZFIN;Acc:ZDB-GENE-040426-1033]	GO:0003735(structural constituent of ribosome);GO:0005622(intracellular);GO:0005737(cytoplasm);GO:0005783(endoplasmic reticulum);GO:0005829(cytosol);GO:0005840(ribosome);GO:0006412(translation)	03010(Ribosome)	K02915	NA
2	ENSDARG00000041811	rps25	57.9443	46.4678	0.318434	7.0325e-164	1.94885e-159	ribosomal protein S25 [Source:ZFIN;Acc:ZDB-GENE-040426-1788]	GO:0005840(ribosome)	03010(Ribosome)	K02975	NA
2	ENSDARG00000011201	rplp2l	78.1438	60.3379	0.373068	9.53119e-163	2.64128e-158	ribosomal protein, large P2, like [Source:ZFIN;Acc:ZDB-GENE-070327-2]	GO:0003735(structural constituent of ribosome);GO:0005622(intracellular);GO:0005840(ribosome);GO:0006414(translational elongation);GO:0043009(chordate embryonic development)	03010(Ribosome)	K02943	NA
2	ENSDARG00000006691	rpl12	86.68	64.2128	0.432838	7.51318e-161	2.08205e-156	ribosomal protein L12 [Source:ZFIN;Acc:ZDB-GENE-030131-5297]	GO:0000027(ribosomal large subunit assembly);GO:0003735(structural constituent of ribosome);GO:0005840(ribosome);GO:0006412(translation);GO:0015934(large ribosomal subunit);GO:0019843(rRNA binding);GO:0022625(cytosolic large ribosomal subunit);GO:0070180(large ribosomal subunit rRNA binding)	03010(Ribosome)	K02870	NA
2	ENSDARG00000039347	rps24	72.6044	56.255	0.368077	3.59382e-160	9.95919e-156	ribosomal protein S24 [Source:ZFIN;Acc:ZDB-GENE-040109-5]	GO:0003735(structural constituent of ribosome);GO:0005622(intracellular);GO:0005840(ribosome);GO:0006412(translation);GO:0060215(primitive hemopoiesis);GO:0060216(definitive hemopoiesis)	03010(Ribosome)	K02974	NA
2	ENSDARG00000100371	eef2b	33.6438	26.6447	0.336495	1.04896e-159	2.90689e-155	eukaryotic translation elongation factor 2b [Source:ZFIN;Acc:ZDB-GENE-030131-5128]	GO:0003746(translation elongation factor activity);GO:0003924(GTPase activity);GO:0005525(GTP binding);GO:0005829(cytosol);GO:0006414(translational elongation);GO:0043009(chordate embryonic development);GO:0043022(ribosome binding);GO:0071466(cellular response to xenobiotic stimulus);GO:1990904(ribonucleoprotein complex)	NA	K03234	NA
2	ENSDARG00000030602	rps19	73.3326	56.2036	0.38379	2.73685e-158	7.58435e-154	ribosomal protein S19 [Source:ZFIN;Acc:ZDB-GENE-040426-1716]	GO:0000028(ribosomal small subunit assembly);GO:0003735(structural constituent of ribosome);GO:0005622(intracellular);GO:0005840(ribosome);GO:0006412(translation);GO:0022627(cytosolic small ribosomal subunit);GO:0030218(erythrocyte differentiation);GO:0035284(brain segmentation);GO:0042541(hemoglobin biosynthetic process);GO:0043009(chordate embryonic development);GO:0045088(regulation of innate …	03010(Ribosome)	K02966	NA
2	ENSDARG00000044521	eef1b2	34.9994	25.5399	0.454579	8.99587e-158	2.49294e-153	eukaryotic translation elongation factor 1 beta 2 [Source:ZFIN;Acc:ZDB-GENE-030131-7310]	GO:0003676(nucleic acid binding);GO:0003746(translation elongation factor activity);GO:0005853(eukaryotic translation elongation factor 1 complex);GO:0006412(translation);GO:0006414(translational elongation);GO:0008270(zinc ion binding)	NA	K03232	NA
2	ENSDARG00000077291	rps2	97.599	73.0749	0.41749	1.32881e-157	3.68241e-153	ribosomal protein S2 [Source:ZFIN;Acc:ZDB-GENE-040426-2454]	GO:0003723(RNA binding);GO:0003735(structural constituent of ribosome);GO:0005840(ribosome);GO:0006412(translation);GO:0015935(small ribosomal subunit);GO:0022627(cytosolic small ribosomal subunit);GO:1990904(ribonucleoprotein complex)	03010(Ribosome)	K02981	NA
2	ENSDARG00000021838	rps23	82.2526	63.328	0.37722	4.92211e-157	1.36402e-152	ribosomal protein S23 [Source:ZFIN;Acc:ZDB-GENE-080220-50]	GO:0003735(structural constituent of ribosome);GO:0005840(ribosome);GO:0006412(translation);GO:0015935(small ribosomal subunit);GO:0022627(cytosolic small ribosomal subunit)	03010(Ribosome)	K02973	NA
2	ENSDARG00000045487	rps16	56.9805	41.8262	0.446061	9.10262e-157	2.52252e-152	ribosomal protein S16 [Source:ZFIN;Acc:ZDB-GENE-050506-107]	GO:0000462(maturation of SSU-rRNA from tricistronic rRNA transcript (SSU-rRNA, 5.8S rRNA, LSU-rRNA));GO:0003723(RNA binding);GO:0003735(structural constituent of ribosome);GO:0005840(ribosome);GO:0006412(translation);GO:0022627(cytosolic small ribosomal subunit)	03010(Ribosome)	K02960	NA
2	ENSDARG00000029533	rpl18	86.8822	60.1995	0.529308	1.93916e-154	5.3738e-150	ribosomal protein L18 [Source:ZFIN;Acc:ZDB-GENE-040801-165]	GO:0003735(structural constituent of ribosome);GO:0005622(intracellular);GO:0005840(ribosome);GO:0006412(translation);GO:0022625(cytosolic large ribosomal subunit)	03010(Ribosome)	K02883	NA
2	ENSDARG00000035400	btf3	22.7797	17.4169	0.387259	1.35831e-153	3.76415e-149	basic transcription factor 3 [Source:ZFIN;Acc:ZDB-GENE-030131-8731]	NA	NA	NA	NA
2	ENSDARG00000025581	rpl10	85.3226	63.6283	0.423258	2.48714e-153	6.89237e-149	ribosomal protein L10 [Source:ZFIN;Acc:ZDB-GENE-030131-8656]	GO:0000027(ribosomal large subunit assembly);GO:0003735(structural constituent of ribosome);GO:0005622(intracellular);GO:0005840(ribosome);GO:0006412(translation);GO:0006417(regulation of translation);GO:0007275(multicellular organism development);GO:0007420(brain development);GO:0022625(cytosolic large ribosomal subunit);GO:0045182(translation regulator activity);GO:1990403(embryonic brain devel…	03010(Ribosome)	K02866	NA
2	ENSDARG00000036298	rps13	65.1236	49.2816	0.402131	2.75547e-153	7.63595e-149	ribosomal protein S13 [Source:ZFIN;Acc:ZDB-GENE-040625-52]	GO:0003735(structural constituent of ribosome);GO:0005622(intracellular);GO:0005730(nucleolus);GO:0005840(ribosome);GO:0006412(translation);GO:0022627(cytosolic small ribosomal subunit);GO:0070181(small ribosomal subunit rRNA binding)	03010(Ribosome)	K02953	NA
2	ENSDARG00000099104	rpl24	62.7437	48.5847	0.36897	9.59299e-153	2.65841e-148	ribosomal protein L24 [Source:ZFIN;Acc:ZDB-GENE-020419-25]	NA	03010(Ribosome)	K02896	NA
2	ENSDARG00000010516	rpl21	73.9765	55.5489	0.413308	2.67294e-151	7.40726e-147	ribosomal protein L21 [Source:ZFIN;Acc:ZDB-GENE-030131-8512]	GO:0003735(structural constituent of ribosome);GO:0005622(intracellular);GO:0005840(ribosome);GO:0006412(translation);GO:0022625(cytosolic large ribosomal subunit)	03010(Ribosome)	K02889	NA
2	ENSDARG00000032725	rps27a	86.317	66.0998	0.384999	7.94502e-150	2.20172e-145	ribosomal protein S27a [Source:ZFIN;Acc:ZDB-GENE-030131-10018]	GO:0003735(structural constituent of ribosome);GO:0005515(protein binding);GO:0005634(nucleus);GO:0005737(cytoplasm);GO:0005840(ribosome);GO:0006412(translation);GO:0016567(protein ubiquitination);GO:0019941(modification-dependent protein catabolic process);GO:0022627(cytosolic small ribosomal subunit);GO:0031386(protein tag);GO:0031625(ubiquitin protein ligase binding)	03010(Ribosome)	K02977	NA
2	ENSDARG00000104011	rps17	37.1811	29.2661	0.345342	4.7568e-149	1.3182e-144	ribosomal protein S17 [Source:ZFIN;Acc:ZDB-GENE-040426-1852]	GO:0003735(structural constituent of ribosome);GO:0005622(intracellular);GO:0005840(ribosome);GO:0006412(translation)	03010(Ribosome)	K02962	NA
2	ENSDARG00000018334	rpl35	57.8884	45.3109	0.353417	9.67163e-149	2.6802e-144	ribosomal protein L35 [Source:ZFIN;Acc:ZDB-GENE-020419-2]	GO:0000463(maturation of LSU-rRNA from tricistronic rRNA transcript (SSU-rRNA, 5.8S rRNA, LSU-rRNA));GO:0003729(mRNA binding);GO:0003735(structural constituent of ribosome);GO:0005622(intracellular);GO:0005840(ribosome);GO:0006412(translation);GO:0007275(multicellular organism development);GO:0022625(cytosolic large ribosomal subunit);GO:0030218(erythrocyte differentiation);GO:0043009(chordate em…	03010(Ribosome)	K02918	NA
2	ENSDARG00000010244	rpl22l1	19.264	14.112	0.448984	1.67379e-147	4.6384e-143	ribosomal protein L22-like 1 [Source:ZFIN;Acc:ZDB-GENE-060804-3]	GO:0003723(RNA binding);GO:0003735(structural constituent of ribosome);GO:0005622(intracellular);GO:0005840(ribosome);GO:0006412(translation);GO:0022625(cytosolic large ribosomal subunit);GO:0060216(definitive hemopoiesis)	03010(Ribosome)	K02891	NA
2	ENSDARG00000058451	rpl6	42.2004	30.3166	0.477149	6.83336e-147	1.89366e-142	ribosomal protein L6 [Source:ZFIN;Acc:ZDB-GENE-030131-8671]	GO:0000027(ribosomal large subunit assembly);GO:0002181(cytoplasmic translation);GO:0003723(RNA binding);GO:0003735(structural constituent of ribosome);GO:0005622(intracellular);GO:0005840(ribosome);GO:0006412(translation);GO:0022625(cytosolic large ribosomal subunit);GO:0031016(pancreas development);GO:0043009(chordate embryonic development)	03010(Ribosome)	K02934	NA
2	ENSDARG00000053058	rps11	60.4349	45.5743	0.407163	7.20485e-146	1.99661e-141	ribosomal protein S11 [Source:ZFIN;Acc:ZDB-GENE-040426-2701]	GO:0003735(structural constituent of ribosome);GO:0005622(intracellular);GO:0005840(ribosome);GO:0006412(translation);GO:0022627(cytosolic small ribosomal subunit)	03010(Ribosome)	K02949	NA
2	ENSDARG00000020850	eef1a1l2	111.127	91.3998	0.281944	3.87933e-144	1.07504e-139	eukaryotic translation elongation factor 1 alpha 1, like 2 [Source:ZFIN;Acc:ZDB-GENE-050706-188]	GO:0000166(nucleotide binding);GO:0003746(translation elongation factor activity);GO:0003924(GTPase activity);GO:0005525(GTP binding);GO:0005737(cytoplasm);GO:0006412(translation);GO:0006414(translational elongation)	03013(RNA transport)	K03231	NA
2	ENSDARG00000053365	rpl31	57.4107	45.6677	0.330144	1.52625e-142	4.22954e-138	ribosomal protein L31 [Source:ZFIN;Acc:ZDB-GENE-060331-121]	GO:0002181(cytoplasmic translation);GO:0003735(structural constituent of ribosome);GO:0005622(intracellular);GO:0005840(ribosome);GO:0006412(translation);GO:0022625(cytosolic large ribosomal subunit)	03010(Ribosome)	K02910	NA
2	ENSDARG00000054818	rpl32	75.8365	58.3008	0.379377	6.50622e-142	1.803e-137	ribosomal protein L32 [Source:ZFIN;Acc:ZDB-GENE-060331-105]	GO:0003735(structural constituent of ribosome);GO:0005622(intracellular);GO:0005840(ribosome);GO:0006412(translation);GO:0022625(cytosolic large ribosomal subunit)	03010(Ribosome)	K02912	NA
2	ENSDARG00000101844	mibp2	17.7269	12.8118	0.468466	2.27945e-140	6.31682e-136	muscle-specific beta 1 integrin binding protein 2 [Source:ZFIN;Acc:ZDB-GENE-031113-14]	GO:0007045(cell-substrate adherens junction assembly);GO:0007229(integrin-mediated signaling pathway);GO:0007517(muscle organ development);GO:0016301(kinase activity);GO:0016310(phosphorylation);GO:0070831(basement membrane assembly)	00760(Nicotinate and nicotinamide metabolism)	K10524	2.7.1.173;EC:2.7.1.22
2	ENSDARG00000023290	fabp3	9.50185	6.08387	0.643219	2.45922e-140	6.81498e-136	fatty acid binding protein 3, muscle and heart [Source:ZFIN;Acc:ZDB-GENE-020318-2]	GO:0001947(heart looping);GO:0007507(heart development);GO:0008289(lipid binding);GO:0043009(chordate embryonic development)	03320(PPAR signaling pathway)	K08752	NA
2	ENSDARG00000005791	rpl28	61.5311	48.7109	0.337071	7.93498e-140	2.19894e-135	ribosomal protein L28 [Source:ZFIN;Acc:ZDB-GENE-040930-10]	GO:0003735(structural constituent of ribosome);GO:0005622(intracellular);GO:0005840(ribosome);GO:0006412(translation);GO:0022625(cytosolic large ribosomal subunit);GO:0043009(chordate embryonic development)	03010(Ribosome)	K02903	NA
2	ENSDARG00000058105	rpl36a	62.7231	50.6742	0.307747	2.57883e-139	7.14646e-135	ribosomal protein L36A [Source:ZFIN;Acc:ZDB-GENE-020423-1]	GO:0003735(structural constituent of ribosome);GO:0005622(intracellular);GO:0005737(cytoplasm);GO:0005840(ribosome);GO:0006412(translation);GO:0022625(cytosolic large ribosomal subunit);GO:0043009(chordate embryonic development);GO:0051726(regulation of cell cycle)	03010(Ribosome)	K02929	NA
2	ENSDARG00000041435	uba52	58.715	48.3553	0.280056	2.50641e-136	6.94575e-132	ubiquitin A-52 residue ribosomal protein fusion product 1 [Source:ZFIN;Acc:ZDB-GENE-051023-7]	GO:0003735(structural constituent of ribosome);GO:0005515(protein binding);GO:0005634(nucleus);GO:0005737(cytoplasm);GO:0005840(ribosome);GO:0006412(translation);GO:0016567(protein ubiquitination);GO:0019941(modification-dependent protein catabolic process);GO:0022627(cytosolic small ribosomal subunit);GO:0031386(protein tag);GO:0031625(ubiquitin protein ligase binding)	03010(Ribosome)	K02927	NA
2	ENSDARG00000070849	rps15	67.2355	51.6021	0.381794	1.84079e-133	5.10119e-129	ribosomal protein S15 [Source:ZFIN;Acc:ZDB-GENE-030131-9092]	GO:0000028(ribosomal small subunit assembly);GO:0003723(RNA binding);GO:0003735(structural constituent of ribosome);GO:0005840(ribosome);GO:0006412(translation);GO:0015935(small ribosomal subunit);GO:0022627(cytosolic small ribosomal subunit);GO:0043009(chordate embryonic development)	03010(Ribosome)	K02958	NA
2	ENSDARG00000010160	rps15a	66.6246	51.9978	0.357605	7.17036e-132	1.98705e-127	ribosomal protein S15a [Source:ZFIN;Acc:ZDB-GENE-030131-8708]	GO:0003735(structural constituent of ribosome);GO:0005840(ribosome);GO:0006412(translation);GO:0007420(brain development);GO:0022627(cytosolic small ribosomal subunit);GO:0030218(erythrocyte differentiation);GO:0043009(chordate embryonic development);GO:0051726(regulation of cell cycle)	03010(Ribosome)	K02957	NA
2	ENSDARG00000088030	rpl35a	49.3975	40.3949	0.290264	4.96593e-130	1.37616e-125	ribosomal protein L35a [Source:ZFIN;Acc:ZDB-GENE-040718-190]	GO:0002181(cytoplasmic translation);GO:0003735(structural constituent of ribosome);GO:0005622(intracellular);GO:0005840(ribosome);GO:0006412(translation);GO:0022625(cytosolic large ribosomal subunit);GO:0030218(erythrocyte differentiation);GO:0042273(ribosomal large subunit biogenesis);GO:0043009(chordate embryonic development)	03010(Ribosome)	K02917	NA
2	ENSDARG00000036316	rpl39	62.7714	51.5657	0.283695	6.57203e-129	1.82124e-124	ribosomal protein L39 [Source:ZFIN;Acc:ZDB-GENE-040625-51]	GO:0003735(structural constituent of ribosome);GO:0005622(intracellular);GO:0005840(ribosome);GO:0006412(translation);GO:0022625(cytosolic large ribosomal subunit)	03010(Ribosome)	K02924	NA
2	ENSDARG00000030408	rps26l	50.1689	39.7312	0.336522	7.57114e-129	2.09811e-124	ribosomal protein S26, like [Source:ZFIN;Acc:ZDB-GENE-040426-1706]	GO:0003729(mRNA binding);GO:0003735(structural constituent of ribosome);GO:0005622(intracellular);GO:0005840(ribosome);GO:0006412(translation);GO:0022627(cytosolic small ribosomal subunit)	03010(Ribosome)	K02976	NA
2	ENSDARG00000103433	rpl14	51.882	42.4584	0.289186	2.92172e-128	8.09666e-124	ribosomal protein L14 [Source:ZFIN;Acc:ZDB-GENE-030131-2085]	GO:0003723(RNA binding);GO:0003735(structural constituent of ribosome);GO:0005622(intracellular);GO:0005840(ribosome);GO:0006412(translation);GO:0022625(cytosolic large ribosomal subunit);GO:0042273(ribosomal large subunit biogenesis)	03010(Ribosome)	K02875	NA
2	ENSDARG00000025850	rps21	41.1907	34.311	0.263646	3.41879e-125	9.47415e-121	ribosomal protein S21 [Source:ZFIN;Acc:ZDB-GENE-040426-1102]	GO:0000447(endonucleolytic cleavage in ITS1 to separate SSU-rRNA from 5.8S rRNA and LSU-rRNA from tricistronic rRNA transcript (SSU-rRNA, 5.8S rRNA, LSU-rRNA));GO:0000461(endonucleolytic cleavage to generate mature 3'-end of SSU-rRNA from (SSU-rRNA, 5.8S rRNA, LSU-rRNA));GO:0002181(cytoplasmic translation);GO:0003735(structural constituent of ribosome);GO:0005622(intracellular);GO:0005737(cytopla…	03010(Ribosome)	K02971	NA
2	ENSDARG00000102291	eef1da	13.1947	9.56348	0.464345	1.72266e-121	4.77382e-117	eukaryotic translation elongation factor 1 delta a (guanine nucleotide exchange protein) [Source:ZFIN;Acc:ZDB-GENE-040426-2740]	GO:0003746(translation elongation factor activity);GO:0005853(eukaryotic translation elongation factor 1 complex);GO:0006412(translation);GO:0006414(translational elongation)	NA	K15410	NA
2	ENSDARG00000074242	serbp1a	18.5707	14.4702	0.35995	1.80144e-120	4.99214e-116	SERPINE1 mRNA binding protein 1a [Source:ZFIN;Acc:ZDB-GENE-030131-7389]	GO:0003723(RNA binding);GO:0003730(mRNA 3'-UTR binding);GO:0005575(cellular_component);GO:0008150(biological_process)	NA	K13199	NA
2	ENSDARG00000092807	si:dkey-151g10.6	141.209	111.207	0.344577	1.23119e-116	3.41186e-112	si:dkey-151g10.6 [Source:ZFIN;Acc:ZDB-GENE-030131-7528]	GO:0003735(structural constituent of ribosome);GO:0005840(ribosome);GO:0006412(translation)	NA	NA	NA
2	ENSDARG00000037071	rps26	24.3446	19.5757	0.314542	2.40065e-114	6.65268e-110	ribosomal protein S26 [Source:ZFIN;Acc:ZDB-GENE-030131-8606]	GO:0003729(mRNA binding);GO:0003735(structural constituent of ribosome);GO:0005622(intracellular);GO:0005840(ribosome);GO:0006412(translation);GO:0022627(cytosolic small ribosomal subunit)	03010(Ribosome)	K02976	NA
2	ENSDARG00000041232	rps29	65.844	53.1078	0.310127	3.49742e-114	9.69206e-110	ribosomal protein S29 [Source:ZFIN;Acc:ZDB-GENE-040622-5]	GO:0001525(angiogenesis);GO:0001570(vasculogenesis);GO:0003735(structural constituent of ribosome);GO:0005622(intracellular);GO:0005840(ribosome);GO:0006412(translation);GO:0008270(zinc ion binding);GO:0022627(cytosolic small ribosomal subunit);GO:0030218(erythrocyte differentiation);GO:0043009(chordate embryonic development);GO:0048821(erythrocyte development);GO:0051726(regulation of cell cycle…	03010(Ribosome)	K02980	NA
2	ENSDARG00000046157	RPS17	41.024	33.5312	0.290965	2.86869e-113	7.9497e-109	zgc:114188 [Source:ZFIN;Acc:ZDB-GENE-050320-15]	GO:0003735(structural constituent of ribosome);GO:0005622(intracellular);GO:0005840(ribosome);GO:0006412(translation)	03010(Ribosome)	K02962	NA
2	ENSDARG00000018961	gtpbp4	7.10142	4.85481	0.548694	1.40025e-111	3.88037e-107	GTP binding protein 4 [Source:ZFIN;Acc:ZDB-GENE-030131-5982]	GO:0005525(GTP binding);GO:0005634(nucleus);GO:0005730(nucleolus);GO:0042254(ribosome biogenesis)	03008(Ribosome biogenesis in eukaryotes)	K06943	NA
2	ENSDARG00000006413	rpl38	39.1068	32.0817	0.285669	2.75521e-108	7.63524e-104	ribosomal protein L38 [Source:ZFIN;Acc:ZDB-GENE-030131-8752]	GO:0003735(structural constituent of ribosome);GO:0005622(intracellular);GO:0005840(ribosome);GO:0006412(translation);GO:0022625(cytosolic large ribosomal subunit);GO:0043009(chordate embryonic development)	03010(Ribosome)	K02923	NA
2	ENSDARG00000063626	ddx21	5.39085	3.67756	0.551766	6.4437e-105	1.78568e-100	DEAD (Asp-Glu-Ala-Asp) box helicase 21 [Source:ZFIN;Acc:ZDB-GENE-031113-10]	GO:0003676(nucleic acid binding);GO:0003723(RNA binding);GO:0004386(helicase activity);GO:0005524(ATP binding);GO:0005634(nucleus)	NA	K16911	EC:3.6.4.13
2	ENSDARG00000077717	rpl29	29.4071	24.2446	0.278502	7.7359e-100	2.14377e-95	ribosomal protein L29 [Source:ZFIN;Acc:ZDB-GENE-040801-167]	GO:0002181(cytoplasmic translation);GO:0003735(structural constituent of ribosome);GO:0005622(intracellular);GO:0005840(ribosome);GO:0006412(translation);GO:0022625(cytosolic large ribosomal subunit)	03010(Ribosome)	K02905	NA
2	ENSDARG00000007708	nsa2	10.4175	8.15277	0.353653	4.75531e-98	1.31779e-93	NSA2 ribosome biogenesis homolog (S. cerevisiae) [Source:ZFIN;Acc:ZDB-GENE-030131-488]	GO:0030687(preribosome, large subunit precursor)	NA	K14842	NA
2	ENSDARG00000070437	rpl22	36.6857	30.5725	0.262984	5.85431e-95	1.62235e-90	ribosomal protein L22 [Source:ZFIN;Acc:ZDB-GENE-051113-276]	GO:0003723(RNA binding);GO:0003735(structural constituent of ribosome);GO:0005622(intracellular);GO:0005840(ribosome);GO:0006412(translation);GO:0022625(cytosolic large ribosomal subunit);GO:0033077(T cell differentiation in thymus)	03010(Ribosome)	K02891	NA
2	ENSDARG00000043249	irf1b	4.99506	3.05757	0.708116	5.54943e-90	1.53786e-85	interferon regulatory factor 1b [Source:ZFIN;Acc:ZDB-GENE-041114-13]	GO:0000981(DNA-binding transcription factor activity, RNA polymerase II-specific);GO:0002376(immune system process);GO:0003677(DNA binding);GO:0003700(DNA-binding transcription factor activity);GO:0005515(protein binding);GO:0005634(nucleus);GO:0006355(regulation of transcription, DNA-templated);GO:0006357(regulation of transcription by RNA polymerase II);GO:0006915(apoptotic process);GO:0008285(…	04625(C-type lectin receptor signaling pathway)	K09444	NA
2	ENSDARG00000077533	eif3f	10.5229	8.61947	0.287857	4.28831e-87	1.18838e-82	eukaryotic translation initiation factor 3, subunit F [Source:ZFIN;Acc:ZDB-GENE-100215-2]	GO:0003743(translation initiation factor activity);GO:0005515(protein binding);GO:0005737(cytoplasm);GO:0005852(eukaryotic translation initiation factor 3 complex);GO:0006412(translation);GO:0006413(translational initiation);GO:0031369(translation initiation factor binding);GO:0071541(eukaryotic translation initiation factor 3 complex, eIF3m);GO:1904888(cranial skeletal system development)	03013(RNA transport)	K03249	NA
2	ENSDARG00000062590	pleca	4.14149	2.79969	0.564884	8.09452e-78	2.24315e-73	plectin a [Source:ZFIN;Acc:ZDB-GENE-030131-8984]	GO:0003779(actin binding);GO:0005198(structural molecule activity);GO:0005200(structural constituent of cytoskeleton);GO:0005515(protein binding);GO:0005737(cytoplasm);GO:0005856(cytoskeleton);GO:0005882(intermediate filament);GO:0005925(focal adhesion);GO:0007010(cytoskeleton organization);GO:0007519(skeletal muscle tissue development);GO:0007626(locomotory behavior);GO:0008092(cytoskeletal prot…	NA	K10388	NA
2	ENSDARG00000055868	rsl1d1	4.8931	3.44652	0.505606	6.78543e-75	1.88038e-70	ribosomal L1 domain containing 1 [Source:ZFIN;Acc:ZDB-GENE-130603-67]	GO:0000470(maturation of LSU-rRNA);GO:0003723(RNA binding);GO:0030686(90S preribosome)	NA	K14775	NA
2	ENSDARG00000042940	nab1a	1.63124	1.18401	0.462288	9.50219e-73	2.63325e-68	NGFI-A binding protein 1a (EGR1 binding protein 1) [Source:ZFIN;Acc:ZDB-GENE-050208-574]	GO:0005634(nucleus);GO:0006355(regulation of transcription, DNA-templated);GO:0045892(negative regulation of transcription, DNA-templated);GO:0140110(transcription regulator activity)	NA	K22388	NA
2	ENSDARG00000080010	adh5	4.05631	3.02499	0.423237	3.41055e-71	9.45133e-67	alcohol dehydrogenase 5 [Source:ZFIN;Acc:ZDB-GENE-011003-1]	GO:0004024(alcohol dehydrogenase activity, zinc-dependent);GO:0005829(cytosol);GO:0006069(ethanol oxidation);GO:0008270(zinc ion binding);GO:0016491(oxidoreductase activity);GO:0046294(formaldehyde catabolic process);GO:0046872(metal ion binding);GO:0051903(S-(hydroxymethyl)glutathione dehydrogenase activity);GO:0055114(oxidation-reduction process)	00010(Glycolysis / Gluconeogenesis);00071(Fatty acid degradation);00350(Tyrosine metabolism);00830(Retinol metabolism);00980(Metabolism of xenobiotics by cytochrome P450);00982(Drug metabolism - cytochrome P450)	K00121	1.1.1.1;EC:1.1.1.284
2	ENSDARG00000017235	eif5a	5.85529	4.50483	0.378268	9.01809e-69	2.49909e-64	eukaryotic translation initiation factor 5A [Source:ZFIN;Acc:ZDB-GENE-040426-2229]	GO:0003723(RNA binding);GO:0003743(translation initiation factor activity);GO:0003746(translation elongation factor activity);GO:0006412(translation);GO:0006413(translational initiation);GO:0006452(translational frameshifting);GO:0043022(ribosome binding);GO:0045901(positive regulation of translational elongation);GO:0045905(positive regulation of translational termination)	NA	K03263	NA
2	ENSDARG00000102317	rpl26	3.54354	2.721	0.381056	1.03569e-68	2.8701e-64	ribosomal protein L26 [Source:ZFIN;Acc:ZDB-GENE-040426-2117]	GO:0002181(cytoplasmic translation);GO:0003723(RNA binding);GO:0003735(structural constituent of ribosome);GO:0005622(intracellular);GO:0005840(ribosome);GO:0006412(translation);GO:0007634(optokinetic behavior);GO:0015934(large ribosomal subunit);GO:0022625(cytosolic large ribosomal subunit);GO:0042273(ribosomal large subunit biogenesis);GO:0055085(transmembrane transport);GO:0060059(embryonic re…	03010(Ribosome)	K02898	NA
2	ENSDARG00000100452	nop53	5.44095	4.11706	0.402245	2.84129e-68	7.87379e-64	NOP53 ribosome biogenesis factor [Source:ZFIN;Acc:ZDB-GENE-051120-21]	GO:0000027(ribosomal large subunit assembly);GO:0005634(nucleus);GO:0005654(nucleoplasm);GO:0005730(nucleolus);GO:0006364(rRNA processing);GO:0008097(5S rRNA binding);GO:0042254(ribosome biogenesis)	NA	K14840	NA
2	ENSDARG00000090697	eif3ea	6.15108	4.95105	0.313105	1.01001e-64	2.79893e-60	eukaryotic translation initiation factor 3, subunit E, a [Source:ZFIN;Acc:ZDB-GENE-030131-3827]	GO:0001732(formation of cytoplasmic translation initiation complex);GO:0002183(cytoplasmic translational initiation);GO:0003743(translation initiation factor activity);GO:0005634(nucleus);GO:0005737(cytoplasm);GO:0005852(eukaryotic translation initiation factor 3 complex);GO:0006412(translation);GO:0006413(translational initiation);GO:0016282(eukaryotic 43S preinitiation complex);GO:0033290(eukar…	03013(RNA transport)	K03250	NA
2	ENSDARG00000094706	cxcl11.6	1.55033	1.00993	0.618311	1.04359e-58	2.892e-54	chemokine (C-X-C motif) ligand 11, duplicate 6 [Source:ZFIN;Acc:ZDB-GENE-060526-78]	GO:0005125(cytokine activity);GO:0005576(extracellular region);GO:0005615(extracellular space);GO:0006935(chemotaxis);GO:0006952(defense response);GO:0006954(inflammatory response);GO:0006955(immune response);GO:0008009(chemokine activity);GO:0010469(regulation of signaling receptor activity);GO:0030593(neutrophil chemotaxis);GO:0030595(leukocyte chemotaxis);GO:0042056(chemoattractant activity);G…	NA	NA	NA
2	ENSDARG00000068432	si:dkey-56m19.5	2.05549	1.40607	0.547817	3.0231e-58	8.37762e-54	si:dkey-56m19.5 [Source:ZFIN;Acc:ZDB-GENE-030131-226]	NA	NA	NA	NA
2	ENSDARG00000053624	csf1rb	1.34605	1.05357	0.353445	5.82173e-56	1.61332e-51	colony stimulating factor 1 receptor, b [Source:ZFIN;Acc:ZDB-GENE-091118-1]	GO:0000166(nucleotide binding);GO:0002244(hematopoietic progenitor cell differentiation);GO:0004672(protein kinase activity);GO:0004713(protein tyrosine kinase activity);GO:0004714(transmembrane receptor protein tyrosine kinase activity);GO:0005011(macrophage colony-stimulating factor receptor activity);GO:0005524(ATP binding);GO:0005887(integral component of plasma membrane);GO:0006468(protein p…	04010(MAPK signaling pathway);04060(Cytokine-cytokine receptor interaction)	K05090	EC:2.7.10.1
2	ENSDARG00000006266	stat1a	5.71222	4.30828	0.40694	1.09343e-53	3.0301e-49	signal transducer and activator of transcription 1a [Source:ZFIN;Acc:ZDB-GENE-980526-499]	GO:0003677(DNA binding);GO:0003700(DNA-binding transcription factor activity);GO:0005634(nucleus);GO:0005737(cytoplasm);GO:0006355(regulation of transcription, DNA-templated);GO:0007165(signal transduction)	04217(Necroptosis);04620(Toll-like receptor signaling pathway);04621(NOD-like receptor signaling pathway);04625(C-type lectin receptor signaling pathway);04933(AGE-RAGE signaling pathway in diabetic complications);05168(Herpes simplex virus 1 infection)	K11220	NA
2	ENSDARG00000005191	ahcy	3.47114	2.68605	0.369925	3.96786e-53	1.09957e-48	adenosylhomocysteinase [Source:ZFIN;Acc:ZDB-GENE-031219-6]	GO:0004013(adenosylhomocysteinase activity);GO:0005829(cytosol);GO:0006730(one-carbon metabolic process);GO:0016787(hydrolase activity);GO:0019510(S-adenosylhomocysteine catabolic process);GO:0033353(S-adenosylmethionine cycle);GO:0051287(NAD binding)	00270(Cysteine and methionine metabolism)	K01251	EC:3.3.1.1
2	ENSDARG00000003032	eif4a1b	3.9095	3.11314	0.328613	2.08239e-52	5.77073e-48	eukaryotic translation initiation factor 4A1B [Source:ZFIN;Acc:ZDB-GENE-040120-6]	GO:0000166(nucleotide binding);GO:0003676(nucleic acid binding);GO:0003743(translation initiation factor activity);GO:0004004(ATP-dependent RNA helicase activity);GO:0004386(helicase activity);GO:0005524(ATP binding);GO:0006413(translational initiation);GO:0016787(hydrolase activity)	03013(RNA transport)	K03257	NA
2	ENSDARG00000098752	csf3b	20.7596	14.3395	0.533783	2.68095e-47	7.42944e-43	colony stimulating factor 3 (granulocyte) b [Source:ZFIN;Acc:ZDB-GENE-141212-221]	GO:0005125(cytokine activity);GO:0010469(regulation of signaling receptor activity);GO:0030099(myeloid cell differentiation);GO:0030223(neutrophil differentiation);GO:0030225(macrophage differentiation);GO:0030593(neutrophil chemotaxis);GO:0045639(positive regulation of myeloid cell differentiation);GO:0060218(hematopoietic stem cell differentiation);GO:0061515(myeloid cell development);GO:007142…	NA	NA	NA
2	ENSDARG00000005926	ak2	3.8556	3.07951	0.324256	1.22155e-45	3.38515e-41	adenylate kinase 2 [Source:ZFIN;Acc:ZDB-GENE-030131-512]	GO:0000166(nucleotide binding);GO:0002244(hematopoietic progenitor cell differentiation);GO:0002521(leukocyte differentiation);GO:0004017(adenylate kinase activity);GO:0005524(ATP binding);GO:0005739(mitochondrion);GO:0005758(mitochondrial intermembrane space);GO:0006139(nucleobase-containing compound metabolic process);GO:0006172(ADP biosynthetic process);GO:0016301(kinase activity);GO:0016310(p…	00230(Purine metabolism);00730(Thiamine metabolism)	K00939	EC:2.7.4.3
2	ENSDARG00000059908	si:ch211-217k17.7	1.74632	1.40398	0.314796	2.94676e-45	8.16605e-41	si:ch211-217k17.7 [Source:ZFIN;Acc:ZDB-GENE-061009-11]	NA	NA	K14822	NA
2	ENSDARG00000021339	cpa5	1.5095	1.23721	0.286979	3.6113e-44	1.00076e-39	carboxypeptidase A5 [Source:ZFIN;Acc:ZDB-GENE-020514-1]	GO:0004180(carboxypeptidase activity);GO:0004181(metallocarboxypeptidase activity);GO:0005615(extracellular space);GO:0006508(proteolysis);GO:0008270(zinc ion binding)	NA	K08779	EC:3.4.17.1
2	ENSDARG00000016889	eif3g	5.2047	4.19698	0.310465	5.25937e-44	1.45748e-39	eukaryotic translation initiation factor 3, subunit G [Source:ZFIN;Acc:ZDB-GENE-040426-1076]	GO:0001732(formation of cytoplasmic translation initiation complex);GO:0002183(cytoplasmic translational initiation);GO:0003676(nucleic acid binding);GO:0003723(RNA binding);GO:0003743(translation initiation factor activity);GO:0005737(cytoplasm);GO:0005852(eukaryotic translation initiation factor 3 complex);GO:0006412(translation);GO:0006413(translational initiation);GO:0016282(eukaryotic 43S pr…	03013(RNA transport)	K03248	NA
2	ENSDARG00000103682	si:dkey-23i12.5	2.00819	1.54269	0.380447	2.0997e-42	5.8187e-38	si:dkey-23i12.5 [Source:NCBI gene;Acc:325112]	NA	NA	NA	NA
2	ENSDARG00000054616	cldni	2.20824	1.50279	0.555248	3.85354e-42	1.06789e-37	claudin i [Source:ZFIN;Acc:ZDB-GENE-010328-9]	GO:0005198(structural molecule activity);GO:0005886(plasma membrane);GO:0005923(bicellular tight junction);GO:0016020(membrane);GO:0016021(integral component of membrane);GO:0030054(cell junction)	NA	NA	NA
2	ENSDARG00000032868	pde4ba	6.17876	4.73596	0.383661	7.61526e-42	2.11034e-37	phosphodiesterase 4B, cAMP-specific a [Source:ZFIN;Acc:ZDB-GENE-030131-9570]	GO:0004114(3',5'-cyclic-nucleotide phosphodiesterase activity);GO:0004115(3',5'-cyclic-AMP phosphodiesterase activity);GO:0005515(protein binding);GO:0005829(cytosol);GO:0007165(signal transduction);GO:0008081(phosphoric diester hydrolase activity);GO:0016787(hydrolase activity);GO:0030552(cAMP binding);GO:0044325(ion channel binding);GO:0046872(metal ion binding)	00230(Purine metabolism)	K13293	EC:3.1.4.53
2	ENSDARG00000004539	ptgs2a	2.53217	1.86785	0.438993	1.02509e-40	2.84072e-36	prostaglandin-endoperoxide synthase 2a [Source:ZFIN;Acc:ZDB-GENE-020530-2]	GO:0001516(prostaglandin biosynthetic process);GO:0004601(peroxidase activity);GO:0004666(prostaglandin-endoperoxide synthase activity);GO:0006954(inflammatory response);GO:0006979(response to oxidative stress);GO:0008217(regulation of blood pressure);GO:0019371(cyclooxygenase pathway);GO:0020037(heme binding);GO:0031017(exocrine pancreas development);GO:0048545(response to steroid hormone);GO:00…	00590(Arachidonic acid metabolism);04370(VEGF signaling pathway);04625(C-type lectin receptor signaling pathway)	K11987	EC:1.14.99.1
2	ENSDARG00000039579	cfd	1.48826	1.07187	0.473504	3.27166e-39	9.06643e-35	complement factor D (adipsin) [Source:ZFIN;Acc:ZDB-GENE-050522-411]	GO:0004252(serine-type endopeptidase activity);GO:0005575(cellular_component);GO:0006508(proteolysis);GO:0006957(complement activation, alternative pathway);GO:0008233(peptidase activity);GO:0008236(serine-type peptidase activity);GO:0016787(hydrolase activity)	NA	K01334	EC:3.4.21.46
2	ENSDARG00000008502	pno1	2.44426	2.00828	0.28344	6.6885e-39	1.85352e-34	partner of NOB1 homolog [Source:ZFIN;Acc:ZDB-GENE-040426-1419]	GO:0003676(nucleic acid binding);GO:0003723(RNA binding)	NA	K11884	NA
2	ENSDARG00000093779	cxcl11.7	0.857761	0.593383	0.531612	1.50127e-38	4.16033e-34	chemokine (C-X-C motif) ligand 11, duplicate 7 [Source:ZFIN;Acc:ZDB-GENE-060526-79]	GO:0005125(cytokine activity);GO:0005576(extracellular region);GO:0005615(extracellular space);GO:0006935(chemotaxis);GO:0006952(defense response);GO:0006954(inflammatory response);GO:0006955(immune response);GO:0008009(chemokine activity);GO:0010469(regulation of signaling receptor activity);GO:0030593(neutrophil chemotaxis);GO:0030595(leukocyte chemotaxis);GO:0042056(chemoattractant activity);G…	NA	NA	NA
2	ENSDARG00000102514	BX323596.2	5.73758	3.34063	0.780323	1.64389e-38	4.55554e-34	C-X-C motif chemokine 11-6-like [Source:NCBI gene;Acc:100334604]	GO:0005576(extracellular region);GO:0005615(extracellular space);GO:0006935(chemotaxis);GO:0006952(defense response);GO:0006954(inflammatory response);GO:0006955(immune response);GO:0008009(chemokine activity);GO:0030593(neutrophil chemotaxis);GO:0030595(leukocyte chemotaxis);GO:0061844(antimicrobial humoral immune response mediated by antimicrobial peptide);GO:0070098(chemokine-mediated signalin…	NA	NA	NA
2	ENSDARG00000093022	selenoh	0.917838	0.756796	0.278336	2.29787e-36	6.36786e-32	selenoprotein H [Source:ZFIN;Acc:ZDB-GENE-030411-2]	GO:0000775(chromosome, centromeric region);GO:0000776(kinetochore);GO:0000777(condensed chromosome kinetochore);GO:0000786(nucleosome);GO:0001889(liver development);GO:0003677(DNA binding);GO:0005634(nucleus);GO:0005694(chromosome);GO:0005737(cytoplasm);GO:0005794(Golgi apparatus);GO:0031016(pancreas development);GO:0031492(nucleosomal DNA binding);GO:0045454(cell redox homeostasis);GO:0046982(pr…	NA	K11495	NA
2	ENSDARG00000054272	caprin1b	3.09258	2.55926	0.273088	5.32736e-36	1.47632e-31	cell cycle associated protein 1b [Source:ZFIN;Acc:ZDB-GENE-040426-2020]	GO:0003674(molecular_function);GO:0005575(cellular_component);GO:0008150(biological_process)	NA	K18743	NA
2	ENSDARG00000079553	cd83	3.33391	2.76861	0.268055	7.37119e-36	2.0427e-31	CD83 molecule [Source:ZFIN;Acc:ZDB-GENE-060503-762]	GO:0002286(T cell activation involved in immune response);GO:0002468(dendritic cell antigen processing and presentation);GO:0009986(cell surface);GO:0016020(membrane);GO:0016021(integral component of membrane);GO:0071753(IgM immunoglobulin complex)	NA	K06510	NA
2	ENSDARG00000061579	myo1cb	1.35692	1.12781	0.266807	1.84719e-33	5.11892e-29	myosin Ic, paralog b [Source:ZFIN;Acc:ZDB-GENE-090429-3]	GO:0000166(nucleotide binding);GO:0003774(motor activity);GO:0003779(actin binding);GO:0005515(protein binding);GO:0005524(ATP binding);GO:0016459(myosin complex);GO:0032835(glomerulus development)	NA	K10356	NA
2	ENSDARG00000105273	FP074902.2	1.44563	1.17423	0.299983	3.53691e-33	9.80148e-29	si:ch73-295i22.2 [Source:NCBI gene;Acc:100538042]	NA	NA	NA	NA
2	ENSDARG00000056407	irf8	1.90243	1.56577	0.280977	1.69292e-31	4.69142e-27	interferon regulatory factor 8 [Source:ZFIN;Acc:ZDB-GENE-040718-367]	GO:0000981(DNA-binding transcription factor activity, RNA polymerase II-specific);GO:0002376(immune system process);GO:0002573(myeloid leukocyte differentiation);GO:0003700(DNA-binding transcription factor activity);GO:0005515(protein binding);GO:0005634(nucleus);GO:0006355(regulation of transcription, DNA-templated);GO:0006357(regulation of transcription by RNA polymerase II);GO:0014005(microgli…	NA	K10155	NA
2	ENSDARG00000042874	phlda2	0.751273	0.619798	0.27754	2.52117e-27	6.98667e-23	pleckstrin homology-like domain, family A, member 2 [Source:ZFIN;Acc:ZDB-GENE-050522-73]	GO:0005737(cytoplasm);GO:0008150(biological_process);GO:0016020(membrane)	NA	NA	NA
2	ENSDARG00000076532	si:ch211-222l21.1	4.66268	3.83453	0.282111	8.63452e-27	2.3928e-22	si:ch211-222l21.1 [Source:ZFIN;Acc:ZDB-GENE-030131-247]	NA	NA	NA	NA
2	ENSDARG00000002710	ncl	4.83747	4.03694	0.260988	6.89236e-25	1.91001e-20	nucleolin [Source:ZFIN;Acc:ZDB-GENE-030131-6986]	GO:0001947(heart looping);GO:0003676(nucleic acid binding);GO:0003723(RNA binding);GO:0003729(mRNA binding);GO:0005634(nucleus);GO:0005737(cytoplasm);GO:0006364(rRNA processing);GO:0009303(rRNA transcription);GO:0071014(post-mRNA release spliceosomal complex);GO:1990904(ribonucleoprotein complex);GO:2000815(regulation of mRNA stability involved in response to oxidative stress)	NA	K11294	NA
2	ENSDARG00000012820	nop56	2.28367	1.8806	0.280161	5.44941e-24	1.51014e-19	NOP56 ribonucleoprotein homolog [Source:ZFIN;Acc:ZDB-GENE-040109-1]	GO:0007507(heart development);GO:0030515(snoRNA binding);GO:0031428(box C/D snoRNP complex);GO:0032040(small-subunit processome)	03008(Ribosome biogenesis in eukaryotes)	K14564	NA
2	ENSDARG00000012671	inhbaa	1.03897	0.812458	0.354787	3.61349e-16	1.00137e-11	inhibin subunit beta Aa [Source:ZFIN;Acc:ZDB-GENE-000210-21]	GO:0005125(cytokine activity);GO:0005160(transforming growth factor beta receptor binding);GO:0005179(hormone activity);GO:0005576(extracellular region);GO:0005615(extracellular space);GO:0008083(growth factor activity);GO:0010469(regulation of signaling receptor activity);GO:0010862(positive regulation of pathway-restricted SMAD protein phosphorylation);GO:0031101(fin regeneration);GO:0042981(re…	NA	NA	NA
3	ENSDARG00000079105	mhc2dab	25.3139	6.45476	1.9715	0	0	major histocompatibility complex class II DAB gene [Source:ZFIN;Acc:ZDB-GENE-980526-200]	GO:0003674(molecular_function);GO:0006955(immune response);GO:0016020(membrane);GO:0016021(integral component of membrane);GO:0019882(antigen processing and presentation);GO:0042613(MHC class II protein complex)	04145(Phagosome);04514(Cell adhesion molecules (CAMs));04672(Intestinal immune network for IgA production);05168(Herpes simplex virus 1 infection)	K06752	NA
3	ENSDARG00000009087	cd74a	143.975	38.2731	1.91142	0	0	CD74 molecule, major histocompatibility complex, class II invariant chain a [Source:ZFIN;Acc:ZDB-GENE-000901-1]	GO:0002286(T cell activation involved in immune response);GO:0002468(dendritic cell antigen processing and presentation);GO:0006886(intracellular protein transport);GO:0006955(immune response);GO:0009986(cell surface);GO:0016020(membrane);GO:0016021(integral component of membrane);GO:0019882(antigen processing and presentation);GO:0042289(MHC class II protein binding);GO:0048839(inner ear develop…	05168(Herpes simplex virus 1 infection)	K06505	NA
3	ENSDARG00000056378	ifi30	11.2025	3.43023	1.70744	0	0	interferon, gamma-inducible protein 30 [Source:ZFIN;Acc:ZDB-GENE-030131-8447]	GO:0002376(immune system process);GO:0005576(extracellular region);GO:0005764(lysosome);GO:0016491(oxidoreductase activity);GO:0047134(protein-disulfide reductase activity);GO:0055114(oxidation-reduction process)	NA	NA	NA
3	ENSDARG00000031745	si:busm1-266f07.2	29.5885	9.80376	1.59363	0	0	si:busm1-266f07.2 [Source:ZFIN;Acc:ZDB-GENE-030616-436]	GO:0006955(immune response);GO:0016020(membrane);GO:0016021(integral component of membrane);GO:0019882(antigen processing and presentation);GO:0042613(MHC class II protein complex)	04145(Phagosome);04514(Cell adhesion molecules (CAMs));04672(Intestinal immune network for IgA production);05168(Herpes simplex virus 1 infection)	K06752	NA
3	ENSDARG00000033614	rasgef1ba	22.087	7.0215	1.65335	9.84071e-296	2.72706e-291	RasGEF domain family, member 1Ba [Source:ZFIN;Acc:ZDB-GENE-030131-5783]	GO:0005085(guanyl-nucleotide exchange factor activity);GO:0005088(Ras guanyl-nucleotide exchange factor activity);GO:0005622(intracellular);GO:0007264(small GTPase mediated signal transduction);GO:0043547(positive regulation of GTPase activity)	NA	NA	NA
3	ENSDARG00000013968	psap	13.4869	5.17847	1.38096	1.10114e-278	3.05149e-274	prosaposin [Source:ZFIN;Acc:ZDB-GENE-020108-1]	GO:0005764(lysosome);GO:0006629(lipid metabolic process);GO:0006665(sphingolipid metabolic process)	04142(Lysosome)	K12382	NA
3	ENSDARG00000036628	cd74b	39.2383	15.299	1.35883	3.85766e-276	1.06903e-271	CD74 molecule, major histocompatibility complex, class II invariant chain b [Source:ZFIN;Acc:ZDB-GENE-990910-10]	GO:0005623(cell);GO:0006886(intracellular protein transport);GO:0006955(immune response);GO:0016020(membrane);GO:0016021(integral component of membrane);GO:0019882(antigen processing and presentation);GO:0042289(MHC class II protein binding);GO:0048839(inner ear development);GO:0048884(neuromast development)	NA	NA	NA
3	ENSDARG00000075014	sqstm1	24.7288	7.33214	1.75389	2.08285e-269	5.77199e-265	sequestosome 1 [Source:ZFIN;Acc:ZDB-GENE-040426-2204]	GO:0000423(mitophagy);GO:0005080(protein kinase C binding);GO:0005515(protein binding);GO:0005776(autophagosome);GO:0007005(mitochondrion organization);GO:0007032(endosome organization);GO:0007409(axonogenesis);GO:0007626(locomotory behavior);GO:0008270(zinc ion binding);GO:0010506(regulation of autophagy);GO:0016235(aggresome);GO:0035973(aggrephagy);GO:0044753(amphisome);GO:0046872(metal ion bin…	04137(Mitophagy - animal);04217(Necroptosis);04218(Cellular senescence)	K14381	NA
3	ENSDARG00000059906	sdc4	31.167	10.5283	1.56575	4.4103e-258	1.22218e-253	syndecan 4 [Source:ZFIN;Acc:ZDB-GENE-061111-1]	GO:0005546(phosphatidylinositol-4,5-bisphosphate binding);GO:0005925(focal adhesion);GO:0007155(cell adhesion);GO:0009986(cell surface);GO:0016020(membrane);GO:0016021(integral component of membrane);GO:0016477(cell migration);GO:0033627(cell adhesion mediated by integrin);GO:0036445(neuronal stem cell division);GO:0042060(wound healing);GO:0043149(stress fiber assembly);GO:0055113(epiboly involv…	04512(ECM-receptor interaction);04514(Cell adhesion molecules (CAMs))	K16338	NA
3	ENSDARG00000090396	si:cabz01074946.1	17.3183	5.96881	1.53678	2.46759e-245	6.83818e-241	si:cabz01074946.1 [Source:ZFIN;Acc:ZDB-GENE-160113-134]	GO:0016020(membrane);GO:0016021(integral component of membrane)	NA	K06511	NA
3	ENSDARG00000098787	cd7al	2.58158	1.46099	0.82131	4.10153e-233	1.13662e-228	cd7 antigen-like [Source:ZFIN;Acc:ZDB-GENE-061207-47]	GO:0016020(membrane);GO:0016021(integral component of membrane)	NA	NA	NA
3	ENSDARG00000015887	b2ml	21.1826	11.3974	0.894177	5.14723e-232	1.4264e-227	beta-2-microglobulin, like [Source:ZFIN;Acc:ZDB-GENE-040426-2136]	GO:0002376(immune system process);GO:0002474(antigen processing and presentation of peptide antigen via MHC class I);GO:0005576(extracellular region);GO:0006955(immune response);GO:0042612(MHC class I protein complex)	05168(Herpes simplex virus 1 infection)	K08055	NA
3	ENSDARG00000034817	asah1b	6.14302	2.64686	1.21467	9.83177e-230	2.72458e-225	N-acylsphingosine amidohydrolase (acid ceramidase) 1b [Source:ZFIN;Acc:ZDB-GENE-040426-1512]	GO:0005764(lysosome);GO:0006629(lipid metabolic process);GO:0016810(hydrolase activity, acting on carbon-nitrogen (but not peptide) bonds);GO:0017040(N-acylsphingosine amidohydrolase activity);GO:0048668(collateral sprouting)	00600(Sphingolipid metabolism);04142(Lysosome)	K12348	EC:3.5.1.23
3	ENSDARG00000015722	kctd5a	4.24549	2.53318	0.74498	3.98851e-214	1.1053e-209	potassium channel tetramerization domain containing 5a [Source:ZFIN;Acc:ZDB-GENE-030131-727]	GO:0005515(protein binding);GO:0005737(cytoplasm);GO:0031463(Cul3-RING ubiquitin ligase complex);GO:0043161(proteasome-mediated ubiquitin-dependent protein catabolic process);GO:0051260(protein homooligomerization);GO:0097602(cullin family protein binding)	NA	K21914	NA
3	ENSDARG00000095695	ms4a17a.10	7.34177	2.94409	1.31831	2.74629e-213	7.61052e-209	membrane-spanning 4-domains, subfamily A, member 17A.10 [Source:ZFIN;Acc:ZDB-GENE-080829-3]	GO:0016020(membrane);GO:0016021(integral component of membrane)	NA	K22190	NA
3	ENSDARG00000089327	BX120005.1	5.40296	2.11371	1.35398	1.09178e-210	3.02553e-206	cytotoxic and regulatory T-cell molecule [Source:NCBI gene;Acc:101884219]	GO:0016020(membrane);GO:0016021(integral component of membrane)	NA	K16361	NA
3	ENSDARG00000013771	ctss2.2	11.6917	5.55529	1.07355	4.12522e-209	1.14318e-204	cathepsin S, ortholog 2, tandem duplicate 2 [Source:ZFIN;Acc:ZDB-GENE-050626-55]	GO:0004197(cysteine-type endopeptidase activity);GO:0005615(extracellular space);GO:0005764(lysosome);GO:0006508(proteolysis);GO:0008233(peptidase activity);GO:0008234(cysteine-type peptidase activity);GO:0016787(hydrolase activity);GO:0051603(proteolysis involved in cellular protein catabolic process)	04142(Lysosome);04145(Phagosome);04210(Apoptosis)	K01368	EC:3.4.22.27
3	ENSDARG00000075265	plaua	7.21511	2.25928	1.67516	3.267e-204	9.05351e-200	plasminogen activator, urokinase a [Source:ZFIN;Acc:ZDB-GENE-090313-278]	GO:0004252(serine-type endopeptidase activity);GO:0005615(extracellular space);GO:0006508(proteolysis);GO:0008233(peptidase activity);GO:0008236(serine-type peptidase activity);GO:0016301(kinase activity);GO:0016310(phosphorylation);GO:0016787(hydrolase activity);GO:0031639(plasminogen activation)	NA	NA	NA
3	ENSDARG00000008363	mcl1b	6.62045	2.96115	1.16077	2.66782e-202	7.39307e-198	MCL1, BCL2 family apoptosis regulator b [Source:ZFIN;Acc:ZDB-GENE-030825-1]	GO:0005741(mitochondrial outer membrane);GO:0007088(regulation of mitotic nuclear division);GO:0008630(intrinsic apoptotic signaling pathway in response to DNA damage);GO:0042803(protein homodimerization activity);GO:0042981(regulation of apoptotic process);GO:0043009(chordate embryonic development);GO:0043066(negative regulation of apoptotic process);GO:0043154(negative regulation of cysteine-ty…	NA	NA	NA
3	ENSDARG00000057698	ctsd	23.537	7.42818	1.66385	3.58642e-199	9.9387e-195	cathepsin D [Source:ZFIN;Acc:ZDB-GENE-010131-8]	GO:0003406(retinal pigment epithelium development);GO:0004190(aspartic-type endopeptidase activity);GO:0005764(lysosome);GO:0006508(proteolysis);GO:0008233(peptidase activity);GO:0009617(response to bacterium);GO:0016787(hydrolase activity);GO:0030163(protein catabolic process);GO:0061061(muscle structure development)	04140(Autophagy - animal);04142(Lysosome);04210(Apoptosis)	K01379	EC:3.4.23.5
3	ENSDARG00000067566	sftpbb	11.4631	5.26391	1.12279	4.73409e-193	1.31191e-188	surfactant protein Bb [Source:ZFIN;Acc:ZDB-GENE-060526-155]	GO:0003676(nucleic acid binding);GO:0005764(lysosome);GO:0006629(lipid metabolic process);GO:0006665(sphingolipid metabolic process)	NA	NA	NA
3	ENSDARG00000088087	kdm6ba	18.3994	8.61169	1.09529	1.53857e-189	4.26369e-185	lysine (K)-specific demethylase 6B, a [Source:ZFIN;Acc:ZDB-GENE-091005-1]	GO:0000978(RNA polymerase II proximal promoter sequence-specific DNA binding);GO:0003682(chromatin binding);GO:0005634(nucleus);GO:0007507(heart development);GO:0031490(chromatin DNA binding);GO:0043565(sequence-specific DNA binding);GO:0044666(MLL3/4 complex);GO:0046872(metal ion binding);GO:0061384(heart trabecula morphogenesis);GO:0071557(histone H3-K27 demethylation);GO:0071558(histone demeth…	NA	K11448	EC:1.14.11.-
3	ENSDARG00000035557	gabarapa	3.76862	2.16741	0.798067	2.60079e-189	7.2073e-185	GABA(A) receptor-associated protein a [Source:ZFIN;Acc:ZDB-GENE-030131-5174]	GO:0000045(autophagosome assembly);GO:0000421(autophagosome membrane);GO:0000422(autophagy of mitochondrion);GO:0005737(cytoplasm);GO:0005829(cytosol);GO:0006914(autophagy);GO:0006995(cellular response to nitrogen starvation);GO:0007420(brain development);GO:0050811(GABA receptor binding)	04068(FoxO signaling pathway);04136(Autophagy - other);04137(Mitophagy - animal);04140(Autophagy - animal);04371(Apelin signaling pathway);04621(NOD-like receptor signaling pathway)	K08341	NA
3	ENSDARG00000055290	mpeg1.1	5.31633	1.90275	1.48235	1.85753e-184	5.1476e-180	macrophage expressed 1, tandem duplicate 1 [Source:ZFIN;Acc:ZDB-GENE-030131-7347]	GO:0003674(molecular_function);GO:0016020(membrane);GO:0016021(integral component of membrane);GO:0042742(defense response to bacterium)	NA	NA	NA
3	ENSDARG00000059294	marco	20.1165	9.05795	1.15112	4.4762e-177	1.24044e-172	macrophage receptor with collagenous structure [Source:ZFIN;Acc:ZDB-GENE-120514-2]	GO:0005044(scavenger receptor activity);GO:0005201(extracellular matrix structural constituent);GO:0005615(extracellular space);GO:0006898(receptor-mediated endocytosis);GO:0006909(phagocytosis);GO:0016020(membrane);GO:0016021(integral component of membrane);GO:0030198(extracellular matrix organization);GO:0031012(extracellular matrix);GO:0042742(defense response to bacterium)	04145(Phagosome)	K13884	NA
3	ENSDARG00000043081	ctsz	10.2511	4.05849	1.33676	4.32513e-173	1.19858e-168	cathepsin Z [Source:ZFIN;Acc:ZDB-GENE-041010-139]	GO:0001525(angiogenesis);GO:0004197(cysteine-type endopeptidase activity);GO:0005615(extracellular space);GO:0005764(lysosome);GO:0006508(proteolysis);GO:0008234(cysteine-type peptidase activity);GO:0051603(proteolysis involved in cellular protein catabolic process)	04142(Lysosome);04210(Apoptosis)	K08568	EC:3.4.18.1
3	ENSDARG00000057949	slc43a3b	11.576	3.51647	1.71894	1.56066e-172	4.3249e-168	solute carrier family 43, member 3b [Source:ZFIN;Acc:ZDB-GENE-060312-28]	GO:0016020(membrane);GO:0016021(integral component of membrane);GO:0055085(transmembrane transport)	NA	K08230	NA
3	ENSDARG00000041108	ctsh	6.08529	2.79356	1.12322	3.13627e-167	8.69124e-163	cathepsin H [Source:ZFIN;Acc:ZDB-GENE-030131-3539]	GO:0004197(cysteine-type endopeptidase activity);GO:0005615(extracellular space);GO:0005764(lysosome);GO:0006508(proteolysis);GO:0008233(peptidase activity);GO:0008234(cysteine-type peptidase activity);GO:0016787(hydrolase activity);GO:0051603(proteolysis involved in cellular protein catabolic process)	04142(Lysosome);04210(Apoptosis)	K01366	EC:3.4.22.16
3	ENSDARG00000044254	anxa3b	16.5849	6.28055	1.4009	3.07768e-166	8.52887e-162	annexin A3b [Source:ZFIN;Acc:ZDB-GENE-041114-128]	GO:0004859(phospholipase inhibitor activity);GO:0005509(calcium ion binding);GO:0005544(calcium-dependent phospholipid binding);GO:0005886(plasma membrane);GO:0006909(phagocytosis);GO:0007156(homophilic cell adhesion via plasma membrane adhesion molecules);GO:0010595(positive regulation of endothelial cell migration);GO:0019834(phospholipase A2 inhibitor activity);GO:0043086(negative regulation o…	NA	K17089	NA
3	ENSDARG00000024540	tspan36	16.8969	8.21445	1.04052	7.39593e-165	2.04956e-160	tetraspanin 36 [Source:ZFIN;Acc:ZDB-GENE-040718-248]	GO:0000139(Golgi membrane);GO:0005783(endoplasmic reticulum);GO:0005789(endoplasmic reticulum membrane);GO:0005794(Golgi apparatus);GO:0005887(integral component of plasma membrane);GO:0007166(cell surface receptor signaling pathway);GO:0007275(multicellular organism development);GO:0016020(membrane);GO:0016021(integral component of membrane);GO:0043473(pigmentation)	NA	NA	NA
3	ENSDARG00000088612	si:ch211-153b23.7	8.33699	4.14766	1.00723	4.13318e-163	1.14539e-158	si:ch211-153b23.7 [Source:ZFIN;Acc:ZDB-GENE-141216-14]	GO:0002755(MyD88-dependent toll-like receptor signaling pathway);GO:0043124(negative regulation of I-kappaB kinase/NF-kappaB signaling);GO:0050727(regulation of inflammatory response);GO:0070373(negative regulation of ERK1 and ERK2 cascade)	NA	NA	NA
3	ENSDARG00000040072	scpep1	5.61549	3.1532	0.832596	5.65823e-163	1.56801e-158	serine carboxypeptidase 1 [Source:ZFIN;Acc:ZDB-GENE-040426-890]	GO:0004180(carboxypeptidase activity);GO:0004185(serine-type carboxypeptidase activity);GO:0005575(cellular_component);GO:0006508(proteolysis);GO:0008233(peptidase activity);GO:0016787(hydrolase activity);GO:0051603(proteolysis involved in cellular protein catabolic process)	NA	K09646	EC:3.4.16.-
3	ENSDARG00000039150	lgmn	16.4564	5.52268	1.57521	1.50474e-160	4.16994e-156	legumain [Source:ZFIN;Acc:ZDB-GENE-021030-1]	GO:0004197(cysteine-type endopeptidase activity);GO:0005773(vacuole);GO:0006508(proteolysis);GO:0006624(vacuolar protein processing);GO:0008233(peptidase activity);GO:0031103(axon regeneration);GO:0042246(tissue regeneration);GO:0051603(proteolysis involved in cellular protein catabolic process)	04142(Lysosome)	K01369	EC:3.4.22.34
3	ENSDARG00000070378	ccl35.2	7.51247	2.96381	1.34184	5.2911e-160	1.46627e-155	chemokine (C-C motif) ligand 35, duplicate 2 [Source:ZFIN;Acc:ZDB-GENE-140718-1]	GO:0002548(monocyte chemotaxis);GO:0005576(extracellular region);GO:0005615(extracellular space);GO:0006954(inflammatory response);GO:0006955(immune response);GO:0007186(G protein-coupled receptor signaling pathway);GO:0008009(chemokine activity);GO:0030593(neutrophil chemotaxis);GO:0043547(positive regulation of GTPase activity);GO:0048020(CCR chemokine receptor binding);GO:0048247(lymphocyte ch…	NA	NA	NA
3	ENSDARG00000116524	zgc:103700	3.77296	1.645	1.19761	1.08116e-159	2.99611e-155	zgc:103700 [Source:ZFIN;Acc:ZDB-GENE-041010-13]	GO:0006955(immune response);GO:0016020(membrane);GO:0019882(antigen processing and presentation);GO:0042613(MHC class II protein complex)	NA	NA	NA
3		NC-002333.4	736.663	309.011	1.25335	3.82073e-158	1.0588e-153	NA	NA	NA	NA	NA
3	ENSDARG00000057787	itgae.2	2.22114	1.17505	0.918581	6.77669e-158	1.87796e-153	integrin, alpha E, tandem duplicate 2 [Source:ZFIN;Acc:ZDB-GENE-130530-671]	GO:0007155(cell adhesion);GO:0007229(integrin-mediated signaling pathway);GO:0008305(integrin complex);GO:0016020(membrane);GO:0016021(integral component of membrane)	04810(Regulation of actin cytoskeleton)	K06524	NA
3	ENSDARG00000041505	itm2bb	6.16196	3.66851	0.748196	4.50207e-157	1.24761e-152	integral membrane protein 2Bb [Source:ZFIN;Acc:ZDB-GENE-040426-2139]	GO:0001540(amyloid-beta binding);GO:0005794(Golgi apparatus);GO:0005886(plasma membrane);GO:0016020(membrane);GO:0016021(integral component of membrane);GO:0042985(negative regulation of amyloid precursor protein biosynthetic process)	NA	K18264	NA
3	ENSDARG00000055854	nr4a3	7.15597	3.77246	0.923642	1.57631e-156	4.36827e-152	nuclear receptor subfamily 4, group A, member 3 [Source:ZFIN;Acc:ZDB-GENE-070824-4]	GO:0000977(RNA polymerase II regulatory region sequence-specific DNA binding);GO:0000978(RNA polymerase II proximal promoter sequence-specific DNA binding);GO:0001780(neutrophil homeostasis);GO:0003677(DNA binding);GO:0003700(DNA-binding transcription factor activity);GO:0003707(steroid hormone receptor activity);GO:0004879(nuclear receptor activity);GO:0005634(nucleus);GO:0005667(transcription f…	NA	K08559	NA
3	ENSDARG00000058413	rnaset2l	1.62307	1.02051	0.669441	9.1529e-156	2.53645e-151	ribonuclease T2, like [Source:ZFIN;Acc:ZDB-GENE-090819-2]	GO:0003723(RNA binding);GO:0004521(endoribonuclease activity);GO:0005576(extracellular region);GO:0006401(RNA catabolic process);GO:0033897(ribonuclease T2 activity);GO:0090502(RNA phosphodiester bond hydrolysis, endonucleolytic)	NA	NA	NA
3	ENSDARG00000038754	plk3	4.03564	1.6989	1.24819	5.67874e-155	1.57369e-150	polo-like kinase 3 (Drosophila) [Source:ZFIN;Acc:ZDB-GENE-030131-6134]	GO:0000166(nucleotide binding);GO:0000278(mitotic cell cycle);GO:0000922(spindle pole);GO:0004672(protein kinase activity);GO:0004674(protein serine/threonine kinase activity);GO:0005515(protein binding);GO:0005524(ATP binding);GO:0005634(nucleus);GO:0005737(cytoplasm);GO:0005813(centrosome);GO:0006468(protein phosphorylation);GO:0006974(cellular response to DNA damage stimulus);GO:0016301(kinase…	04068(FoxO signaling pathway);04625(C-type lectin receptor signaling pathway)	K08862	EC:2.7.11.21
3	ENSDARG00000090890	cmklr1	2.62075	1.30604	1.00478	8.60682e-155	2.38512e-150	chemokine-like receptor 1 [Source:ZFIN;Acc:ZDB-GENE-060526-126]	GO:0004930(G protein-coupled receptor activity);GO:0006935(chemotaxis);GO:0006955(immune response);GO:0007165(signal transduction);GO:0007186(G protein-coupled receptor signaling pathway);GO:0007204(positive regulation of cytosolic calcium ion concentration);GO:0009897(external side of plasma membrane);GO:0016020(membrane);GO:0016021(integral component of membrane);GO:0016493(C-C chemokine recept…	NA	K04245	NA
3	ENSDARG00000101334	ctsc	5.68791	2.8019	1.02149	2.40243e-154	6.65763e-150	cathepsin C [Source:ZFIN;Acc:ZDB-GENE-030619-9]	GO:0004197(cysteine-type endopeptidase activity);GO:0005615(extracellular space);GO:0005764(lysosome);GO:0006508(proteolysis);GO:0008233(peptidase activity);GO:0008234(cysteine-type peptidase activity);GO:0016787(hydrolase activity);GO:0051603(proteolysis involved in cellular protein catabolic process)	04142(Lysosome);04210(Apoptosis)	K01275	EC:3.4.14.1
3	ENSDARG00000093313	ubb	6.04119	3.20713	0.91355	5.23808e-153	1.45158e-148	ubiquitin B [Source:ZFIN;Acc:ZDB-GENE-050411-10]	GO:0003674(molecular_function);GO:0005515(protein binding);GO:0005634(nucleus);GO:0005737(cytoplasm);GO:0016567(protein ubiquitination);GO:0019941(modification-dependent protein catabolic process);GO:0031386(protein tag);GO:0031625(ubiquitin protein ligase binding)	03320(PPAR signaling pathway)	K08770	NA
3	ENSDARG00000098114	ctsa	3.46917	1.86194	0.897785	9.38157e-153	2.59982e-148	cathepsin A [Source:ZFIN;Acc:ZDB-GENE-030131-537]	GO:0004180(carboxypeptidase activity);GO:0004185(serine-type carboxypeptidase activity);GO:0006508(proteolysis);GO:0008233(peptidase activity);GO:0016787(hydrolase activity);GO:0051603(proteolysis involved in cellular protein catabolic process)	04142(Lysosome)	K13289	EC:3.4.16.5
3	ENSDARG00000061375	sgpl1	2.01813	1.18751	0.765085	1.50234e-151	4.16328e-147	sphingosine-1-phosphate lyase 1 [Source:ZFIN;Acc:ZDB-GENE-070410-24]	GO:0001667(ameboidal-type cell migration);GO:0003824(catalytic activity);GO:0005783(endoplasmic reticulum);GO:0006665(sphingolipid metabolic process);GO:0008117(sphinganine-1-phosphate aldolase activity);GO:0016829(lyase activity);GO:0016831(carboxy-lyase activity);GO:0019752(carboxylic acid metabolic process);GO:0030149(sphingolipid catabolic process);GO:0030170(pyridoxal phosphate binding)	00600(Sphingolipid metabolism)	K01634	EC:4.1.2.27
3	ENSDARG00000088439	gm2a	1.98679	1.26362	0.652876	9.01966e-150	2.49953e-145	GM2 ganglioside activator [Source:ZFIN;Acc:ZDB-GENE-050417-373]	GO:0005575(cellular_component);GO:0006689(ganglioside catabolic process);GO:0008047(enzyme activator activity);GO:0043085(positive regulation of catalytic activity)	04142(Lysosome)	K12383	NA
3	ENSDARG00000004954	grna	6.57902	3.33806	0.978865	3.21713e-149	8.91531e-145	granulin a [Source:ZFIN;Acc:ZDB-GENE-030131-8434]	GO:0001889(liver development);GO:0005886(plasma membrane);GO:0048675(axon extension);GO:0071340(skeletal muscle acetylcholine-gated channel clustering)	NA	NA	NA
3	ENSDARG00000079009	abca1b	2.91411	1.62987	0.838297	3.82523e-148	1.06005e-143	ATP-binding cassette, sub-family A (ABC1), member 1B [Source:ZFIN;Acc:ZDB-GENE-030131-9826]	GO:0000166(nucleotide binding);GO:0005319(lipid transporter activity);GO:0005524(ATP binding);GO:0006869(lipid transport);GO:0016020(membrane);GO:0016021(integral component of membrane);GO:0016887(ATPase activity);GO:0017127(cholesterol transporter activity);GO:0030301(cholesterol transport);GO:0033700(phospholipid efflux);GO:0042626(ATPase activity, coupled to transmembrane movement of substance…	02010(ABC transporters)	K05641	NA
3	ENSDARG00000059049	zgc:174904	9.10799	2.9632	1.61998	4.08251e-148	1.13134e-143	zgc:174904 [Source:ZFIN;Acc:ZDB-GENE-080204-76]	GO:0008150(biological_process);GO:0016020(membrane);GO:0016021(integral component of membrane);GO:0030246(carbohydrate binding)	NA	NA	NA
3	ENSDARG00000016255	chmp4ba	8.99941	5.26504	0.773388	5.4977e-148	1.52352e-143	charged multivesicular body protein 4Ba [Source:ZFIN;Acc:ZDB-GENE-040426-906]	GO:0007034(vacuolar transport)	04144(Endocytosis);04217(Necroptosis)	K12194	NA
3	ENSDARG00000095627	c1qc	12.584	6.03806	1.05943	4.20569e-146	1.16548e-141	complement component 1, q subcomponent, C chain [Source:ZFIN;Acc:ZDB-GENE-041010-51]	GO:0005515(protein binding);GO:0005576(extracellular region);GO:0005581(collagen trimer);GO:0006958(complement activation, classical pathway)	NA	K03988	NA
3	ENSDARG00000102249	pepd	3.34403	1.86715	0.840751	3.13204e-145	8.6795e-141	peptidase D [Source:ZFIN;Acc:ZDB-GENE-030131-9444]	GO:0004177(aminopeptidase activity);GO:0005575(cellular_component);GO:0006508(proteolysis);GO:0016787(hydrolase activity);GO:0030145(manganese ion binding);GO:0031018(endocrine pancreas development);GO:0046872(metal ion binding);GO:1990798(pancreas regeneration)	NA	K14213	EC:3.4.13.9
3	ENSDARG00000098293	si:dkey-27i16.2	21.2355	11.6784	0.862642	3.96991e-144	1.10014e-139	si:dkey-27i16.2 [Source:ZFIN;Acc:ZDB-GENE-030131-9667]	GO:0051726(regulation of cell cycle)	NA	NA	NA
3	ENSDARG00000025147	cd63	26.2286	14.9942	0.806735	3.10537e-141	8.6056e-137	CD63 molecule [Source:ZFIN;Acc:ZDB-GENE-030131-180]	GO:0005887(integral component of plasma membrane);GO:0007166(cell surface receptor signaling pathway);GO:0016020(membrane);GO:0016021(integral component of membrane);GO:0035188(hatching)	04142(Lysosome)	K06497	NA
3	ENSDARG00000042332	plin2	4.72373	1.94354	1.28124	1.05613e-139	2.92675e-135	perilipin 2 [Source:ZFIN;Acc:ZDB-GENE-050913-12]	GO:0003674(molecular_function);GO:0005575(cellular_component);GO:0008150(biological_process)	03320(PPAR signaling pathway)	K17284	NA
3	ENSDARG00000077499	plekho1b	3.8154	2.2901	0.736421	1.12722e-139	3.12374e-135	pleckstrin homology domain containing, family O member 1b [Source:ZFIN;Acc:ZDB-GENE-100609-2]	GO:1901739(regulation of myoblast fusion)	NA	NA	NA
3	ENSDARG00000054578	arl6ip1	5.37416	3.48685	0.624112	4.15468e-139	1.15134e-134	ADP-ribosylation factor-like 6 interacting protein 1 [Source:ZFIN;Acc:ZDB-GENE-040426-1087]	GO:0001755(neural crest cell migration);GO:0005515(protein binding);GO:0005784(Sec61 translocon complex);GO:0006613(cotranslational protein targeting to membrane);GO:0014032(neural crest cell development);GO:0016020(membrane);GO:0016021(integral component of membrane);GO:0060042(retina morphogenesis in camera-type eye)	NA	NA	NA
3	ENSDARG00000005463	slc30a1a	5.35337	2.99006	0.840274	2.49634e-138	6.91787e-134	solute carrier family 30 (zinc transporter), member 1a [Source:ZFIN;Acc:ZDB-GENE-040426-1840]	GO:0005385(zinc ion transmembrane transporter activity);GO:0005886(plasma membrane);GO:0006812(cation transport);GO:0006829(zinc ion transport);GO:0008324(cation transmembrane transporter activity);GO:0010043(response to zinc ion);GO:0016020(membrane);GO:0016021(integral component of membrane);GO:0055085(transmembrane transport);GO:0071577(zinc ion transmembrane transport);GO:0098655(cation trans…	NA	K14688	NA
3	ENSDARG00000018529	lipf	2.49653	1.24808	1.00021	4.26071e-138	1.18073e-133	lipase, gastric [Source:ZFIN;Acc:ZDB-GENE-040426-2737]	GO:0001666(response to hypoxia);GO:0005575(cellular_component);GO:0016042(lipid catabolic process);GO:0016298(lipase activity);GO:0016787(hydrolase activity);GO:0016788(hydrolase activity, acting on ester bonds);GO:0044255(cellular lipid metabolic process)	00100(Steroid biosynthesis);04142(Lysosome)	K01052	EC:3.1.1.13
3	ENSDARG00000035676	ptp4a2b	5.51955	3.25076	0.763775	9.96366e-138	2.76113e-133	protein tyrosine phosphatase type IVA, member 2b [Source:ZFIN;Acc:ZDB-GENE-041114-111]	GO:0004725(protein tyrosine phosphatase activity);GO:0005634(nucleus);GO:0005737(cytoplasm);GO:0006470(protein dephosphorylation);GO:0008138(protein tyrosine/serine/threonine phosphatase activity);GO:0016311(dephosphorylation);GO:0016791(phosphatase activity);GO:0035335(peptidyl-tyrosine dephosphorylation)	NA	K18041	EC:3.1.3.48
3	ENSDARG00000076800	tnfrsf18	4.56541	1.65488	1.46401	3.45873e-137	9.58484e-133	tumor necrosis factor receptor superfamily, member 18 [Source:ZFIN;Acc:ZDB-GENE-101104-7]	GO:0005031(tumor necrosis factor-activated receptor activity);GO:0005515(protein binding);GO:0005887(integral component of plasma membrane);GO:0016020(membrane);GO:0016021(integral component of membrane);GO:0033209(tumor necrosis factor-mediated signaling pathway);GO:0043066(negative regulation of apoptotic process)	04060(Cytokine-cytokine receptor interaction)	K05154	NA
3	ENSDARG00000004060	bhlhe40	4.69152	2.33866	1.00437	1.02014e-136	2.82701e-132	basic helix-loop-helix family, member e40 [Source:ZFIN;Acc:ZDB-GENE-030131-3133]	GO:0000977(RNA polymerase II regulatory region sequence-specific DNA binding);GO:0001756(somitogenesis);GO:0003677(DNA binding);GO:0003714(transcription corepressor activity);GO:0005634(nucleus);GO:0006355(regulation of transcription, DNA-templated);GO:0007219(Notch signaling pathway);GO:0008134(transcription factor binding);GO:0030154(cell differentiation);GO:0032922(circadian regulation of gene…	NA	K03729	NA
3	ENSDARG00000040178	havcr1	4.98256	2.23198	1.15857	3.70938e-136	1.02794e-131	hepatitis A virus cellular receptor 1 [Source:ZFIN;Acc:ZDB-GENE-040718-131]	GO:0016020(membrane);GO:0016021(integral component of membrane);GO:0043277(apoptotic cell clearance);GO:0043652(engulfment of apoptotic cell);GO:0060097(cytoskeletal rearrangement involved in phagocytosis, engulfment)	NA	NA	NA
3	ENSDARG00000095556	CR318588.4	220.486	136.612	0.690601	9.85499e-135	2.73101e-130	uncharacterized LOC795545 [Source:NCBI gene;Acc:795545]	NA	NA	NA	NA
3	ENSDARG00000030938	fermt3b	5.25172	2.75063	0.933025	2.87802e-134	7.97556e-130	fermitin family member 3b [Source:ZFIN;Acc:ZDB-GENE-040426-1366]	GO:0007229(integrin-mediated signaling pathway)	NA	K17084	NA
3	ENSDARG00000076386	epdl1	3.56798	1.29461	1.46259	3.58246e-134	9.92772e-130	ependymin-like 1 [Source:ZFIN;Acc:ZDB-GENE-090710-3]	GO:0005509(calcium ion binding);GO:0005576(extracellular region);GO:0007160(cell-matrix adhesion)	NA	NA	NA
3	ENSDARG00000088745	MFAP4 (1 of many)	10.8916	3.64259	1.58018	1.19813e-133	3.32025e-129	zgc:173915 [Source:ZFIN;Acc:ZDB-GENE-071004-112]	GO:0005575(cellular_component)	NA	NA	NA
3	ENSDARG00000074322	si:ch211-194m7.3	17.7066	7.04602	1.3294	5.65383e-133	1.56679e-128	si:ch211-194m7.3 [Source:ZFIN;Acc:ZDB-GENE-131121-19]	GO:0016020(membrane);GO:0016021(integral component of membrane)	NA	NA	NA
3	ENSDARG00000041394	dnajb1b	6.09763	2.3248	1.39114	1.79042e-132	4.96162e-128	DnaJ heat shock protein family (Hsp40) member B1b [Source:ZFIN;Acc:ZDB-GENE-030131-5455]	GO:0000122(negative regulation of transcription by RNA polymerase II);GO:0002088(lens development in camera-type eye);GO:0005575(cellular_component);GO:0005829(cytosol);GO:0006457(protein folding);GO:0051082(unfolded protein binding);GO:0051085(chaperone cofactor-dependent protein refolding);GO:0051087(chaperone binding)	04141(Protein processing in endoplasmic reticulum)	K09507	NA
3	ENSDARG00000102555	si:dkey-33i11.9	7.09279	1.8393	1.9472	2.04125e-130	5.65672e-126	si:dkey-33i11.9 [Source:ZFIN;Acc:ZDB-GENE-060503-262]	GO:0016020(membrane);GO:0016021(integral component of membrane)	NA	NA	NA
3	ENSDARG00000055504	si:ch211-212k18.7	10.2765	5.61252	0.872624	2.37828e-130	6.5907e-126	si:ch211-212k18.7 [Source:ZFIN;Acc:ZDB-GENE-030131-1312]	GO:0005764(lysosome);GO:0005765(lysosomal membrane);GO:0016020(membrane);GO:0016021(integral component of membrane)	04142(Lysosome)	K06501	NA
3	ENSDARG00000010794	tfeb	3.97655	1.99871	0.992446	3.26582e-130	9.05025e-126	transcription factor EB [Source:ZFIN;Acc:ZDB-GENE-090807-3]	GO:0006355(regulation of transcription, DNA-templated);GO:0006959(humoral immune response);GO:0045893(positive regulation of transcription, DNA-templated);GO:0046983(protein dimerization activity)	04137(Mitophagy - animal)	K15590	NA
3	ENSDARG00000086332	bri3	2.7488	1.74562	0.65506	3.76315e-130	1.04284e-125	brain protein I3 [Source:ZFIN;Acc:ZDB-GENE-030131-3038]	GO:0016020(membrane);GO:0016021(integral component of membrane)	NA	NA	NA
3	ENSDARG00000055226	slc7a7	4.22162	2.08818	1.01555	4.34786e-130	1.20488e-125	solute carrier family 7 (amino acid transporter light chain, y+L system), member 7 [Source:ZFIN;Acc:ZDB-GENE-051127-5]	GO:0014005(microglia development);GO:0015179(L-amino acid transmembrane transporter activity);GO:0016020(membrane);GO:0016021(integral component of membrane);GO:0022857(transmembrane transporter activity);GO:0055085(transmembrane transport);GO:1902475(L-alpha-amino acid transmembrane transport)	NA	K13867	NA
3	ENSDARG00000099660	CU915256.1	4.45789	2.07925	1.10029	4.74356e-130	1.31454e-125	XK-related protein 8-like [Source:NCBI gene;Acc:100148479]	NA	NA	NA	NA
3	ENSDARG00000101034	si:dkey-206d17.12	7.51368	4.58137	0.71374	5.12214e-130	1.41945e-125	si:dkey-206d17.12 [Source:ZFIN;Acc:ZDB-GENE-081031-82]	GO:0046872(metal ion binding)	NA	K18668	EC:3.1.-.-
3	ENSDARG00000053136	b2m	31.6423	19.8167	0.67514	9.68091e-130	2.68277e-125	beta-2-microglobulin [Source:ZFIN;Acc:ZDB-GENE-980526-88]	GO:0002376(immune system process);GO:0002474(antigen processing and presentation of peptide antigen via MHC class I);GO:0002755(MyD88-dependent toll-like receptor signaling pathway);GO:0004672(protein kinase activity);GO:0005515(protein binding);GO:0005524(ATP binding);GO:0005576(extracellular region);GO:0006468(protein phosphorylation);GO:0006955(immune response);GO:0007165(signal transduction);…	05168(Herpes simplex virus 1 infection)	K08055	NA
3	ENSDARG00000079175	si:ch211-79k12.1	2.02226	1.0723	0.915259	1.771e-129	4.9078e-125	si:ch211-79k12.1 [Source:ZFIN;Acc:ZDB-GENE-080303-9]	GO:0016020(membrane);GO:0016021(integral component of membrane)	NA	NA	NA
3	ENSDARG00000002369	UBB	6.54803	3.8377	0.770817	4.60152e-129	1.27517e-124	si:ch211-202a12.4 [Source:ZFIN;Acc:ZDB-GENE-030131-8486]	GO:0005515(protein binding);GO:0005634(nucleus);GO:0005737(cytoplasm);GO:0016567(protein ubiquitination);GO:0019941(modification-dependent protein catabolic process);GO:0031386(protein tag);GO:0031625(ubiquitin protein ligase binding)	NA	NA	NA
3	ENSDARG00000055186	ccr9a	3.40612	1.54725	1.13842	5.06177e-129	1.40272e-124	chemokine (C-C motif) receptor 9a [Source:ZFIN;Acc:ZDB-GENE-060130-125]	GO:0004930(G protein-coupled receptor activity);GO:0004950(chemokine receptor activity);GO:0006935(chemotaxis);GO:0006955(immune response);GO:0007165(signal transduction);GO:0007186(G protein-coupled receptor signaling pathway);GO:0007204(positive regulation of cytosolic calcium ion concentration);GO:0009897(external side of plasma membrane);GO:0016020(membrane);GO:0016021(integral component of m…	04060(Cytokine-cytokine receptor interaction);04672(Intestinal immune network for IgA production)	K04184	NA
3	ENSDARG00000093549	selenop	5.26435	2.24722	1.22811	6.25903e-129	1.7345e-124	selenoprotein P [Source:ZFIN;Acc:ZDB-GENE-030311-1]	GO:0008430(selenium binding)	NA	NA	NA
3	ENSDARG00000090912	npc2	5.69883	3.1624	0.849645	2.0722e-126	5.74247e-122	Niemann-Pick disease, type C2 [Source:ZFIN;Acc:ZDB-GENE-021206-13]	GO:0005576(extracellular region);GO:0005764(lysosome);GO:0005783(endoplasmic reticulum);GO:0006629(lipid metabolic process);GO:0006869(lipid transport);GO:0008202(steroid metabolic process);GO:0008203(cholesterol metabolic process);GO:0032367(intracellular cholesterol transport)	04142(Lysosome)	K13443	NA
3	ENSDARG00000002196	bach1b	7.47221	3.75442	0.992946	9.39981e-126	2.60488e-121	BTB and CNC homology 1, basic leucine zipper transcription factor 1 b [Source:ZFIN;Acc:ZDB-GENE-050522-220]	GO:0000976(transcription regulatory region sequence-specific DNA binding);GO:0003677(DNA binding);GO:0003700(DNA-binding transcription factor activity);GO:0005515(protein binding);GO:0005634(nucleus);GO:0006355(regulation of transcription, DNA-templated)	NA	NA	NA
3	ENSDARG00000109648	si:ch211-147m6.1	9.93153	4.44617	1.15945	7.50422e-124	2.07957e-119	si:ch211-147m6.1 [Source:ZFIN;Acc:ZDB-GENE-131120-57]	NA	NA	NA	NA
3	ENSDARG00000099476	zgc:174863	1.88577	1.25787	0.584172	1.99293e-123	5.52282e-119	zgc:174863 [Source:ZFIN;Acc:ZDB-GENE-080204-87]	GO:0007155(cell adhesion);GO:0016020(membrane);GO:0016021(integral component of membrane);GO:0046718(viral entry into host cell)	NA	NA	NA
3	ENSDARG00000099313	naga	4.18719	2.43112	0.784359	6.96668e-123	1.93061e-118	N-acetylgalactosaminidase, alpha [Source:ZFIN;Acc:ZDB-GENE-051113-256]	GO:0003824(catalytic activity);GO:0004553(hydrolase activity, hydrolyzing O-glycosyl compounds);GO:0004557(alpha-galactosidase activity);GO:0005737(cytoplasm);GO:0005975(carbohydrate metabolic process);GO:0008152(metabolic process);GO:0009311(oligosaccharide metabolic process);GO:0016139(glycoside catabolic process);GO:0016787(hydrolase activity);GO:0016798(hydrolase activity, acting on glycosyl …	00603(Glycosphingolipid biosynthesis - globo and isoglobo series);04142(Lysosome)	K01204	EC:3.2.1.49
3	ENSDARG00000012450	vmp1	10.214	4.81654	1.08448	8.82148e-123	2.44461e-118	vacuole membrane protein 1 [Source:ZFIN;Acc:ZDB-GENE-030131-8733]	GO:0016020(membrane);GO:0016021(integral component of membrane)	04140(Autophagy - animal)	K21248	NA
3	ENSDARG00000026766	bcl2l10	10.0342	3.98856	1.33098	1.85734e-122	5.14706e-118	BCL2 like 10 [Source:ZFIN;Acc:ZDB-GENE-030825-2]	GO:0001756(somitogenesis);GO:0005515(protein binding);GO:0005739(mitochondrion);GO:0005741(mitochondrial outer membrane);GO:0007369(gastrulation);GO:0008630(intrinsic apoptotic signaling pathway in response to DNA damage);GO:0016020(membrane);GO:0016021(integral component of membrane);GO:0019722(calcium-mediated signaling);GO:0042803(protein homodimerization activity);GO:0042981(regulation of apo…	NA	K18451	NA
3	ENSDARG00000002353	tagapa	8.26188	4.5821	0.85046	2.24017e-122	6.20797e-118	T cell activation RhoGTPase activating protein a [Source:ZFIN;Acc:ZDB-GENE-040426-1877]	GO:0005096(GTPase activator activity);GO:0007165(signal transduction);GO:0043547(positive regulation of GTPase activity)	NA	NA	NA
3	ENSDARG00000060498	tnfrsf9a	13.9939	4.11775	1.76487	1.3617e-120	3.77354e-116	tumor necrosis factor receptor superfamily, member 9a [Source:ZFIN;Acc:ZDB-GENE-060421-8213]	GO:0005515(protein binding);GO:0016020(membrane);GO:0016021(integral component of membrane)	04060(Cytokine-cytokine receptor interaction)	K05146	NA
3	ENSDARG00000044073	fuca2	2.95041	1.79122	0.719969	1.76645e-119	4.89519e-115	alpha-L-fucosidase 2 [Source:ZFIN;Acc:ZDB-GENE-040822-39]	GO:0004560(alpha-L-fucosidase activity);GO:0005764(lysosome);GO:0005975(carbohydrate metabolic process);GO:0006004(fucose metabolic process);GO:0008152(metabolic process);GO:0016139(glycoside catabolic process);GO:0016787(hydrolase activity);GO:0016798(hydrolase activity, acting on glycosyl bonds)	00511(Other glycan degradation)	K01206	EC:3.2.1.51
3	ENSDARG00000056623	ptenb	1.78758	1.1427	0.645565	5.28405e-119	1.46432e-114	phosphatase and tensin homolog B [Source:ZFIN;Acc:ZDB-GENE-030616-47]	GO:0001568(blood vessel development);GO:0002275(myeloid cell activation involved in immune response);GO:0004438(phosphatidylinositol-3-phosphatase activity);GO:0004721(phosphoprotein phosphatase activity);GO:0004725(protein tyrosine phosphatase activity);GO:0005634(nucleus);GO:0005737(cytoplasm);GO:0006470(protein dephosphorylation);GO:0006629(lipid metabolic process);GO:0007399(nervous system de…	00562(Inositol phosphate metabolism);04068(FoxO signaling pathway);04070(Phosphatidylinositol signaling system);04115(p53 signaling pathway);04140(Autophagy - animal);04150(mTOR signaling pathway);04218(Cellular senescence);04510(Focal adhesion)	K01110	3.1.3.48;3.1.3.67;EC:3.1.3.16
3	ENSDARG00000029072	klf6a	9.71576	4.67602	1.05505	5.8564e-119	1.62293e-114	Kruppel-like factor 6a [Source:ZFIN;Acc:ZDB-GENE-021115-9]	GO:0000122(negative regulation of transcription by RNA polymerase II);GO:0000785(chromatin);GO:0000981(DNA-binding transcription factor activity, RNA polymerase II-specific);GO:0001158(enhancer sequence-specific DNA binding);GO:0001227(DNA-binding transcription repressor activity, RNA polymerase II-specific);GO:0001889(liver development);GO:0003676(nucleic acid binding);GO:0003682(chromatin bindi…	NA	K09207	NA
3	ENSDARG00000000588	grasp	1.86487	1.2333	0.596553	3.80457e-117	1.05432e-112	GRP1 (general receptor for phosphoinositides 1)-associated scaffold protein [Source:ZFIN;Acc:ZDB-GENE-060312-30]	GO:0005515(protein binding)	NA	NA	NA
3	ENSDARG00000101030	si:ch73-158p21.3	1.39978	0.880859	0.668221	8.33938e-117	2.31101e-112	si:ch73-158p21.3 [Source:ZFIN;Acc:ZDB-GENE-030131-4747]	GO:0006955(immune response);GO:0016020(membrane);GO:0019882(antigen processing and presentation);GO:0042613(MHC class II protein complex)	NA	NA	NA
3	ENSDARG00000100383	il10ra	3.95233	2.50504	0.657871	1.62541e-116	4.50433e-112	interleukin 10 receptor, alpha [Source:ZFIN;Acc:ZDB-GENE-070905-4]	GO:0004896(cytokine receptor activity);GO:0005515(protein binding);GO:0005886(plasma membrane);GO:0016020(membrane);GO:0016021(integral component of membrane);GO:0019221(cytokine-mediated signaling pathway)	NA	NA	NA
3	ENSDARG00000052088	cxcr1	3.41799	1.36605	1.32314	9.03575e-115	2.50399e-110	chemokine (C-X-C motif) receptor 1 [Source:ZFIN;Acc:ZDB-GENE-070302-4]	GO:0004930(G protein-coupled receptor activity);GO:0006935(chemotaxis);GO:0006955(immune response);GO:0007165(signal transduction);GO:0007186(G protein-coupled receptor signaling pathway);GO:0007204(positive regulation of cytosolic calcium ion concentration);GO:0009897(external side of plasma membrane);GO:0016020(membrane);GO:0016021(integral component of membrane);GO:0016493(C-C chemokine recept…	NA	NA	NA
3	ENSDARG00000044612	c1qb	13.1908	7.06716	0.900334	1.23865e-114	3.43255e-110	complement component 1, q subcomponent, B chain [Source:ZFIN;Acc:ZDB-GENE-040801-223]	GO:0005515(protein binding);GO:0005576(extracellular region);GO:0005581(collagen trimer);GO:0006958(complement activation, classical pathway)	NA	NA	NA
3	ENSDARG00000058606	sik1	2.20406	1.37649	0.679162	4.0141e-113	1.11239e-108	salt-inducible kinase 1 [Source:ZFIN;Acc:ZDB-GENE-030131-9446]	GO:0004672(protein kinase activity);GO:0004674(protein serine/threonine kinase activity);GO:0005524(ATP binding);GO:0005634(nucleus);GO:0005737(cytoplasm);GO:0006468(protein phosphorylation);GO:0031588(nucleotide-activated protein kinase complex);GO:0032007(negative regulation of TOR signaling);GO:0035556(intracellular signal transduction);GO:0042149(cellular response to glucose starvation)	NA	K19008	EC:2.7.11.1
3	ENSDARG00000055120	ctsba	13.005	5.86872	1.14794	5.91295e-113	1.6386e-108	cathepsin Ba [Source:ZFIN;Acc:ZDB-GENE-040426-2650]	GO:0004197(cysteine-type endopeptidase activity);GO:0005615(extracellular space);GO:0005764(lysosome);GO:0006508(proteolysis);GO:0008233(peptidase activity);GO:0008234(cysteine-type peptidase activity);GO:0009953(dorsal/ventral pattern formation);GO:0016787(hydrolase activity);GO:0031101(fin regeneration);GO:0050790(regulation of catalytic activity);GO:0051603(proteolysis involved in cellular pro…	04140(Autophagy - animal);04142(Lysosome);04210(Apoptosis);04621(NOD-like receptor signaling pathway)	K01363	EC:3.4.22.1
3	ENSDARG00000044760	gnaia	1.64692	1.18649	0.473077	7.29219e-113	2.02081e-108	guanine nucleotide binding protein (G protein), alpha inhibiting activity polypeptide a [Source:ZFIN;Acc:ZDB-GENE-030131-2229]	GO:0000166(nucleotide binding);GO:0001664(G protein-coupled receptor binding);GO:0003924(GTPase activity);GO:0005525(GTP binding);GO:0005834(heterotrimeric G-protein complex);GO:0007165(signal transduction);GO:0007186(G protein-coupled receptor signaling pathway);GO:0007188(adenylate cyclase-modulating G protein-coupled receptor signaling pathway);GO:0019001(guanyl nucleotide binding);GO:0031683(…	04261(Adrenergic signaling in cardiomyocytes);04371(Apelin signaling pathway);04540(Gap junction);04914(Progesterone-mediated oocyte maturation);04916(Melanogenesis)	K04630	NA
3	ENSDARG00000068628	rab8b	7.81866	4.69811	0.73484	1.30759e-112	3.62359e-108	RAB8B, member RAS oncogene family [Source:ZFIN;Acc:ZDB-GENE-070620-16]	GO:0003924(GTPase activity);GO:0005525(GTP binding);GO:0005768(endosome);GO:0005886(plasma membrane);GO:0006886(intracellular protein transport);GO:0006904(vesicle docking involved in exocytosis);GO:0008021(synaptic vesicle);GO:0009306(protein secretion);GO:0017157(regulation of exocytosis);GO:0030140(trans-Golgi network transport vesicle);GO:0032482(Rab protein signal transduction);GO:0032869(ce…	04530(Tight junction)	K07902	NA
3	ENSDARG00000090401	CABZ01020840.1	4.67455	2.34515	0.995144	4.03806e-112	1.11903e-107	apoptosis facilitator Bcl-2-like protein 14 [Source:NCBI gene;Acc:101885512]	GO:0042981(regulation of apoptotic process)	NA	NA	NA
3	ENSDARG00000001953	pfkfb3	7.57347	3.77759	1.00349	1.17225e-111	3.24853e-107	6-phosphofructo-2-kinase/fructose-2,6-biphosphatase 3 [Source:ZFIN;Acc:ZDB-GENE-040426-2724]	GO:0003824(catalytic activity);GO:0003873(6-phosphofructo-2-kinase activity);GO:0004331(fructose-2,6-bisphosphate 2-phosphatase activity);GO:0005524(ATP binding);GO:0005575(cellular_component);GO:0005829(cytosol);GO:0006000(fructose metabolic process);GO:0006003(fructose 2,6-bisphosphate metabolic process);GO:0016301(kinase activity);GO:0016310(phosphorylation);GO:0016311(dephosphorylation);GO:00…	00051(Fructose and mannose metabolism)	K01103	3.1.3.46;EC:2.7.1.105
3	ENSDARG00000105424	si:rp71-46j2.7	1.71189	0.989139	0.791341	1.70099e-110	4.71378e-106	si:rp71-46j2.7 [Source:ZFIN;Acc:ZDB-GENE-160113-120]	GO:0030512(negative regulation of transforming growth factor beta receptor signaling pathway);GO:0035091(phosphatidylinositol binding)	NA	NA	NA
3	ENSDARG00000053131	irak3	3.54553	2.20649	0.684246	2.22896e-110	6.1769e-106	interleukin-1 receptor-associated kinase 3 [Source:ZFIN;Acc:ZDB-GENE-060503-710]	GO:0002755(MyD88-dependent toll-like receptor signaling pathway);GO:0004672(protein kinase activity);GO:0004674(protein serine/threonine kinase activity);GO:0005515(protein binding);GO:0005524(ATP binding);GO:0005634(nucleus);GO:0005737(cytoplasm);GO:0005886(plasma membrane);GO:0006468(protein phosphorylation);GO:0007165(signal transduction);GO:0016020(membrane);GO:0016021(integral component of m…	NA	K04732	EC:2.7.11.1
3	ENSDARG00000028957	maff	4.53579	2.83191	0.679577	2.84854e-110	7.89389e-106	v-maf avian musculoaponeurotic fibrosarcoma oncogene homolog F [Source:ZFIN;Acc:ZDB-GENE-040426-1280]	GO:0000978(RNA polymerase II proximal promoter sequence-specific DNA binding);GO:0003677(DNA binding);GO:0003700(DNA-binding transcription factor activity);GO:0005634(nucleus);GO:0005667(transcription factor complex);GO:0006355(regulation of transcription, DNA-templated);GO:0043565(sequence-specific DNA binding);GO:0045604(regulation of epidermal cell differentiation);GO:0045893(positive regulati…	NA	NA	NA
3	ENSDARG00000071437	ptprc	5.66777	3.60366	0.653321	7.20036e-110	1.99536e-105	protein tyrosine phosphatase, receptor type, C [Source:ZFIN;Acc:ZDB-GENE-050208-585]	GO:0004721(phosphoprotein phosphatase activity);GO:0004725(protein tyrosine phosphatase activity);GO:0005515(protein binding);GO:0006470(protein dephosphorylation);GO:0016020(membrane);GO:0016021(integral component of membrane);GO:0016311(dephosphorylation);GO:0016787(hydrolase activity);GO:0016791(phosphatase activity);GO:0035335(peptidyl-tyrosine dephosphorylation)	04514(Cell adhesion molecules (CAMs))	K06478	EC:3.1.3.48
3	ENSDARG00000102367	ndfip1l	1.45249	0.962397	0.593823	1.36946e-109	3.79506e-105	Nedd4 family interacting protein 1, like [Source:ZFIN;Acc:ZDB-GENE-040718-207]	GO:0000139(Golgi membrane);GO:0002761(regulation of myeloid leukocyte differentiation);GO:0002829(negative regulation of type 2 immune response);GO:0005794(Golgi apparatus);GO:0005938(cell cortex);GO:0006879(cellular iron ion homeostasis);GO:0007034(vacuolar transport);GO:0010629(negative regulation of gene expression);GO:0016020(membrane);GO:0016021(integral component of membrane);GO:0030001(met…	NA	NA	NA
3	ENSDARG00000105316	si:dkey-187j14.7	5.65255	2.45882	1.20094	1.57009e-109	4.35104e-105	si:dkey-187j14.7 [Source:ZFIN;Acc:ZDB-GENE-160113-3]	GO:0005515(protein binding);GO:0005524(ATP binding);GO:0005623(cell);GO:0006605(protein targeting);GO:0006886(intracellular protein transport);GO:0015462(ATPase-coupled protein transmembrane transporter activity);GO:0016020(membrane);GO:0017038(protein import);GO:0071806(protein transmembrane transport)	NA	NA	NA
3	ENSDARG00000074262	nck1a	1.81222	1.17951	0.61958	1.66364e-109	4.61027e-105	NCK adaptor protein 1a [Source:ZFIN;Acc:ZDB-GENE-070912-547]	GO:0005515(protein binding)	04012(ErbB signaling pathway)	K07365	NA
3	ENSDARG00000018898	zfand5a	2.34266	1.54391	0.601559	3.89682e-109	1.07989e-104	zinc finger, AN1-type domain 5a [Source:ZFIN;Acc:ZDB-GENE-040426-1979]	GO:0003677(DNA binding);GO:0008270(zinc ion binding);GO:0046872(metal ion binding)	NA	NA	NA
3	ENSDARG00000097137	CR753876.1	2.77172	1.30007	1.09219	5.6207e-109	1.55761e-104	NA	NA	NA	NA	NA
3	ENSDARG00000020761	arrdc2	3.4991	1.76595	0.98654	6.42255e-109	1.77982e-104	arrestin domain containing 2 [Source:ZFIN;Acc:ZDB-GENE-030131-7146]	GO:0003674(molecular_function);GO:0005575(cellular_component)	NA	NA	NA
3	ENSDARG00000105287	mpp1	2.82028	1.62284	0.797311	1.33399e-108	3.69675e-104	membrane protein, palmitoylated 1 [Source:ZFIN;Acc:ZDB-GENE-031113-4]	GO:0005515(protein binding)	NA	K21880	NA
3	ENSDARG00000098012	itgae.1	3.07423	1.57045	0.969047	1.6372e-108	4.53701e-104	integrin, alpha E, tandem duplicate 1 [Source:ZFIN;Acc:ZDB-GENE-131121-125]	NA	NA	NA	NA
3	ENSDARG00000044562	cycsb	14.096	7.61795	0.887811	1.66747e-108	4.6209e-104	cytochrome c, somatic b [Source:ZFIN;Acc:ZDB-GENE-040625-38]	GO:0005739(mitochondrion);GO:0005758(mitochondrial intermembrane space);GO:0006122(mitochondrial electron transport, ubiquinol to cytochrome c);GO:0006123(mitochondrial electron transport, cytochrome c to oxygen);GO:0009055(electron transfer activity);GO:0020037(heme binding);GO:0046872(metal ion binding);GO:0055114(oxidation-reduction process);GO:0070469(respirasome)	04115(p53 signaling pathway);04210(Apoptosis);05168(Herpes simplex virus 1 infection)	K08738	NA
3	ENSDARG00000101009	cited4b	2.88097	1.68863	0.770703	1.95674e-107	5.42253e-103	Cbp/p300-interacting transactivator, with Glu/Asp-rich carboxy-terminal domain, 4b [Source:ZFIN;Acc:ZDB-GENE-030425-5]	GO:0003713(transcription coactivator activity);GO:0005634(nucleus);GO:0006355(regulation of transcription, DNA-templated);GO:0006357(regulation of transcription by RNA polymerase II);GO:0042692(muscle cell differentiation);GO:1903508(positive regulation of nucleic acid-templated transcription)	NA	K22528	NA
3	ENSDARG00000103466	ccl35.1	149.16	58.3665	1.35364	3.4693e-107	9.61412e-103	chemokine (C-C motif) ligand 35, duplicate 1 [Source:ZFIN;Acc:ZDB-GENE-081022-33]	GO:0002548(monocyte chemotaxis);GO:0005576(extracellular region);GO:0005615(extracellular space);GO:0006954(inflammatory response);GO:0006955(immune response);GO:0007186(G protein-coupled receptor signaling pathway);GO:0008009(chemokine activity);GO:0030593(neutrophil chemotaxis);GO:0043547(positive regulation of GTPase activity);GO:0048020(CCR chemokine receptor binding);GO:0048247(lymphocyte ch…	NA	NA	NA
3	ENSDARG00000074287	sptlc2b	6.79887	4.08836	0.733772	3.59919e-107	9.97406e-103	serine palmitoyltransferase, long chain base subunit 2b [Source:ZFIN;Acc:ZDB-GENE-080305-8]	GO:0003824(catalytic activity);GO:0009058(biosynthetic process);GO:0016020(membrane);GO:0016021(integral component of membrane);GO:0016740(transferase activity);GO:0030170(pyridoxal phosphate binding)	00600(Sphingolipid metabolism)	K00654	EC:2.3.1.50
3	ENSDARG00000042824	nfe2l2a	4.71619	3.18688	0.565477	4.65623e-107	1.29034e-102	nuclear factor, erythroid 2-like 2a [Source:ZFIN;Acc:ZDB-GENE-030723-2]	GO:0000976(transcription regulatory region sequence-specific DNA binding);GO:0003677(DNA binding);GO:0003700(DNA-binding transcription factor activity);GO:0005634(nucleus);GO:0005667(transcription factor complex);GO:0005737(cytoplasm);GO:0006355(regulation of transcription, DNA-templated);GO:0006979(response to oxidative stress);GO:0034599(cellular response to oxidative stress);GO:0045893(positiv…	04141(Protein processing in endoplasmic reticulum)	K05638	NA
3	ENSDARG00000055365	si:dkey-25e12.3	6.22324	3.87297	0.684227	8.90383e-105	2.46743e-100	si:dkey-25e12.3 [Source:ZFIN;Acc:ZDB-GENE-041001-132]	GO:0000166(nucleotide binding);GO:0003824(catalytic activity);GO:0005634(nucleus);GO:0005737(cytoplasm);GO:0016787(hydrolase activity)	NA	NA	NA
3	ENSDARG00000074635	abca1a	2.48005	1.34616	0.881514	1.253e-104	3.47232e-100	ATP-binding cassette, sub-family A (ABC1), member 1A [Source:ZFIN;Acc:ZDB-GENE-031006-12]	GO:0000166(nucleotide binding);GO:0002040(sprouting angiogenesis);GO:0005319(lipid transporter activity);GO:0005524(ATP binding);GO:0006869(lipid transport);GO:0010874(regulation of cholesterol efflux);GO:0016020(membrane);GO:0016021(integral component of membrane);GO:0016887(ATPase activity);GO:0017127(cholesterol transporter activity);GO:0030301(cholesterol transport);GO:0033700(phospholipid ef…	02010(ABC transporters)	K05641	NA
3	ENSDARG00000007098	itm2ba	2.9434	2.05653	0.517272	1.33901e-104	3.71067e-100	integral membrane protein 2Ba [Source:ZFIN;Acc:ZDB-GENE-030131-2352]	GO:0001540(amyloid-beta binding);GO:0005794(Golgi apparatus);GO:0005886(plasma membrane);GO:0016020(membrane);GO:0016021(integral component of membrane);GO:0042985(negative regulation of amyloid precursor protein biosynthetic process)	NA	K18264	NA
3	ENSDARG00000007323	chmp4bb	3.77374	2.46097	0.616766	1.76597e-104	4.89387e-100	charged multivesicular body protein 4Bb [Source:ZFIN;Acc:ZDB-GENE-040426-2812]	GO:0005737(cytoplasm);GO:0005768(endosome);GO:0005829(cytosol);GO:0007034(vacuolar transport);GO:0009838(abscission);GO:0015031(protein transport);GO:0016020(membrane);GO:0031902(late endosome membrane);GO:0032466(negative regulation of cytokinesis);GO:0044878(mitotic cytokinesis checkpoint)	04144(Endocytosis);04217(Necroptosis)	K12194	NA
3	ENSDARG00000071116	eepd1	1.42643	0.879089	0.698326	8.01559e-104	2.22128e-99	endonuclease/exonuclease/phosphatase family domain containing 1 [Source:ZFIN;Acc:ZDB-GENE-040426-1831]	GO:0003677(DNA binding);GO:0006281(DNA repair)	NA	NA	NA
3	ENSDARG00000070669	cxcr3.3	6.04637	3.27409	0.884974	1.27432e-103	3.53139e-99	chemokine (C-X-C motif) receptor 3, tandem duplicate 3 [Source:ZFIN;Acc:ZDB-GENE-100922-34]	GO:0002685(regulation of leukocyte migration);GO:0004930(G protein-coupled receptor activity);GO:0006935(chemotaxis);GO:0006954(inflammatory response);GO:0006955(immune response);GO:0007186(G protein-coupled receptor signaling pathway);GO:0007204(positive regulation of cytosolic calcium ion concentration);GO:0009897(external side of plasma membrane);GO:0016020(membrane);GO:0016021(integral compon…	NA	NA	NA
3	ENSDARG00000089382	zgc:158463	149.795	98.435	0.605751	1.28105e-103	3.55005e-99	zgc:158463 [Source:ZFIN;Acc:ZDB-GENE-070410-9]	GO:0003674(molecular_function);GO:0005575(cellular_component);GO:0008150(biological_process)	NA	NA	NA
3	ENSDARG00000057035	stoml3b	10.5746	4.53881	1.22022	3.24861e-103	9.00254e-99	stomatin (EPB72)-like 3b [Source:ZFIN;Acc:ZDB-GENE-050417-366]	GO:0003674(molecular_function);GO:0008150(biological_process);GO:0016020(membrane);GO:0016021(integral component of membrane)	NA	K17286	NA
3	ENSDARG00000074782	adgrg3	5.35502	3.33646	0.682573	5.17441e-103	1.43393e-98	adhesion G protein-coupled receptor G3 [Source:ZFIN;Acc:ZDB-GENE-140106-110]	GO:0004888(transmembrane signaling receptor activity);GO:0004930(G protein-coupled receptor activity);GO:0005887(integral component of plasma membrane);GO:0007166(cell surface receptor signaling pathway);GO:0007186(G protein-coupled receptor signaling pathway);GO:0007189(adenylate cyclase-activating G protein-coupled receptor signaling pathway);GO:0016020(membrane);GO:0016021(integral component o…	NA	K08452	NA
3	ENSDARG00000023724	cdc42se1	1.15809	0.849232	0.447513	5.16415e-102	1.43109e-97	CDC42 small effector 1 [Source:ZFIN;Acc:ZDB-GENE-030131-9260]	GO:0005198(structural molecule activity);GO:0005737(cytoplasm);GO:0005856(cytoskeleton);GO:0005886(plasma membrane);GO:0008360(regulation of cell shape);GO:0016020(membrane);GO:0017048(Rho GTPase binding);GO:0021555(midbrain-hindbrain boundary morphogenesis);GO:0035023(regulation of Rho protein signal transduction)	NA	NA	NA
3	ENSDARG00000017504	si:ch211-1o7.3	1.23868	0.950747	0.381669	1.1851e-100	3.28415e-96	si:ch211-1o7.3 [Source:ZFIN;Acc:ZDB-GENE-130530-561]	NA	NA	NA	NA
3	ENSDARG00000099970	CR383676.1	496.262	305.258	0.701071	1.26301e-100	3.50006e-96	NA	NA	NA	NA	NA
3	ENSDARG00000000796	nr4a1	5.80123	3.39998	0.770833	1.28198e-100	3.55262e-96	nuclear receptor subfamily 4, group A, member 1 [Source:ZFIN;Acc:ZDB-GENE-040704-11]	GO:0000977(RNA polymerase II regulatory region sequence-specific DNA binding);GO:0000978(RNA polymerase II proximal promoter sequence-specific DNA binding);GO:0003677(DNA binding);GO:0003700(DNA-binding transcription factor activity);GO:0003707(steroid hormone receptor activity);GO:0004879(nuclear receptor activity);GO:0005634(nucleus);GO:0005667(transcription factor complex);GO:0006355(regulatio…	04010(MAPK signaling pathway)	K04465	NA
3	ENSDARG00000096979	NPC2 (1 of many)	4.49142	1.97847	1.18278	1.37515e-100	3.81082e-96	zgc:193725 [Source:ZFIN;Acc:ZDB-GENE-080723-11]	GO:0005623(cell);GO:0032367(intracellular cholesterol transport)	NA	NA	NA
3	ENSDARG00000005593	rxrga	2.61335	1.6615	0.653413	1.46165e-100	4.05054e-96	retinoid x receptor, gamma a [Source:ZFIN;Acc:ZDB-GENE-980526-36]	NA	03320(PPAR signaling pathway);04920(Adipocytokine signaling pathway)	K08524	NA
3	ENSDARG00000036785	si:ch211-226m16.2	1.13962	0.79738	0.515207	2.02659e-100	5.61608e-96	si:ch211-226m16.2 [Source:ZFIN;Acc:ZDB-GENE-030131-2302]	GO:0004568(chitinase activity);GO:0005576(extracellular region);GO:0005615(extracellular space);GO:0005737(cytoplasm);GO:0005975(carbohydrate metabolic process);GO:0006032(chitin catabolic process);GO:0008061(chitin binding);GO:0045766(positive regulation of angiogenesis)	NA	NA	NA
3	ENSDARG00000101675	zgc:123107	1.44591	0.957028	0.595344	3.23744e-100	8.97158e-96	zgc:123107 [Source:ZFIN;Acc:ZDB-GENE-051113-192]	GO:0003674(molecular_function);GO:0006955(immune response);GO:0016020(membrane);GO:0016021(integral component of membrane);GO:0019882(antigen processing and presentation);GO:0042613(MHC class II protein complex)	NA	NA	NA
3	ENSDARG00000004078	acsl4a	1.77118	1.16464	0.604831	5.76293e-100	1.59702e-95	acyl-CoA synthetase long chain family member 4a [Source:ZFIN;Acc:ZDB-GENE-040426-1565]	GO:0003824(catalytic activity);GO:0009953(dorsal/ventral pattern formation);GO:0016020(membrane);GO:0016021(integral component of membrane);GO:0030513(positive regulation of BMP signaling pathway);GO:0051896(regulation of protein kinase B signaling);GO:1900744(regulation of p38MAPK cascade)	00061(Fatty acid biosynthesis);00071(Fatty acid degradation);03320(PPAR signaling pathway);04146(Peroxisome);04216(Ferroptosis);04920(Adipocytokine signaling pathway)	K01897	EC:6.2.1.3
3	ENSDARG00000057491	n4bp1	2.53581	1.79621	0.497491	1.57293e-98	4.35891e-94	nedd4 binding protein 1 [Source:ZFIN;Acc:ZDB-GENE-030131-5538]	GO:0003723(RNA binding);GO:0005634(nucleus);GO:0005730(nucleolus);GO:0016605(PML body);GO:0031397(negative regulation of protein ubiquitination);GO:0032435(negative regulation of proteasomal ubiquitin-dependent protein catabolic process)	NA	NA	NA
3	ENSDARG00000052928	arf6b	1.88206	1.38783	0.439477	2.09597e-98	5.80834e-94	ADP-ribosylation factor 6b [Source:ZFIN;Acc:ZDB-GENE-030131-9056]	GO:0000166(nucleotide binding);GO:0001726(ruffle);GO:0005525(GTP binding);GO:0005737(cytoplasm);GO:0005768(endosome);GO:0006886(intracellular protein transport);GO:0016192(vesicle-mediated transport);GO:0030139(endocytic vesicle);GO:0035622(intrahepatic bile duct development);GO:0036010(protein localization to endosome);GO:0055038(recycling endosome membrane);GO:0055113(epiboly involved in gastru…	04144(Endocytosis)	K07941	NA
3	ENSDARG00000052082	gabarapb	3.76316	2.63374	0.514831	2.32478e-98	6.44242e-94	GABA(A) receptor-associated protein b [Source:ZFIN;Acc:ZDB-GENE-101102-9]	GO:0000045(autophagosome assembly);GO:0000421(autophagosome membrane);GO:0000422(autophagy of mitochondrion);GO:0005737(cytoplasm);GO:0005829(cytosol);GO:0006914(autophagy);GO:0006995(cellular response to nitrogen starvation);GO:0050811(GABA receptor binding);GO:0060322(head development)	04068(FoxO signaling pathway);04136(Autophagy - other);04137(Mitophagy - animal);04140(Autophagy - animal);04371(Apelin signaling pathway);04621(NOD-like receptor signaling pathway)	K08341	NA
3	ENSDARG00000092362	hsp70.2	13.219	3.00096	2.13912	3.50272e-98	9.70674e-94	heat shock cognate 70-kd protein, tandem duplicate 2 [Source:ZFIN;Acc:ZDB-GENE-110405-1]	GO:0000166(nucleotide binding);GO:0005524(ATP binding);GO:0005634(nucleus);GO:0005737(cytoplasm);GO:0009408(response to heat);GO:0009410(response to xenobiotic stimulus);GO:0046686(response to cadmium ion);GO:0048593(camera-type eye morphogenesis)	03040(Spliceosome);04010(MAPK signaling pathway);04141(Protein processing in endoplasmic reticulum);04144(Endocytosis)	K03283	NA
3	ENSDARG00000075718	rpz5	5.59006	2.90783	0.942919	4.15629e-98	1.15179e-93	rapunzel 5 [Source:ZFIN;Acc:ZDB-GENE-030131-4678]	NA	NA	NA	NA
3	ENSDARG00000102308	ttc39c	1.45352	0.987834	0.557211	8.04026e-98	2.22812e-93	tetratricopeptide repeat domain 39C [Source:ZFIN;Acc:ZDB-GENE-050522-194]	GO:0005515(protein binding);GO:0005575(cellular_component);GO:0032474(otolith morphogenesis);GO:0060271(cilium assembly);GO:0061371(determination of heart left/right asymmetry)	NA	NA	NA
3	ENSDARG00000100515	dusp1	5.14065	2.9191	0.816426	1.35611e-97	3.75804e-93	dual specificity phosphatase 1 [Source:ZFIN;Acc:ZDB-GENE-040426-2018]	GO:0000188(inactivation of MAPK activity);GO:0004721(phosphoprotein phosphatase activity);GO:0004725(protein tyrosine phosphatase activity);GO:0005634(nucleus);GO:0005737(cytoplasm);GO:0006470(protein dephosphorylation);GO:0008138(protein tyrosine/serine/threonine phosphatase activity);GO:0016311(dephosphorylation);GO:0016787(hydrolase activity);GO:0016791(phosphatase activity);GO:0017017(MAP kin…	04010(MAPK signaling pathway)	K21278	3.1.3.48;EC:3.1.3.16
3	ENSDARG00000102482	zgc:165573	2.45742	1.38775	0.824399	7.12837e-97	1.97541e-92	zgc:165573 [Source:ZFIN;Acc:ZDB-GENE-070615-27]	GO:0003674(molecular_function);GO:0005886(plasma membrane);GO:0016020(membrane);GO:0016021(integral component of membrane)	NA	NA	NA
3	ENSDARG00000019307	dusp5	3.79321	2.21189	0.77814	1.12041e-96	3.10489e-92	dual specificity phosphatase 5 [Source:ZFIN;Acc:ZDB-GENE-010625-1]	GO:0000188(inactivation of MAPK activity);GO:0004721(phosphoprotein phosphatase activity);GO:0004725(protein tyrosine phosphatase activity);GO:0005634(nucleus);GO:0005737(cytoplasm);GO:0006470(protein dephosphorylation);GO:0008138(protein tyrosine/serine/threonine phosphatase activity);GO:0016311(dephosphorylation);GO:0016787(hydrolase activity);GO:0016791(phosphatase activity);GO:0017017(MAP kin…	04010(MAPK signaling pathway)	K04459	3.1.3.48;EC:3.1.3.16
3	ENSDARG00000053370	eif3jb	2.68578	1.72305	0.640372	3.62795e-96	1.00538e-91	eukaryotic translation initiation factor 3, subunit Jb [Source:ZFIN;Acc:ZDB-GENE-040426-2900]	GO:0001732(formation of cytoplasmic translation initiation complex);GO:0002183(cytoplasmic translational initiation);GO:0003743(translation initiation factor activity);GO:0005737(cytoplasm);GO:0005852(eukaryotic translation initiation factor 3 complex);GO:0006412(translation);GO:0006413(translational initiation);GO:0016282(eukaryotic 43S preinitiation complex);GO:0033290(eukaryotic 48S preinitiat…	03013(RNA transport)	K03245	NA
3	ENSDARG00000008388	mmp14b	1.53118	0.870481	0.814761	5.16665e-96	1.43178e-91	matrix metallopeptidase 14b (membrane-inserted) [Source:ZFIN;Acc:ZDB-GENE-030901-2]	GO:0001501(skeletal system development);GO:0004222(metalloendopeptidase activity);GO:0005615(extracellular space);GO:0006508(proteolysis);GO:0008233(peptidase activity);GO:0008237(metallopeptidase activity);GO:0008270(zinc ion binding);GO:0009948(anterior/posterior axis specification);GO:0016020(membrane);GO:0016021(integral component of membrane);GO:0016787(hydrolase activity);GO:0030010(establi…	04912(GnRH signaling pathway)	K07763	EC:3.4.24.80
3	ENSDARG00000069461	rnaseka	6.05036	3.61851	0.741627	5.94572e-96	1.64768e-91	ribonuclease, RNase K a [Source:ZFIN;Acc:ZDB-GENE-060825-301]	GO:0004518(nuclease activity);GO:0004519(endonuclease activity);GO:0004521(endoribonuclease activity);GO:0005575(cellular_component);GO:0016020(membrane);GO:0016021(integral component of membrane);GO:0016787(hydrolase activity);GO:0090305(nucleic acid phosphodiester bond hydrolysis);GO:0090502(RNA phosphodiester bond hydrolysis, endonucleolytic)	NA	NA	NA
3	ENSDARG00000019881	bsg	2.53343	1.86633	0.440887	1.27786e-95	3.54121e-91	basigin [Source:ZFIN;Acc:ZDB-GENE-030131-9638]	GO:0005886(plasma membrane);GO:0007156(homophilic cell adhesion via plasma membrane adhesion molecules);GO:0007411(axon guidance);GO:0016020(membrane);GO:0016021(integral component of membrane);GO:0030424(axon);GO:0070593(dendrite self-avoidance);GO:0098632(cell-cell adhesion mediator activity)	NA	K06535	NA
3	ENSDARG00000007795	cst3	2.4386	1.73094	0.494495	2.29177e-95	6.35094e-91	cystatin C (amyloid angiopathy and cerebral hemorrhage) [Source:ZFIN;Acc:ZDB-GENE-030131-373]	GO:0004869(cysteine-type endopeptidase inhibitor activity);GO:0005615(extracellular space);GO:0010466(negative regulation of peptidase activity);GO:0010951(negative regulation of endopeptidase activity);GO:0030414(peptidase inhibitor activity)	NA	K13899	NA
3	ENSDARG00000029688	hsp70.1	5.94552	1.78258	1.73784	2.76087e-95	7.65092e-91	heat shock cognate 70-kd protein, tandem duplicate 1 [Source:ZFIN;Acc:ZDB-GENE-990415-91]	GO:0000166(nucleotide binding);GO:0005524(ATP binding);GO:0005634(nucleus);GO:0005737(cytoplasm);GO:0009408(response to heat);GO:0009410(response to xenobiotic stimulus);GO:0046686(response to cadmium ion);GO:0048593(camera-type eye morphogenesis)	03040(Spliceosome);04010(MAPK signaling pathway);04141(Protein processing in endoplasmic reticulum);04144(Endocytosis)	K03283	NA
3	ENSDARG00000008026	fam129bb	2.12083	1.46243	0.536265	3.87616e-95	1.07416e-90	family with sequence similarity 129 member Bb [Source:ZFIN;Acc:ZDB-GENE-030131-6218]	NA	NA	NA	NA
3	ENSDARG00000117263	CABZ01056054.1	2.48533	1.64144	0.598472	3.42077e-94	9.47964e-90	NA	NA	NA	NA	NA
3	ENSDARG00000021924	hsp70.3	16.485	3.76415	2.13075	8.18697e-94	2.26877e-89	heat shock cognate 70-kd protein, tandem duplicate 3 [Source:ZFIN;Acc:ZDB-GENE-110713-1]	GO:0000166(nucleotide binding);GO:0005524(ATP binding);GO:0005634(nucleus);GO:0005737(cytoplasm);GO:0005829(cytosol);GO:0006986(response to unfolded protein);GO:0016887(ATPase activity);GO:0031072(heat shock protein binding);GO:0034605(cellular response to heat);GO:0034620(cellular response to unfolded protein);GO:0042026(protein refolding);GO:0042623(ATPase activity, coupled);GO:0044183(protein …	03040(Spliceosome);04010(MAPK signaling pathway);04141(Protein processing in endoplasmic reticulum);04144(Endocytosis)	K03283	NA
3	ENSDARG00000016085	mbnl3	1.06503	0.812283	0.390835	1.08104e-93	2.99578e-89	muscleblind-like splicing regulator 3 [Source:ZFIN;Acc:ZDB-GENE-081002-3]	GO:0000381(regulation of alternative mRNA splicing, via spliceosome);GO:0003723(RNA binding);GO:0005634(nucleus);GO:0005654(nucleoplasm);GO:0005737(cytoplasm);GO:0046872(metal ion binding)	NA	K14943	NA
3	ENSDARG00000040291	cadm4	1.07974	0.703429	0.618204	1.83616e-93	5.08838e-89	cell adhesion molecule 4 [Source:ZFIN;Acc:ZDB-GENE-041114-138]	GO:0003234(bulbus arteriosus formation);GO:0005515(protein binding);GO:0016020(membrane);GO:0016021(integral component of membrane)	NA	K06783	NA
3	ENSDARG00000023217	crema	3.54827	2.53459	0.485363	2.17144e-93	6.01751e-89	cAMP responsive element modulator a [Source:ZFIN;Acc:ZDB-GENE-030131-7031]	GO:0003677(DNA binding);GO:0003700(DNA-binding transcription factor activity);GO:0005515(protein binding);GO:0005634(nucleus);GO:0005667(transcription factor complex);GO:0006355(regulation of transcription, DNA-templated)	04261(Adrenergic signaling in cardiomyocytes)	K09052	NA
3	ENSDARG00000086778	pdgfba	1.12768	0.726411	0.634505	3.97284e-93	1.10095e-88	platelet-derived growth factor beta polypeptide a [Source:ZFIN;Acc:ZDB-GENE-050208-525]	GO:0001525(angiogenesis);GO:0005161(platelet-derived growth factor receptor binding);GO:0005615(extracellular space);GO:0006275(regulation of DNA replication);GO:0008083(growth factor activity);GO:0008284(positive regulation of cell population proliferation);GO:0010469(regulation of signaling receptor activity);GO:0014068(positive regulation of phosphatidylinositol 3-kinase signaling);GO:0016020(…	04010(MAPK signaling pathway);04510(Focal adhesion);04540(Gap junction);04810(Regulation of actin cytoskeleton)	K17386	NA
3	ENSDARG00000056532	serinc2	1.16986	0.889418	0.395406	7.47416e-93	2.07124e-88	serine incorporator 2 [Source:ZFIN;Acc:ZDB-GENE-041111-296]	GO:0016020(membrane);GO:0016021(integral component of membrane)	NA	NA	NA
3	ENSDARG00000009313	napsa	2.13225	1.61226	0.403292	1.38004e-92	3.82435e-88	napsin A aspartic peptidase [Source:ZFIN;Acc:ZDB-GENE-030131-8690]	GO:0004190(aspartic-type endopeptidase activity);GO:0005764(lysosome);GO:0006508(proteolysis);GO:0008233(peptidase activity);GO:0016787(hydrolase activity);GO:0030163(protein catabolic process);GO:0033619(membrane protein proteolysis)	04140(Autophagy - animal);04142(Lysosome);04210(Apoptosis)	K01379	EC:3.4.23.5
3	ENSDARG00000068233	zgc:64051	5.37871	3.68871	0.544146	1.5469e-92	4.28676e-88	zgc:64051 [Source:ZFIN;Acc:ZDB-GENE-040426-1349]	GO:0003674(molecular_function);GO:0005887(integral component of plasma membrane);GO:0007166(cell surface receptor signaling pathway);GO:0016020(membrane);GO:0016021(integral component of membrane)	NA	K06489	NA
3	ENSDARG00000094673	rhoab	7.37488	5.04716	0.547148	2.01803e-92	5.59236e-88	ras homolog gene family, member Ab [Source:ZFIN;Acc:ZDB-GENE-040322-2]	GO:0000166(nucleotide binding);GO:0003924(GTPase activity);GO:0005525(GTP binding);GO:0005622(intracellular);GO:0005737(cytoplasm);GO:0005886(plasma membrane);GO:0005938(cell cortex);GO:0007015(actin filament organization);GO:0007264(small GTPase mediated signal transduction);GO:0007266(Rho protein signal transduction);GO:0008360(regulation of cell shape);GO:0016020(membrane);GO:0016055(Wnt signa…	04144(Endocytosis);04150(mTOR signaling pathway);04270(Vascular smooth muscle contraction);04310(Wnt signaling pathway);04350(TGF-beta signaling pathway);04510(Focal adhesion);04520(Adherens junction);04530(Tight junction);04621(NOD-like receptor signaling pathway);04625(C-type lectin receptor signaling pathway);04810(Regulation of actin cytoskeleton)	K04513	NA
3	ENSDARG00000104795	cxcl8a	21.7423	8.03648	1.43587	2.54849e-92	7.06238e-88	chemokine (C-X-C motif) ligand 8a [Source:ZFIN;Acc:ZDB-GENE-081104-317]	GO:0001525(angiogenesis);GO:0001570(vasculogenesis);GO:0002244(hematopoietic progenitor cell differentiation);GO:0002523(leukocyte migration involved in inflammatory response);GO:0002631(regulation of granuloma formation);GO:0005576(extracellular region);GO:0005615(extracellular space);GO:0006935(chemotaxis);GO:0006952(defense response);GO:0006954(inflammatory response);GO:0006955(immune response…	04060(Cytokine-cytokine receptor interaction);04218(Cellular senescence);04620(Toll-like receptor signaling pathway);04621(NOD-like receptor signaling pathway);04622(RIG-I-like receptor signaling pathway);04933(AGE-RAGE signaling pathway in diabetic complications);05132(Salmonella infection)	K10030	NA
3	ENSDARG00000063905	mt-co1	77.5097	47.5773	0.704104	2.89472e-92	8.02186e-88	cytochrome c oxidase I, mitochondrial [Source:ZFIN;Acc:ZDB-GENE-011205-14]	GO:0004129(cytochrome-c oxidase activity);GO:0005739(mitochondrion);GO:0005743(mitochondrial inner membrane);GO:0005751(mitochondrial respiratory chain complex IV);GO:0006119(oxidative phosphorylation);GO:0006123(mitochondrial electron transport, cytochrome c to oxygen);GO:0009060(aerobic respiration);GO:0015990(electron transport coupled proton transport);GO:0016020(membrane);GO:0016021(integral…	00190(Oxidative phosphorylation);04260(Cardiac muscle contraction)	K02256	EC:1.9.3.1
3	ENSDARG00000054837	zgc:136870	1.58845	0.969446	0.712384	3.32608e-92	9.21722e-88	zgc:136870 [Source:ZFIN;Acc:ZDB-GENE-060312-1]	GO:0005525(GTP binding);GO:0005575(cellular_component);GO:0008150(biological_process)	NA	NA	NA
3	ENSDARG00000005464	dnase1l1	1.57637	0.997875	0.659678	8.27067e-92	2.29197e-87	deoxyribonuclease I-like 1 [Source:ZFIN;Acc:ZDB-GENE-040426-2170]	GO:0000737(DNA catabolic process, endonucleolytic);GO:0003677(DNA binding);GO:0004518(nuclease activity);GO:0004519(endonuclease activity);GO:0004530(deoxyribonuclease I activity);GO:0004536(deoxyribonuclease activity);GO:0005634(nucleus);GO:0006308(DNA catabolic process);GO:0016787(hydrolase activity)	NA	K11995	EC:3.1.21.-
3	ENSDARG00000073893	dnase2	1.8924	1.2104	0.644737	1.19647e-91	3.31565e-87	deoxyribonuclease II, lysosomal [Source:ZFIN;Acc:ZDB-GENE-010724-16]	GO:0004531(deoxyribonuclease II activity);GO:0006259(DNA metabolic process);GO:0006309(apoptotic DNA fragmentation)	04142(Lysosome)	K01158	EC:3.1.22.1
3	ENSDARG00000043436	si:dkey-5n18.1	8.9914	4.20803	1.0954	2.27952e-91	6.31701e-87	si:dkey-5n18.1 [Source:ZFIN;Acc:ZDB-GENE-041014-144]	GO:0005515(protein binding)	NA	NA	NA
3	ENSDARG00000002663	optn	3.07378	2.12588	0.531952	8.72368e-90	2.41751e-85	optineurin [Source:ZFIN;Acc:ZDB-GENE-030131-8103]	GO:0005794(Golgi apparatus);GO:0006914(autophagy);GO:0016192(vesicle-mediated transport);GO:0031410(cytoplasmic vesicle);GO:0070530(K63-linked polyubiquitin modification-dependent protein binding)	04137(Mitophagy - animal)	K19946	NA
3	ENSDARG00000025593	plekhj1	0.801665	0.617766	0.375939	3.61105e-89	1.00069e-84	pleckstrin homology domain containing, family J member 1 [Source:ZFIN;Acc:ZDB-GENE-040426-2480]	NA	NA	NA	NA
3	ENSDARG00000055723	hsp70l	7.79248	2.08367	1.90296	7.50297e-89	2.07922e-84	heat shock cognate 70-kd protein, like [Source:ZFIN;Acc:ZDB-GENE-050321-1]	GO:0000166(nucleotide binding);GO:0001568(blood vessel development);GO:0005524(ATP binding);GO:0005634(nucleus);GO:0005737(cytoplasm);GO:0005829(cytosol);GO:0006986(response to unfolded protein);GO:0009408(response to heat);GO:0010038(response to metal ion);GO:0016887(ATPase activity);GO:0031072(heat shock protein binding);GO:0034605(cellular response to heat);GO:0034620(cellular response to unfo…	03040(Spliceosome);04010(MAPK signaling pathway);04141(Protein processing in endoplasmic reticulum);04144(Endocytosis)	K03283	NA
3	ENSDARG00000025033	stx5a	1.11203	0.852244	0.383852	8.25362e-89	2.28724e-84	syntaxin 5A [Source:ZFIN;Acc:ZDB-GENE-040718-18]	GO:0000139(Golgi membrane);GO:0000149(SNARE binding);GO:0005484(SNAP receptor activity);GO:0006886(intracellular protein transport);GO:0006888(endoplasmic reticulum to Golgi vesicle-mediated transport);GO:0006906(vesicle fusion);GO:0012505(endomembrane system);GO:0016020(membrane);GO:0016021(integral component of membrane);GO:0016192(vesicle-mediated transport);GO:0031201(SNARE complex);GO:004827…	04130(SNARE interactions in vesicular transport)	K08490	NA
3	ENSDARG00000016573	mroh1	0.571111	0.461365	0.307863	1.30086e-88	3.60495e-84	maestro heat-like repeat family member 1 [Source:ZFIN;Acc:ZDB-GENE-090806-2]	GO:0005515(protein binding)	NA	NA	NA
3	ENSDARG00000096403	CT027638.1	76.8469	49.2729	0.641194	1.54292e-88	4.27574e-84	NA	NA	NA	NA	NA
3	ENSDARG00000067850	jund	4.64104	2.92269	0.667152	2.3514e-88	6.51621e-84	JunD proto-oncogene, AP-1 transcription factor subunit [Source:ZFIN;Acc:ZDB-GENE-070725-2]	GO:0000122(negative regulation of transcription by RNA polymerase II);GO:0000790(nuclear chromatin);GO:0000978(RNA polymerase II proximal promoter sequence-specific DNA binding);GO:0000981(DNA-binding transcription factor activity, RNA polymerase II-specific);GO:0003677(DNA binding);GO:0003700(DNA-binding transcription factor activity);GO:0003713(transcription coactivator activity);GO:0005634(nuc…	04010(MAPK signaling pathway)	K04449	NA
3	ENSDARG00000009336	aif1l	3.52295	1.80885	0.961711	2.44914e-88	6.78706e-84	allograft inflammatory factor 1-like [Source:ZFIN;Acc:ZDB-GENE-030131-9646]	GO:0005509(calcium ion binding);GO:0005884(actin filament);GO:0032587(ruffle membrane);GO:0042995(cell projection);GO:0051015(actin filament binding);GO:0051017(actin filament bundle assembly);GO:0097178(ruffle assembly)	NA	K18617	NA
3	ENSDARG00000113899	zgc:77650	5.57508	3.48292	0.678696	7.82907e-88	2.16959e-83	zgc:77650 [Source:ZFIN;Acc:ZDB-GENE-030131-6151]	GO:0000166(nucleotide binding);GO:0005525(GTP binding);GO:0005737(cytoplasm);GO:0005794(Golgi apparatus);GO:0005886(plasma membrane);GO:0006886(intracellular protein transport);GO:0006890(retrograde vesicle-mediated transport, Golgi to endoplasmic reticulum);GO:0006893(Golgi to plasma membrane transport);GO:0016192(vesicle-mediated transport)	NA	K07939	NA
3	ENSDARG00000009881	ier5	3.69228	2.57409	0.520447	1.4262e-87	3.95229e-83	immediate early response 5 [Source:ZFIN;Acc:ZDB-GENE-030616-127]	GO:0003674(molecular_function);GO:0005575(cellular_component);GO:0008150(biological_process)	NA	NA	NA
3	ENSDARG00000103720	zgc:162730	13.3202	6.67602	0.99656	1.84559e-87	5.1145e-83	zgc:162730 [Source:ZFIN;Acc:ZDB-GENE-030131-6366]	GO:0003730(mRNA 3'-UTR binding);GO:0005829(cytosol);GO:0046872(metal ion binding);GO:0061158(3'-UTR-mediated mRNA destabilization)	NA	NA	NA
3	ENSDARG00000099491	tmem176l.1	1.12041	0.832449	0.428596	1.92484e-87	5.3341e-83	transmembrane protein 176l.1 [Source:ZFIN;Acc:ZDB-GENE-080829-11]	GO:0016020(membrane);GO:0016021(integral component of membrane)	NA	NA	NA
3	ENSDARG00000075369	nck1b	2.2997	1.73291	0.408247	2.23663e-87	6.19816e-83	NCK adaptor protein 1b [Source:ZFIN;Acc:ZDB-GENE-090317-1]	GO:0005070(SH3/SH2 adaptor activity);GO:0005515(protein binding);GO:0005737(cytoplasm);GO:0005783(endoplasmic reticulum);GO:0006417(regulation of translation);GO:0009967(positive regulation of signal transduction)	04012(ErbB signaling pathway)	K07365	NA
3	ENSDARG00000017834	micall2b	2.93219	1.95702	0.583322	2.56407e-87	7.10554e-83	mical-like 2b [Source:ZFIN;Acc:ZDB-GENE-030131-5803]	GO:0005515(protein binding);GO:0005623(cell);GO:0017137(Rab GTPase binding);GO:0032456(endocytic recycling);GO:0036269(swimming behavior);GO:0046872(metal ion binding)	04530(Tight junction)	K21068	NA
3	ENSDARG00000111882	si:ch211-194m7.4	4.89204	2.54093	0.94508	3.60203e-87	9.98194e-83	si:ch211-194m7.4 [Source:ZFIN;Acc:ZDB-GENE-131125-83]	NA	NA	NA	NA
3	ENSDARG00000103251	sh3pxd2b	0.783831	0.557781	0.490844	6.06664e-87	1.68119e-82	SH3 and PX domains 2B [Source:ZFIN;Acc:ZDB-GENE-060810-52]	GO:0001654(eye development);GO:0005515(protein binding);GO:0005737(cytoplasm);GO:0006801(superoxide metabolic process);GO:0007507(heart development);GO:0016175(superoxide-generating NADPH oxidase activity);GO:0016176(superoxide-generating NADPH oxidase activator activity);GO:0035091(phosphatidylinositol binding);GO:0043085(positive regulation of catalytic activity);GO:0055114(oxidation-reduction …	NA	NA	NA
3	ENSDARG00000059789	parp8	1.5946	1.18762	0.42512	6.42145e-87	1.77951e-82	poly (ADP-ribose) polymerase family, member 8 [Source:ZFIN;Acc:ZDB-GENE-060929-432]	GO:0003950(NAD+ ADP-ribosyltransferase activity);GO:0006471(protein ADP-ribosylation);GO:0016740(transferase activity);GO:0016757(transferase activity, transferring glycosyl groups)	NA	K15258	EC:2.4.2.30
3	ENSDARG00000036588	mhc1zba	4.2616	2.82184	0.594758	2.01629e-85	5.58755e-81	major histocompatibility complex class I ZBA [Source:ZFIN;Acc:ZDB-GENE-040426-2149]	GO:0016020(membrane);GO:0016021(integral component of membrane)	NA	NA	NA
3	ENSDARG00000030440	rsrp1	3.54981	2.354	0.59263	4.76981e-85	1.32181e-80	arginine/serine-rich protein 1 [Source:ZFIN;Acc:ZDB-GENE-060616-210]	NA	NA	NA	NA
3	ENSDARG00000002190	chmp2bb	1.72456	1.27085	0.44043	5.36548e-85	1.48688e-80	charged multivesicular body protein 2Bb [Source:ZFIN;Acc:ZDB-GENE-040426-2539]	GO:0000815(ESCRT III complex);GO:0005737(cytoplasm);GO:0005768(endosome);GO:0005771(multivesicular body);GO:0005829(cytosol);GO:0007034(vacuolar transport);GO:0015031(protein transport);GO:0016020(membrane);GO:0031902(late endosome membrane);GO:0032509(endosome transport via multivesicular body sorting pathway);GO:0045324(late endosome to vacuole transport)	04144(Endocytosis);04217(Necroptosis)	K12192	NA
3	ENSDARG00000104325	plek	4.3589	2.6718	0.706152	7.30961e-85	2.02564e-80	pleckstrin [Source:ZFIN;Acc:ZDB-GENE-040426-1506]	GO:0005886(plasma membrane);GO:0031532(actin cytoskeleton reorganization);GO:0035556(intracellular signal transduction)	NA	K19993	NA
3	ENSDARG00000019160	sh3bp5la	1.28955	1.00775	0.355738	1.49828e-84	4.15204e-80	SH3-binding domain protein 5-like, a [Source:ZFIN;Acc:ZDB-GENE-040426-2187]	GO:0004860(protein kinase inhibitor activity);GO:0005737(cytoplasm);GO:0035556(intracellular signal transduction);GO:0061099(negative regulation of protein tyrosine kinase activity)	NA	NA	NA
3	ENSDARG00000009390	npl	4.18236	2.58684	0.693128	1.55336e-84	4.30466e-80	N-acetylneuraminate pyruvate lyase (dihydrodipicolinate synthase) [Source:ZFIN;Acc:ZDB-GENE-030131-926]	GO:0003824(catalytic activity);GO:0016829(lyase activity)	00520(Amino sugar and nucleotide sugar metabolism)	K01639	EC:4.1.3.3
3	ENSDARG00000044613	c1qa	6.15427	3.58462	0.779768	2.99217e-84	8.29191e-80	complement component 1, q subcomponent, A chain [Source:ZFIN;Acc:ZDB-GENE-050522-86]	GO:0003674(molecular_function);GO:0005515(protein binding);GO:0006958(complement activation, classical pathway);GO:0070207(protein homotrimerization)	NA	K03986	NA
3	ENSDARG00000053291	pnrc2	42.9661	28.1235	0.611425	4.12275e-84	1.1425e-79	proline-rich nuclear receptor coactivator 2 [Source:ZFIN;Acc:ZDB-GENE-030131-5475]	GO:0000184(nuclear-transcribed mRNA catabolic process, nonsense-mediated decay);GO:0000932(P-body);GO:0000956(nuclear-transcribed mRNA catabolic process);GO:0005634(nucleus);GO:0005737(cytoplasm)	NA	K18751	NA
3	ENSDARG00000015891	ptprea	2.10207	1.409	0.577139	4.12462e-84	1.14301e-79	protein tyrosine phosphatase, receptor type, E, a [Source:ZFIN;Acc:ZDB-GENE-100714-1]	GO:0004721(phosphoprotein phosphatase activity);GO:0004725(protein tyrosine phosphatase activity);GO:0006470(protein dephosphorylation);GO:0016020(membrane);GO:0016021(integral component of membrane);GO:0016311(dephosphorylation);GO:0016787(hydrolase activity);GO:0016791(phosphatase activity);GO:0035335(peptidyl-tyrosine dephosphorylation);GO:0060027(convergent extension involved in gastrulation)	NA	K18033	EC:3.1.3.48
3	ENSDARG00000070601	RASSF5	1.79324	1.21701	0.559219	4.36454e-84	1.2095e-79	si:dkey-85p17.3 [Source:ZFIN;Acc:ZDB-GENE-141219-8]	GO:0005856(cytoskeleton);GO:0007165(signal transduction);GO:0017016(Ras GTPase binding);GO:0035556(intracellular signal transduction);GO:0042981(regulation of apoptotic process);GO:0046872(metal ion binding)	04218(Cellular senescence)	K08015	NA
3	ENSDARG00000056112	pikfyve	2.1039	1.37339	0.615325	8.09792e-84	2.2441e-79	phosphoinositide kinase, FYVE finger containing [Source:ZFIN;Acc:ZDB-GENE-030131-9636]	GO:0000166(nucleotide binding);GO:0000285(1-phosphatidylinositol-3-phosphate 5-kinase activity);GO:0005524(ATP binding);GO:0016020(membrane);GO:0016301(kinase activity);GO:0016307(phosphatidylinositol phosphate kinase activity);GO:0016310(phosphorylation);GO:0016740(transferase activity);GO:0035556(intracellular signal transduction);GO:0046488(phosphatidylinositol metabolic process);GO:0046854(ph…	00562(Inositol phosphate metabolism);04070(Phosphatidylinositol signaling system);04145(Phagosome);04810(Regulation of actin cytoskeleton)	K00921	EC:2.7.1.150
3	ENSDARG00000090889	si:ch211-132p1.3	1.7482	1.23233	0.504483	1.71678e-83	4.75755e-79	si:ch211-132p1.3 [Source:ZFIN;Acc:ZDB-GENE-130530-1010]	NA	NA	NA	NA
3	ENSDARG00000040284	si:dkey-79d12.5	3.68746	2.64471	0.479519	4.53192e-83	1.25589e-78	si:dkey-79d12.5 [Source:ZFIN;Acc:ZDB-GENE-131127-429]	GO:0005634(nucleus);GO:0005737(cytoplasm);GO:0008285(negative regulation of cell population proliferation);GO:0045930(negative regulation of mitotic cell cycle)	03018(RNA degradation)	K14443	NA
3	ENSDARG00000100020	pim1	5.43667	3.25348	0.740738	4.73857e-83	1.31315e-78	Pim-1 proto-oncogene, serine/threonine kinase [Source:ZFIN;Acc:ZDB-GENE-061013-139]	GO:0000166(nucleotide binding);GO:0004672(protein kinase activity);GO:0004674(protein serine/threonine kinase activity);GO:0005524(ATP binding);GO:0005737(cytoplasm);GO:0006468(protein phosphorylation);GO:0007634(optokinetic behavior);GO:0016301(kinase activity);GO:0016310(phosphorylation);GO:0016740(transferase activity);GO:0043066(negative regulation of apoptotic process);GO:0046777(protein aut…	04933(AGE-RAGE signaling pathway in diabetic complications)	K04702	EC:2.7.11.1
3	ENSDARG00000036427	slc3a2a	3.00008	1.67337	0.842247	7.39797e-83	2.05013e-78	solute carrier family 3 (amino acid transporter heavy chain), member 2a [Source:ZFIN;Acc:ZDB-GENE-000831-3]	GO:0003824(catalytic activity);GO:0005975(carbohydrate metabolic process);GO:0060142(regulation of syncytium formation by plasma membrane fusion)	04150(mTOR signaling pathway);04216(Ferroptosis)	K06519	NA
3	ENSDARG00000013946	ivns1abpb	0.963358	0.681849	0.498619	1.37937e-82	3.82251e-78	influenza virus NS1A binding protein b [Source:ZFIN;Acc:ZDB-GENE-030131-6266]	GO:0005515(protein binding);GO:0015629(actin cytoskeleton)	NA	NA	NA
3	ENSDARG00000074554	tspan31	1.05133	0.770069	0.449151	2.12106e-82	5.87788e-78	tetraspanin 31 [Source:ZFIN;Acc:ZDB-GENE-040426-1123]	GO:0005887(integral component of plasma membrane);GO:0007166(cell surface receptor signaling pathway);GO:0016020(membrane);GO:0016021(integral component of membrane)	NA	K17356	NA
3	ENSDARG00000056075	rca2.1	1.17219	0.94114	0.316727	4.12087e-82	1.14197e-77	regulator of complement activation group 2 gene 1 [Source:ZFIN;Acc:ZDB-GENE-050320-60]	GO:0016020(membrane);GO:0016021(integral component of membrane)	NA	NA	NA
3	ENSDARG00000056141	coq10b	1.60452	1.2322	0.380907	4.1259e-82	1.14337e-77	coenzyme Q10B [Source:ZFIN;Acc:ZDB-GENE-050417-263]	NA	NA	K18588	NA
3	ENSDARG00000105023	selplg	0.721223	0.539442	0.418977	6.02428e-82	1.66945e-77	selectin P ligand [Source:ZFIN;Acc:ZDB-GENE-120410-1]	GO:0016020(membrane);GO:0016021(integral component of membrane);GO:0030097(hemopoiesis);GO:0030246(carbohydrate binding);GO:0035701(hematopoietic stem cell migration);GO:0097241(hematopoietic stem cell migration to bone marrow)	NA	NA	NA
3	ENSDARG00000103980	ets2	1.79154	1.34981	0.408446	7.45237e-82	2.0652e-77	v-ets avian erythroblastosis virus E26 oncogene homolog 2 [Source:ZFIN;Acc:ZDB-GENE-050522-552]	GO:0000981(DNA-binding transcription factor activity, RNA polymerase II-specific);GO:0003677(DNA binding);GO:0003700(DNA-binding transcription factor activity);GO:0005634(nucleus);GO:0006355(regulation of transcription, DNA-templated);GO:0006357(regulation of transcription by RNA polymerase II);GO:0030154(cell differentiation);GO:0043565(sequence-specific DNA binding)	NA	K21932	NA
3	ENSDARG00000017794	sdr16c5b	1.82711	1.1879	0.621153	1.23447e-81	3.42098e-77	short chain dehydrogenase/reductase family 16C, member 5b [Source:ZFIN;Acc:ZDB-GENE-040426-2861]	GO:0005811(lipid droplet);GO:0016491(oxidoreductase activity);GO:0055114(oxidation-reduction process)	00830(Retinol metabolism)	K15734	EC:1.1.1.105
3	ENSDARG00000091902	b3gnt2b	1.67953	1.32246	0.344838	1.48591e-81	4.11774e-77	UDP-GlcNAc:betaGal beta-1,3-N-acetylglucosaminyltransferase 2b [Source:ZFIN;Acc:ZDB-GENE-050913-158]	GO:0000139(Golgi membrane);GO:0005783(endoplasmic reticulum);GO:0005794(Golgi apparatus);GO:0006486(protein glycosylation);GO:0008376(acetylgalactosaminyltransferase activity);GO:0008378(galactosyltransferase activity);GO:0008532(N-acetyllactosaminide beta-1,3-N-acetylglucosaminyltransferase activity);GO:0016020(membrane);GO:0016021(integral component of membrane);GO:0016740(transferase activity)…	00533(Glycosaminoglycan biosynthesis - keratan sulfate);00601(Glycosphingolipid biosynthesis - lacto and neolacto series)	K00741	EC:2.4.1.149
3	ENSDARG00000024669	oser1	0.938295	0.703086	0.416341	4.37063e-81	1.21119e-76	oxidative stress responsive serine-rich 1 [Source:ZFIN;Acc:ZDB-GENE-040426-1325]	GO:0003674(molecular_function);GO:0005575(cellular_component);GO:0008150(biological_process)	NA	NA	NA
3	ENSDARG00000101794	atp6v0e1	5.02397	3.56666	0.494256	5.07123e-81	1.40534e-76	ATPase H+ transporting V0 subunit e1 [Source:ZFIN;Acc:ZDB-GENE-041010-133]	GO:0002181(cytoplasmic translation);GO:0003723(RNA binding);GO:0003735(structural constituent of ribosome);GO:0005622(intracellular);GO:0005840(ribosome);GO:0006412(translation);GO:0006811(ion transport);GO:0007634(optokinetic behavior);GO:0015078(proton transmembrane transporter activity);GO:0015934(large ribosomal subunit);GO:0015991(ATP hydrolysis coupled proton transport);GO:0016020(membrane)…	00190(Oxidative phosphorylation);04145(Phagosome)	K02153	NA
3	ENSDARG00000086173	relb	3.18056	2.22525	0.515313	5.82324e-81	1.61374e-76	v-rel avian reticuloendotheliosis viral oncogene homolog B [Source:ZFIN;Acc:ZDB-GENE-030131-9531]	GO:0000122(negative regulation of transcription by RNA polymerase II);GO:0000977(RNA polymerase II regulatory region sequence-specific DNA binding);GO:0000981(DNA-binding transcription factor activity, RNA polymerase II-specific);GO:0003677(DNA binding);GO:0003682(chromatin binding);GO:0003700(DNA-binding transcription factor activity);GO:0005634(nucleus);GO:0005654(nucleoplasm);GO:0005737(cytopl…	04010(MAPK signaling pathway);04625(C-type lectin receptor signaling pathway)	K09253	NA
3	ENSDARG00000097993	si:ch211-191c10.1	1.21121	0.785751	0.624302	8.0301e-81	2.2253e-76	si:ch211-191c10.1 [Source:ZFIN;Acc:ZDB-GENE-131127-387]	GO:0005509(calcium ion binding)	NA	NA	NA
3	ENSDARG00000032103	mapk6	1.73633	1.26439	0.457598	1.0847e-80	3.00591e-76	mitogen-activated protein kinase 6 [Source:ZFIN;Acc:ZDB-GENE-050420-7]	GO:0000165(MAPK cascade);GO:0004672(protein kinase activity);GO:0004707(MAP kinase activity);GO:0005524(ATP binding);GO:0005634(nucleus);GO:0005737(cytoplasm);GO:0006468(protein phosphorylation);GO:0010468(regulation of gene expression);GO:0016301(kinase activity);GO:0016310(phosphorylation);GO:0035556(intracellular signal transduction);GO:0071310(cellular response to organic substance)	NA	K06855	EC:2.7.11.24
3	ENSDARG00000010625	clic2	9.76297	6.10697	0.676865	1.09934e-80	3.04649e-76	chloride intracellular channel 2 [Source:ZFIN;Acc:ZDB-GENE-040718-299]	GO:0005244(voltage-gated ion channel activity);GO:0005254(chloride channel activity);GO:0005515(protein binding);GO:0005634(nucleus);GO:0005737(cytoplasm);GO:0006811(ion transport);GO:0006821(chloride transport);GO:0016020(membrane);GO:0034707(chloride channel complex);GO:0034765(regulation of ion transmembrane transport);GO:0060315(negative regulation of ryanodine-sensitive calcium-release chann…	NA	K05022	NA
3	ENSDARG00000033666	pi4k2a	1.79691	1.27227	0.498114	1.43278e-80	3.97053e-76	phosphatidylinositol 4-kinase type 2 alpha [Source:ZFIN;Acc:ZDB-GENE-040426-2675]	GO:0000166(nucleotide binding);GO:0004430(1-phosphatidylinositol 4-kinase activity);GO:0005524(ATP binding);GO:0005739(mitochondrion);GO:0005768(endosome);GO:0005794(Golgi apparatus);GO:0005802(trans-Golgi network);GO:0005886(plasma membrane);GO:0005887(integral component of plasma membrane);GO:0006661(phosphatidylinositol biosynthetic process);GO:0007030(Golgi organization);GO:0007032(endosome o…	00562(Inositol phosphate metabolism);04070(Phosphatidylinositol signaling system)	K13711	EC:2.7.1.67
3	ENSDARG00000057853	atp6v0ca	20.4928	13.312	0.622393	2.17964e-80	6.04023e-76	ATPase H+ transporting V0 subunit ca [Source:ZFIN;Acc:ZDB-GENE-020419-23]	GO:0001878(response to yeast);GO:0005773(vacuole);GO:0005774(vacuolar membrane);GO:0006811(ion transport);GO:0015078(proton transmembrane transporter activity);GO:0015991(ATP hydrolysis coupled proton transport);GO:0016020(membrane);GO:0016021(integral component of membrane);GO:0033177(proton-transporting two-sector ATPase complex, proton-transporting domain);GO:0033179(proton-transporting V-type…	00190(Oxidative phosphorylation);04142(Lysosome);04145(Phagosome)	K02155	NA
3	ENSDARG00000104636	si:dkey-112a7.4	5.78875	3.94496	0.553239	3.47179e-80	9.62102e-76	si:dkey-112a7.4 [Source:ZFIN;Acc:ZDB-GENE-030131-9661]	GO:0004860(protein kinase inhibitor activity);GO:0006469(negative regulation of protein kinase activity)	NA	NA	NA
3	ENSDARG00000005414	grapa	0.747741	0.562548	0.410562	3.61477e-80	1.00173e-75	GRB2 related adaptor protein a [Source:ZFIN;Acc:ZDB-GENE-050522-347]	GO:0005515(protein binding)	NA	NA	NA
3	ENSDARG00000010641	slc20a1b	2.59406	1.80192	0.525683	4.3729e-80	1.21182e-75	solute carrier family 20 (phosphate transporter), member 1b [Source:ZFIN;Acc:ZDB-GENE-030131-260]	GO:0005315(inorganic phosphate transmembrane transporter activity);GO:0006817(phosphate ion transport);GO:0016020(membrane);GO:0016021(integral component of membrane);GO:0055085(transmembrane transport)	NA	K14640	NA
3	ENSDARG00000079434	tmem131l	1.06701	0.82842	0.365141	4.98328e-80	1.38097e-75	transmembrane 131 like [Source:ZFIN;Acc:ZDB-GENE-030131-6110]	NA	NA	NA	NA
3	ENSDARG00000093748	si:ch211-217k17.11	1.0651	0.7012	0.603094	6.41724e-80	1.77834e-75	si:ch211-217k17.11 [Source:ZFIN;Acc:ZDB-GENE-030131-8636]	NA	NA	NA	NA
3	ENSDARG00000095451	si:ch211-196l7.4	2.39804	1.69838	0.497691	7.0075e-80	1.94192e-75	si:ch211-196l7.4 [Source:ZFIN;Acc:ZDB-GENE-050419-122]	NA	NA	NA	NA
3	ENSDARG00000098312	scarb2a	2.01407	1.47323	0.451132	1.24507e-79	3.45033e-75	scavenger receptor class B, member 2a [Source:ZFIN;Acc:ZDB-GENE-020419-29]	GO:0005044(scavenger receptor activity);GO:0005764(lysosome);GO:0006898(receptor-mediated endocytosis);GO:0016020(membrane);GO:0016021(integral component of membrane);GO:0030903(notochord development)	04142(Lysosome)	K12384	NA
3	ENSDARG00000063075	soga1	0.678651	0.482373	0.49252	1.93755e-79	5.36934e-75	suppressor of glucose, autophagy associated 1 [Source:ZFIN;Acc:ZDB-GENE-090313-188]	GO:0005615(extracellular space);GO:0010506(regulation of autophagy)	NA	NA	NA
3	ENSDARG00000105408	BX248082.1	1.11	0.735172	0.594403	2.51143e-79	6.95968e-75	NA	NA	NA	NA	NA
3	ENSDARG00000025269	pdcd6ip	1.6176	1.30162	0.313547	3.61815e-79	1.00266e-74	programmed cell death 6 interacting protein [Source:ZFIN;Acc:ZDB-GENE-040426-2678]	GO:0003674(molecular_function);GO:0005515(protein binding);GO:0005575(cellular_component)	04144(Endocytosis)	K12200	NA
3	ENSDARG00000074695	mertka	1.55405	1.01502	0.61452	2.45098e-78	6.79216e-74	c-mer proto-oncogene tyrosine kinase a [Source:ZFIN;Acc:ZDB-GENE-081107-1]	GO:0000166(nucleotide binding);GO:0004672(protein kinase activity);GO:0004713(protein tyrosine kinase activity);GO:0004714(transmembrane receptor protein tyrosine kinase activity);GO:0005515(protein binding);GO:0005524(ATP binding);GO:0005887(integral component of plasma membrane);GO:0006468(protein phosphorylation);GO:0006909(phagocytosis);GO:0007169(transmembrane receptor protein tyrosine kinas…	NA	K05117	EC:2.7.10.1
3	ENSDARG00000029036	rab32a	3.87301	2.88769	0.423543	3.84756e-78	1.06624e-73	RAB32a, member RAS oncogene family [Source:ZFIN;Acc:ZDB-GENE-031006-10]	GO:0003924(GTPase activity);GO:0005525(GTP binding);GO:0005739(mitochondrion);GO:0005794(Golgi apparatus);GO:0005802(trans-Golgi network);GO:0006886(intracellular protein transport);GO:0016192(vesicle-mediated transport);GO:0031982(vesicle);GO:0032482(Rab protein signal transduction);GO:0042470(melanosome);GO:0060036(notochord cell vacuolation)	NA	K07918	NA
3	ENSDARG00000053979	chmp2a	3.67028	2.72414	0.430087	4.83143e-78	1.33889e-73	charged multivesicular body protein 2A [Source:ZFIN;Acc:ZDB-GENE-040426-2922]	GO:0007034(vacuolar transport)	04144(Endocytosis);04217(Necroptosis)	K12191	NA
3	ENSDARG00000044619	birc2	5.04493	3.56232	0.502019	9.77032e-78	2.70755e-73	baculoviral IAP repeat containing 2 [Source:ZFIN;Acc:ZDB-GENE-030825-6]	GO:0005634(nucleus);GO:0005737(cytoplasm);GO:0006915(apoptotic process);GO:0016567(protein ubiquitination);GO:0042981(regulation of apoptotic process);GO:0043027(cysteine-type endopeptidase inhibitor activity involved in apoptotic process);GO:0061630(ubiquitin protein ligase activity);GO:1990001(inhibition of cysteine-type endopeptidase activity involved in apoptotic process)	04120(Ubiquitin mediated proteolysis);04210(Apoptosis);04217(Necroptosis);04510(Focal adhesion);04621(NOD-like receptor signaling pathway);05168(Herpes simplex virus 1 infection)	K16060	NA
3	ENSDARG00000021833	ahr2	1.83114	1.41475	0.372198	9.96957e-78	2.76277e-73	aryl hydrocarbon receptor 2 [Source:ZFIN;Acc:ZDB-GENE-990714-16]	GO:0000981(DNA-binding transcription factor activity, RNA polymerase II-specific);GO:0001541(ovarian follicle development);GO:0003677(DNA binding);GO:0004879(nuclear receptor activity);GO:0005515(protein binding);GO:0005634(nucleus);GO:0005737(cytoplasm);GO:0006355(regulation of transcription, DNA-templated);GO:0006357(regulation of transcription by RNA polymerase II);GO:0006805(xenobiotic metabo…	NA	NA	NA
3	ENSDARG00000093608	ccl34b.1	1.93783	0.956649	1.01838	1.15127e-77	3.19039e-73	chemokine (C-C motif) ligand 34b, duplicate 1 [Source:ZFIN;Acc:ZDB-GENE-091204-276]	GO:0005576(extracellular region);GO:0006955(immune response);GO:0008009(chemokine activity);GO:0060326(cell chemotaxis)	NA	NA	NA
3	ENSDARG00000016774	plekho2	1.2424	0.978834	0.343993	3.91961e-77	1.0862e-72	pleckstrin homology domain containing, family O member 2 [Source:ZFIN;Acc:ZDB-GENE-120406-4]	NA	NA	NA	NA
3	ENSDARG00000079705	FP101887.1	3.6879	2.7668	0.41458	8.49366e-77	2.35376e-72	si:ch211-152p11.4 [Source:NCBI gene;Acc:555531]	GO:0005096(GTPase activator activity);GO:0008277(regulation of G protein-coupled receptor signaling pathway);GO:0043547(positive regulation of GTPase activity)	NA	K16449	NA
3	ENSDARG00000024746	hsp90aa1.2	13.2012	3.89939	1.75935	1.04423e-76	2.89377e-72	heat shock protein 90, alpha (cytosolic), class A member 1, tandem duplicate 2 [Source:ZFIN;Acc:ZDB-GENE-031001-3]	GO:0005515(protein binding);GO:0005524(ATP binding);GO:0005634(nucleus);GO:0005737(cytoplasm);GO:0005829(cytosol);GO:0005886(plasma membrane);GO:0006457(protein folding);GO:0009408(response to heat);GO:0009409(response to cold);GO:0009986(cell surface);GO:0032991(protein-containing complex);GO:0034605(cellular response to heat);GO:0042803(protein homodimerization activity);GO:0043025(neuronal cel…	04141(Protein processing in endoplasmic reticulum);04217(Necroptosis);04621(NOD-like receptor signaling pathway);04914(Progesterone-mediated oocyte maturation)	K04079	NA
3	ENSDARG00000043624	pqlc2	1.45793	0.965418	0.594696	1.19863e-76	3.32164e-72	PQ loop repeat containing 2 [Source:ZFIN;Acc:ZDB-GENE-050306-4]	GO:0005765(lysosomal membrane);GO:0008150(biological_process);GO:0015174(basic amino acid transmembrane transporter activity);GO:0015181(arginine transmembrane transporter activity);GO:0015189(L-lysine transmembrane transporter activity);GO:0016020(membrane);GO:0016021(integral component of membrane);GO:1903401(L-lysine transmembrane transport);GO:1903826(arginine transmembrane transport);GO:1990…	NA	NA	NA
3	ENSDARG00000038429	csrnp1b	1.11708	0.798522	0.48433	1.55714e-76	4.31515e-72	cysteine-serine-rich nuclear protein 1b [Source:ZFIN;Acc:ZDB-GENE-030131-1515]	GO:0003674(molecular_function);GO:0005575(cellular_component);GO:0021536(diencephalon development);GO:0030901(midbrain development)	NA	K17494	NA
3	ENSDARG00000009387	robo4	1.53823	0.921552	0.739134	2.08281e-76	5.77188e-72	roundabout, axon guidance receptor, homolog 4 (Drosophila) [Source:ZFIN;Acc:ZDB-GENE-020809-1]	GO:0001525(angiogenesis);GO:0001954(positive regulation of cell-matrix adhesion);GO:0003674(molecular_function);GO:0005515(protein binding);GO:0005886(plasma membrane);GO:0007156(homophilic cell adhesion via plasma membrane adhesion molecules);GO:0007411(axon guidance);GO:0016021(integral component of membrane);GO:0030032(lamellipodium assembly);GO:0030334(regulation of cell migration);GO:0030424…	NA	K06784	NA
3	ENSDARG00000054213	hectd1	1.62597	1.2233	0.410527	4.47192e-76	1.23926e-71	HECT domain containing 1 [Source:ZFIN;Acc:ZDB-GENE-030616-153]	GO:0004842(ubiquitin-protein transferase activity);GO:0005515(protein binding);GO:0016567(protein ubiquitination);GO:0016740(transferase activity);GO:0046872(metal ion binding);GO:0070534(protein K63-linked ubiquitination)	NA	K12231	EC:2.3.2.26
3	ENSDARG00000062489	march8	1.13816	0.791655	0.523765	5.73933e-76	1.59048e-71	membrane-associated ring finger (C3HC4) 8 [Source:ZFIN;Acc:ZDB-GENE-080204-8]	GO:0008270(zinc ion binding);GO:0016020(membrane);GO:0016021(integral component of membrane);GO:0016567(protein ubiquitination);GO:0046872(metal ion binding)	NA	K10656	EC:2.3.2.27
3	ENSDARG00000074465	vps13c	0.803617	0.634073	0.34186	6.43613e-76	1.78358e-71	vacuolar protein sorting 13 homolog C (S. cerevisiae) [Source:ZFIN;Acc:ZDB-GENE-070426-4]	GO:0005623(cell);GO:0006623(protein targeting to vacuole);GO:0019898(extrinsic component of membrane);GO:0045053(protein retention in Golgi apparatus)	NA	K19525	NA
3	ENSDARG00000055751	fosb	2.59743	1.49263	0.799233	1.47626e-75	4.09101e-71	FBJ murine osteosarcoma viral oncogene homolog B [Source:ZFIN;Acc:ZDB-GENE-041114-181]	GO:0000978(RNA polymerase II proximal promoter sequence-specific DNA binding);GO:0003677(DNA binding);GO:0003700(DNA-binding transcription factor activity);GO:0005634(nucleus);GO:0006355(regulation of transcription, DNA-templated);GO:0006357(regulation of transcription by RNA polymerase II)	NA	K09029	NA
3	ENSDARG00000069175	vps4b	1.5351	1.20101	0.354079	4.95536e-75	1.37323e-70	vacuolar protein sorting 4b homolog B (S. cerevisiae) [Source:ZFIN;Acc:ZDB-GENE-040426-1235]	GO:0000166(nucleotide binding);GO:0005524(ATP binding);GO:0005634(nucleus);GO:0007033(vacuole organization);GO:0016887(ATPase activity);GO:0042476(odontogenesis)	04144(Endocytosis);04217(Necroptosis)	K12196	NA
3	ENSDARG00000017230	fbxw11b	1.02142	0.840522	0.281217	1.23971e-74	3.43548e-70	F-box and WD repeat domain containing 11b [Source:ZFIN;Acc:ZDB-GENE-040426-2903]	GO:0000462(maturation of SSU-rRNA from tricistronic rRNA transcript (SSU-rRNA, 5.8S rRNA, LSU-rRNA));GO:0002040(sprouting angiogenesis);GO:0005515(protein binding);GO:0032040(small-subunit processome);GO:0034388(Pwp2p-containing subcomplex of 90S preribosome);GO:0046983(protein dimerization activity)	04114(Oocyte meiosis);04120(Ubiquitin mediated proteolysis);04218(Cellular senescence);04310(Wnt signaling pathway);04340(Hedgehog signaling pathway)	K03362	NA
3	ENSDARG00000103718	chmp5b	2.36672	1.74012	0.4437	6.14394e-74	1.70261e-69	charged multivesicular body protein 5b [Source:ZFIN;Acc:ZDB-GENE-040426-1374]	GO:0003674(molecular_function);GO:0005737(cytoplasm);GO:0005768(endosome);GO:0005829(cytosol);GO:0007034(vacuolar transport);GO:0010008(endosome membrane);GO:0015031(protein transport);GO:0016020(membrane)	04144(Endocytosis);04217(Necroptosis)	K12198	NA
3	ENSDARG00000061841	tiparp	2.00981	1.41367	0.507615	7.4801e-74	2.07289e-69	TCDD-inducible poly(ADP-ribose) polymerase [Source:ZFIN;Acc:ZDB-GENE-031002-47]	GO:0003950(NAD+ ADP-ribosyltransferase activity);GO:0005575(cellular_component);GO:0008270(zinc ion binding);GO:0046872(metal ion binding);GO:0071466(cellular response to xenobiotic stimulus)	NA	K15259	EC:2.4.2.30
3	ENSDARG00000086881	ier2b	3.2693	2.11331	0.629479	8.1148e-74	2.24877e-69	immediate early response 2b [Source:ZFIN;Acc:ZDB-GENE-030131-8244]	NA	NA	NA	NA
3	ENSDARG00000097470	FP015862.2	1.52912	1.02933	0.570996	1.80396e-73	4.99913e-69	NA	NA	NA	NA	NA
3	ENSDARG00000103483	litaf	4.45202	3.06742	0.537434	1.82593e-73	5.06003e-69	lipopolysaccharide-induced TNF factor [Source:ZFIN;Acc:ZDB-GENE-040704-23]	GO:0000139(Golgi membrane);GO:0003677(DNA binding);GO:0005634(nucleus);GO:0005737(cytoplasm);GO:0005764(lysosome);GO:0005765(lysosomal membrane);GO:0005768(endosome);GO:0005794(Golgi apparatus);GO:0005886(plasma membrane);GO:0008270(zinc ion binding);GO:0009898(cytoplasmic side of plasma membrane);GO:0010008(endosome membrane);GO:0016020(membrane);GO:0031901(early endosome membrane);GO:0031902(la…	04142(Lysosome)	K19363	NA
3	ENSDARG00000101413	dusp7	0.608272	0.501429	0.27867	1.83221e-73	5.07743e-69	dual specificity phosphatase 7 [Source:ZFIN;Acc:ZDB-GENE-030131-5457]	GO:0000188(inactivation of MAPK activity);GO:0004721(phosphoprotein phosphatase activity);GO:0004725(protein tyrosine phosphatase activity);GO:0005737(cytoplasm);GO:0005829(cytosol);GO:0006470(protein dephosphorylation);GO:0008138(protein tyrosine/serine/threonine phosphatase activity);GO:0016311(dephosphorylation);GO:0016787(hydrolase activity);GO:0016791(phosphatase activity);GO:0017017(MAP kin…	04010(MAPK signaling pathway)	K04459	3.1.3.48;EC:3.1.3.16
3	ENSDARG00000026762	fam126a	0.837515	0.6887	0.28224	1.83822e-73	5.09406e-69	family with sequence similarity 126 member A [Source:ZFIN;Acc:ZDB-GENE-040426-1806]	GO:0003674(molecular_function);GO:0005737(cytoplasm);GO:0005829(cytosol);GO:0005886(plasma membrane);GO:0016020(membrane);GO:0042552(myelination);GO:0046854(phosphatidylinositol phosphorylation);GO:0072659(protein localization to plasma membrane)	NA	K21844	NA
3	ENSDARG00000056281	cyb561a3a	0.682192	0.513164	0.410759	2.07996e-73	5.76399e-69	cytochrome b561 family, member A3a [Source:ZFIN;Acc:ZDB-GENE-060526-374]	GO:0005764(lysosome);GO:0005765(lysosomal membrane);GO:0005768(endosome);GO:0016020(membrane);GO:0016021(integral component of membrane);GO:0016491(oxidoreductase activity);GO:0031902(late endosome membrane);GO:0046872(metal ion binding);GO:0055114(oxidation-reduction process)	NA	K16295	NA
3	ENSDARG00000101849	adipor2	2.43812	1.85836	0.391736	2.23052e-73	6.18122e-69	adiponectin receptor 2 [Source:ZFIN;Acc:ZDB-GENE-041210-60]	GO:0005886(plasma membrane);GO:0016020(membrane);GO:0016021(integral component of membrane);GO:0033211(adiponectin-activated signaling pathway);GO:0038023(signaling receptor activity)	04920(Adipocytokine signaling pathway)	K07297	NA
3	ENSDARG00000100913	arhgef12b	1.15777	0.750464	0.625499	3.55582e-73	9.85388e-69	Rho guanine nucleotide exchange factor (GEF) 12b [Source:ZFIN;Acc:ZDB-GENE-070705-36]	GO:0005089(Rho guanyl-nucleotide exchange factor activity);GO:0005515(protein binding);GO:0005737(cytoplasm);GO:0035023(regulation of Rho protein signal transduction)	04270(Vascular smooth muscle contraction);04625(C-type lectin receptor signaling pathway);04810(Regulation of actin cytoskeleton)	K07532	NA
3	ENSDARG00000075818	dok2	1.16618	0.799983	0.543744	5.57332e-73	1.54448e-68	docking protein 2 [Source:ZFIN;Acc:ZDB-GENE-080721-4]	GO:0060319(primitive erythrocyte differentiation)	NA	NA	NA
3	ENSDARG00000074670	matk	0.8946	0.632013	0.501289	1.10473e-72	3.06143e-68	megakaryocyte-associated tyrosine kinase [Source:ZFIN;Acc:ZDB-GENE-070705-183]	GO:0000166(nucleotide binding);GO:0004672(protein kinase activity);GO:0004713(protein tyrosine kinase activity);GO:0004715(non-membrane spanning protein tyrosine kinase activity);GO:0005515(protein binding);GO:0005524(ATP binding);GO:0006468(protein phosphorylation);GO:0016301(kinase activity);GO:0016310(phosphorylation);GO:0016740(transferase activity);GO:0018108(peptidyl-tyrosine phosphorylatio…	NA	K08888	EC:2.7.10.2
3	ENSDARG00000026582	iscub	1.19839	0.940743	0.34922	1.21385e-72	3.36383e-68	iron-sulfur cluster assembly enzyme b [Source:ZFIN;Acc:ZDB-GENE-050417-332]	GO:0005506(iron ion binding);GO:0005737(cytoplasm);GO:0005759(mitochondrial matrix);GO:0006879(cellular iron ion homeostasis);GO:0008198(ferrous iron binding);GO:0016226(iron-sulfur cluster assembly);GO:0051536(iron-sulfur cluster binding);GO:0051537(2 iron, 2 sulfur cluster binding);GO:0051539(4 iron, 4 sulfur cluster binding)	NA	K22068	NA
3	ENSDARG00000103276	fcer1g	2.3316	1.55141	0.587744	1.51963e-72	4.21121e-68	Fc fragment of IgE, high affinity I, receptor for; gamma polypeptide [Source:ZFIN;Acc:ZDB-GENE-061130-3]	GO:0016020(membrane);GO:0016021(integral component of membrane)	04625(C-type lectin receptor signaling pathway)	K07983	NA
3	ENSDARG00000040380	arhgef1a	0.732874	0.57022	0.362046	2.64344e-72	7.3255e-68	Rho guanine nucleotide exchange factor (GEF) 1a [Source:ZFIN;Acc:ZDB-GENE-030722-5]	GO:0005085(guanyl-nucleotide exchange factor activity);GO:0005089(Rho guanyl-nucleotide exchange factor activity);GO:0035023(regulation of Rho protein signal transduction);GO:0035556(intracellular signal transduction);GO:0046872(metal ion binding)	04530(Tight junction)	K12791	NA
3	ENSDARG00000063914	mt-nd3	8.27275	5.37707	0.621549	4.50615e-72	1.24874e-67	NADH dehydrogenase 3, mitochondrial [Source:ZFIN;Acc:ZDB-GENE-011205-9]	GO:0005739(mitochondrion);GO:0005747(mitochondrial respiratory chain complex I);GO:0008137(NADH dehydrogenase (ubiquinone) activity);GO:0016020(membrane);GO:0016021(integral component of membrane);GO:0030964(NADH dehydrogenase complex);GO:0031966(mitochondrial membrane);GO:0055114(oxidation-reduction process);GO:0070469(respirasome)	00190(Oxidative phosphorylation)	K03880	EC:7.1.1.2
3	ENSDARG00000003931	cndp2	2.61227	1.70555	0.615069	4.58207e-72	1.26978e-67	carnosine dipeptidase 2 [Source:ZFIN;Acc:ZDB-GENE-030131-5499]	GO:0005575(cellular_component);GO:0006508(proteolysis);GO:0008237(metallopeptidase activity);GO:0016787(hydrolase activity);GO:0016805(dipeptidase activity);GO:0046872(metal ion binding)	00330(Arginine and proline metabolism);00340(Histidine metabolism);00410(beta-Alanine metabolism)	K08660	EC:3.4.13.18
3	ENSDARG00000061368	klf13	1.01001	0.833431	0.277237	9.30184e-72	2.57773e-67	Kruppel-like factor 13 [Source:ZFIN;Acc:ZDB-GENE-060929-1274]	GO:0000981(DNA-binding transcription factor activity, RNA polymerase II-specific);GO:0003676(nucleic acid binding);GO:0005634(nucleus);GO:0006357(regulation of transcription by RNA polymerase II)	NA	K09208	NA
3	ENSDARG00000079553	cd83	4.86254	3.14061	0.630664	1.05092e-71	2.91232e-67	CD83 molecule [Source:ZFIN;Acc:ZDB-GENE-060503-762]	GO:0002286(T cell activation involved in immune response);GO:0002468(dendritic cell antigen processing and presentation);GO:0009986(cell surface);GO:0016020(membrane);GO:0016021(integral component of membrane);GO:0071753(IgM immunoglobulin complex)	NA	K06510	NA
3	ENSDARG00000099624	chmp1b	3.17623	2.36556	0.425131	1.24657e-71	3.45451e-67	chromatin modifying protein 1B [Source:ZFIN;Acc:ZDB-GENE-030131-8370]	GO:0000815(ESCRT III complex);GO:0003674(molecular_function);GO:0005737(cytoplasm);GO:0005768(endosome);GO:0005771(multivesicular body);GO:0005829(cytosol);GO:0007034(vacuolar transport);GO:0015031(protein transport);GO:0016020(membrane);GO:0031902(late endosome membrane);GO:0032509(endosome transport via multivesicular body sorting pathway);GO:0045324(late endosome to vacuole transport)	04144(Endocytosis);04217(Necroptosis)	K12197	NA
3	ENSDARG00000094012	si:dkey-192g7.3	2.22453	1.79203	0.311909	2.81885e-71	7.81159e-67	si:dkey-192g7.3 [Source:ZFIN;Acc:ZDB-GENE-070912-411]	GO:0005102(signaling receptor binding);GO:0009897(external side of plasma membrane);GO:0016020(membrane);GO:0016021(integral component of membrane);GO:0050776(regulation of immune response);GO:0050852(T cell receptor signaling pathway)	NA	NA	NA
3	ENSDARG00000054864	aplp2	2.72045	1.77182	0.618616	4.62722e-71	1.28229e-66	amyloid beta (A4) precursor-like protein 2 [Source:ZFIN;Acc:ZDB-GENE-061009-28]	GO:0004867(serine-type endopeptidase inhibitor activity);GO:0008201(heparin binding);GO:0010951(negative regulation of endopeptidase activity);GO:0016020(membrane);GO:0016021(integral component of membrane);GO:0046914(transition metal ion binding)	NA	K08117	NA
3	ENSDARG00000018602	rab5aa	1.49598	1.2019	0.315778	5.12431e-71	1.42005e-66	RAB5A, member RAS oncogene family, a [Source:ZFIN;Acc:ZDB-GENE-030131-139]	GO:0003924(GTPase activity);GO:0005525(GTP binding);GO:0005768(endosome);GO:0005769(early endosome);GO:0005886(plasma membrane);GO:0006886(intracellular protein transport);GO:0006897(endocytosis);GO:0030100(regulation of endocytosis);GO:0030139(endocytic vesicle);GO:0032482(Rab protein signal transduction)	04144(Endocytosis);04145(Phagosome)	K07887	NA
3	ENSDARG00000061985	rbm47	1.65189	1.09741	0.590014	1.4021e-70	3.8855e-66	RNA binding motif protein 47 [Source:ZFIN;Acc:ZDB-GENE-030131-9612]	GO:0003676(nucleic acid binding);GO:0003723(RNA binding);GO:0003729(mRNA binding);GO:0005634(nucleus);GO:0016554(cytidine to uridine editing);GO:0060322(head development);GO:2000742(regulation of anterior head development)	NA	NA	NA
3	ENSDARG00000026531	alcama	1.70878	0.913394	0.903659	1.48839e-70	4.12463e-66	activated leukocyte cell adhesion molecule a [Source:ZFIN;Acc:ZDB-GENE-990415-30]	GO:0016020(membrane);GO:0016021(integral component of membrane)	04514(Cell adhesion molecules (CAMs))	K06547	NA
3	ENSDARG00000067916	lyn	1.57136	1.08081	0.5399	1.69771e-70	4.70469e-66	LYN proto-oncogene, Src family tyrosine kinase [Source:ZFIN;Acc:ZDB-GENE-040912-7]	GO:0000166(nucleotide binding);GO:0004672(protein kinase activity);GO:0004713(protein tyrosine kinase activity);GO:0004715(non-membrane spanning protein tyrosine kinase activity);GO:0005102(signaling receptor binding);GO:0005515(protein binding);GO:0005524(ATP binding);GO:0006468(protein phosphorylation);GO:0007169(transmembrane receptor protein tyrosine kinase signaling pathway);GO:0009611(respo…	NA	K05854	EC:2.7.10.2
3	ENSDARG00000028389	rab44	2.32114	1.51874	0.611955	3.04787e-70	8.44625e-66	RAB44, member RAS oncogene family [Source:ZFIN;Acc:ZDB-GENE-040724-117]	GO:0003924(GTPase activity);GO:0005525(GTP binding);GO:0005623(cell);GO:0006886(intracellular protein transport);GO:0032482(Rab protein signal transduction)	NA	NA	NA
3	ENSDARG00000021059	alas1	6.96034	4.46135	0.641678	5.57696e-70	1.54549e-65	aminolevulinate, delta-, synthase 1 [Source:ZFIN;Acc:ZDB-GENE-001229-2]	GO:0003824(catalytic activity);GO:0003870(5-aminolevulinate synthase activity);GO:0005739(mitochondrion);GO:0005759(mitochondrial matrix);GO:0006778(porphyrin-containing compound metabolic process);GO:0006782(protoporphyrinogen IX biosynthetic process);GO:0006783(heme biosynthetic process);GO:0009058(biosynthetic process);GO:0016740(transferase activity);GO:0016746(transferase activity, transferr…	00260(Glycine, serine and threonine metabolism);00860(Porphyrin and chlorophyll metabolism)	K00643	EC:2.3.1.37
3	ENSDARG00000051888	ist1	1.98683	1.54704	0.360956	8.87404e-70	2.45917e-65	increased sodium tolerance 1 homolog (yeast) [Source:ZFIN;Acc:ZDB-GENE-030131-179]	GO:0003674(molecular_function);GO:0005575(cellular_component);GO:0007032(endosome organization);GO:0015031(protein transport);GO:0048675(axon extension)	04144(Endocytosis)	K19476	NA
3	ENSDARG00000000241	slc40a1	1.79595	1.18912	0.594853	1.46304e-69	4.05439e-65	solute carrier family 40 (iron-regulated transporter), member 1 [Source:ZFIN;Acc:ZDB-GENE-000511-8]	GO:0005381(iron ion transmembrane transporter activity);GO:0006811(ion transport);GO:0016020(membrane);GO:0016021(integral component of membrane);GO:0034755(iron ion transmembrane transport)	04216(Ferroptosis)	K14685	NA
3	ENSDARG00000018432	m6pr	1.02397	0.853388	0.262896	1.94285e-69	5.38401e-65	mannose-6-phosphate receptor (cation dependent) [Source:ZFIN;Acc:ZDB-GENE-040426-2285]	GO:0005537(mannose binding);GO:0005768(endosome);GO:0005770(late endosome);GO:0005794(Golgi apparatus);GO:0005802(trans-Golgi network);GO:0006622(protein targeting to lysosome);GO:0016020(membrane);GO:0016021(integral component of membrane);GO:0019904(protein domain specific binding);GO:0030904(retromer complex);GO:0033299(secretion of lysosomal enzymes);GO:0048471(perinuclear region of cytoplasm…	04142(Lysosome);04145(Phagosome)	K10089	NA
3	ENSDARG00000067797	spi1a	1.70593	1.35088	0.336657	2.10064e-69	5.82129e-65	Spi-1 proto-oncogene a [Source:ZFIN;Acc:ZDB-GENE-060825-351]	GO:0000981(DNA-binding transcription factor activity, RNA polymerase II-specific);GO:0002761(regulation of myeloid leukocyte differentiation);GO:0003677(DNA binding);GO:0003700(DNA-binding transcription factor activity);GO:0005634(nucleus);GO:0006355(regulation of transcription, DNA-templated);GO:0006357(regulation of transcription by RNA polymerase II);GO:0030154(cell differentiation);GO:0043565…	NA	NA	NA
3	ENSDARG00000036074	cebpa	2.77874	1.98183	0.487595	2.10841e-69	5.84284e-65	CCAAT enhancer binding protein alpha [Source:ZFIN;Acc:ZDB-GENE-020111-2]	GO:0001889(liver development);GO:0002573(myeloid leukocyte differentiation);GO:0003677(DNA binding);GO:0003700(DNA-binding transcription factor activity);GO:0005634(nucleus);GO:0006355(regulation of transcription, DNA-templated);GO:0030097(hemopoiesis);GO:0030223(neutrophil differentiation);GO:0035701(hematopoietic stem cell migration);GO:0060215(primitive hemopoiesis);GO:0060216(definitive hemop…	NA	K09055	NA
3	ENSDARG00000033071	trim35-10	0.883781	0.61346	0.526718	2.22661e-69	6.17037e-65	tripartite motif containing 35-10 [Source:ZFIN;Acc:ZDB-GENE-091113-36]	GO:0005515(protein binding);GO:0008270(zinc ion binding);GO:0046872(metal ion binding)	NA	NA	NA
3	ENSDARG00000074223	si:ch211-262n1.4	0.948212	0.652899	0.538351	2.56398e-69	7.10531e-65	si:ch211-262n1.4 [Source:NCBI gene;Acc:100150512]	NA	NA	NA	NA
3	ENSDARG00000104472	si:ch211-39i2.2	1.74077	1.10626	0.654042	2.72982e-69	7.56488e-65	si:ch211-39i2.2 [Source:ZFIN;Acc:ZDB-GENE-041008-126]	NA	NA	NA	NA
3	ENSDARG00000098108	dusp2	4.36697	2.04241	1.09636	5.43748e-69	1.50683e-64	dual specificity phosphatase 2 [Source:ZFIN;Acc:ZDB-GENE-040801-188]	GO:0000188(inactivation of MAPK activity);GO:0004721(phosphoprotein phosphatase activity);GO:0004725(protein tyrosine phosphatase activity);GO:0005634(nucleus);GO:0005737(cytoplasm);GO:0006470(protein dephosphorylation);GO:0008138(protein tyrosine/serine/threonine phosphatase activity);GO:0016311(dephosphorylation);GO:0016787(hydrolase activity);GO:0016791(phosphatase activity);GO:0017017(MAP kin…	04010(MAPK signaling pathway)	K04459	3.1.3.48;EC:3.1.3.16
3	ENSDARG00000076586	csf2rb	2.81459	1.96378	0.519292	6.09696e-69	1.68959e-64	colony stimulating factor 2 receptor, beta, low-affinity (granulocyte-macrophage) [Source:ZFIN;Acc:ZDB-GENE-080115-1]	GO:0005515(protein binding);GO:0016020(membrane);GO:0016021(integral component of membrane)	04060(Cytokine-cytokine receptor interaction);04210(Apoptosis)	K04738	NA
3	ENSDARG00000017653	rgs13	1.04608	0.819833	0.351586	1.25574e-68	3.47992e-64	regulator of G protein signaling 13 [Source:ZFIN;Acc:ZDB-GENE-070410-138]	NA	NA	K16449	NA
3	ENSDARG00000022303	higd1a	8.94562	6.43422	0.475416	1.40922e-68	3.90524e-64	HIG1 hypoxia inducible domain family, member 1A [Source:ZFIN;Acc:ZDB-GENE-030826-15]	GO:0016020(membrane);GO:0016021(integral component of membrane)	NA	NA	NA
3	ENSDARG00000091234	si:ch73-335l21.4	3.34984	1.6622	1.011	1.66313e-68	4.60885e-64	si:ch73-335l21.4 [Source:ZFIN;Acc:ZDB-GENE-160728-105]	NA	NA	NA	NA
3	ENSDARG00000027547	TPGS1	0.652848	0.53423	0.289285	3.77862e-68	1.04713e-63	zgc:92789 [Source:ZFIN;Acc:ZDB-GENE-040718-280]	GO:0003674(molecular_function);GO:0005575(cellular_component);GO:0018095(protein polyglutamylation)	NA	K16581	NA
3	ENSDARG00000077664	zgc:110239	2.09941	1.5336	0.453066	4.91073e-68	1.36086e-63	zgc:110239 [Source:ZFIN;Acc:ZDB-GENE-050417-107]	GO:0004197(cysteine-type endopeptidase activity);GO:0005615(extracellular space);GO:0005764(lysosome);GO:0006508(proteolysis);GO:0008233(peptidase activity);GO:0008234(cysteine-type peptidase activity);GO:0016787(hydrolase activity);GO:0051603(proteolysis involved in cellular protein catabolic process)	NA	NA	NA
3	ENSDARG00000002791	atp1a1a.1	3.59633	2.75138	0.386368	1.29612e-67	3.59182e-63	ATPase Na+/K+ transporting subunit alpha 1a, tandem duplicate 1 [Source:ZFIN;Acc:ZDB-GENE-001212-1]	GO:0000166(nucleotide binding);GO:0002027(regulation of heart rate);GO:0003143(embryonic heart tube morphogenesis);GO:0005391(sodium:potassium-exchanging ATPase activity);GO:0005524(ATP binding);GO:0005887(integral component of plasma membrane);GO:0006811(ion transport);GO:0006813(potassium ion transport);GO:0006883(cellular sodium ion homeostasis);GO:0007368(determination of left/right symmetry)…	04260(Cardiac muscle contraction);04261(Adrenergic signaling in cardiomyocytes)	K01539	EC:7.2.2.13
3	ENSDARG00000102612	slc15a4	1.16038	0.856808	0.437552	1.46813e-67	4.0685e-63	solute carrier family 15 (oligopeptide transporter), member 4 [Source:ZFIN;Acc:ZDB-GENE-040426-1047]	GO:0005215(transporter activity);GO:0006857(oligopeptide transport);GO:0015333(peptide:proton symporter activity);GO:0016020(membrane);GO:0016021(integral component of membrane);GO:0022857(transmembrane transporter activity);GO:0035672(oligopeptide transmembrane transport);GO:0035673(oligopeptide transmembrane transporter activity);GO:0055085(transmembrane transport);GO:1902600(proton transmembra…	NA	K14638	NA
3	ENSDARG00000102776	cxcl19	5.17696	1.73487	1.57728	1.62038e-67	4.4904e-63	chemokine (C-X-C motif) ligand 19 [Source:ZFIN;Acc:ZDB-GENE-140708-2]	GO:0005576(extracellular region);GO:0005615(extracellular space);GO:0006935(chemotaxis);GO:0006952(defense response);GO:0006954(inflammatory response);GO:0006955(immune response);GO:0008009(chemokine activity);GO:0030593(neutrophil chemotaxis);GO:0030595(leukocyte chemotaxis);GO:0061844(antimicrobial humoral immune response mediated by antimicrobial peptide);GO:0070098(chemokine-mediated signalin…	NA	NA	NA
3	ENSDARG00000038095	socs1a	1.42833	0.890945	0.680926	2.04891e-67	5.67795e-63	suppressor of cytokine signaling 1a [Source:ZFIN;Acc:ZDB-GENE-040801-205]	GO:0005737(cytoplasm);GO:0005942(phosphatidylinositol 3-kinase complex);GO:0016567(protein ubiquitination);GO:0032868(response to insulin);GO:0035162(embryonic hemopoiesis);GO:0042509(regulation of tyrosine phosphorylation of STAT protein);GO:0043551(regulation of phosphatidylinositol 3-kinase activity);GO:0046426(negative regulation of receptor signaling pathway via JAK-STAT);GO:0046627(negative…	04120(Ubiquitin mediated proteolysis);04910(Insulin signaling pathway)	K04694	NA
3	ENSDARG00000031506	flvcr2b	0.881553	0.671583	0.392483	2.77449e-67	7.68867e-63	feline leukemia virus subgroup C cellular receptor family, member 2b [Source:ZFIN;Acc:ZDB-GENE-041210-312]	GO:0015232(heme transporter activity);GO:0016020(membrane);GO:0016021(integral component of membrane);GO:0020037(heme binding);GO:0055085(transmembrane transport);GO:0097037(heme export)	NA	K08220	NA
3	ENSDARG00000037861	slc2a3b	2.45376	1.94426	0.335773	3.33109e-67	9.23112e-63	solute carrier family 2 (facilitated glucose transporter), member 3b [Source:ZFIN;Acc:ZDB-GENE-121031-5]	GO:0005215(transporter activity);GO:0016020(membrane);GO:0016021(integral component of membrane);GO:0022857(transmembrane transporter activity);GO:0055085(transmembrane transport)	NA	NA	NA
3	ENSDARG00000076189	ccdc88b	1.83206	1.46694	0.320655	4.17791e-67	1.15778e-62	coiled-coil domain containing 88B [Source:ZFIN;Acc:ZDB-GENE-080303-31]	GO:0005737(cytoplasm);GO:0005813(centrosome);GO:0008017(microtubule binding);GO:0030705(cytoskeleton-dependent intracellular transport);GO:0031122(cytoplasmic microtubule organization);GO:0051959(dynein light intermediate chain binding)	NA	NA	NA
3	ENSDARG00000034368	hexb	2.51548	1.82622	0.461974	4.25454e-67	1.17902e-62	hexosaminidase B (beta polypeptide) [Source:ZFIN;Acc:ZDB-GENE-030131-2333]	GO:0001525(angiogenesis);GO:0004553(hydrolase activity, hydrolyzing O-glycosyl compounds);GO:0004563(beta-N-acetylhexosaminidase activity);GO:0005975(carbohydrate metabolic process);GO:0008152(metabolic process);GO:0016787(hydrolase activity);GO:0016798(hydrolase activity, acting on glycosyl bonds);GO:0102148(N-acetyl-beta-D-galactosaminidase activity)	00511(Other glycan degradation);00520(Amino sugar and nucleotide sugar metabolism);00531(Glycosaminoglycan degradation);00603(Glycosphingolipid biosynthesis - globo and isoglobo series);00604(Glycosphingolipid biosynthesis - ganglio series);04142(Lysosome)	K12373	EC:3.2.1.52
3	ENSDARG00000020625	jak1	4.71474	3.50984	0.425772	1.74526e-66	4.83647e-62	Janus kinase 1 [Source:ZFIN;Acc:ZDB-GENE-980526-142]	GO:0000166(nucleotide binding);GO:0004672(protein kinase activity);GO:0004713(protein tyrosine kinase activity);GO:0004715(non-membrane spanning protein tyrosine kinase activity);GO:0005524(ATP binding);GO:0005856(cytoskeleton);GO:0006468(protein phosphorylation);GO:0016020(membrane);GO:0016301(kinase activity);GO:0016310(phosphorylation);GO:0016740(transferase activity);GO:0018108(peptidyl-tyros…	04217(Necroptosis);04621(NOD-like receptor signaling pathway);05168(Herpes simplex virus 1 infection)	K11217	EC:2.7.10.2
3	ENSDARG00000074846	si:dkeyp-68b7.12	2.26609	1.74795	0.374538	1.95073e-66	5.40585e-62	si:dkeyp-68b7.12 [Source:ZFIN;Acc:ZDB-GENE-141212-333]	GO:0005096(GTPase activator activity);GO:0007165(signal transduction);GO:0007264(small GTPase mediated signal transduction);GO:0043547(positive regulation of GTPase activity)	NA	K20645	NA
3	ENSDARG00000005220	pdcd6	2.14478	1.57598	0.444584	7.53142e-66	2.08711e-61	programmed cell death 6 [Source:ZFIN;Acc:ZDB-GENE-040426-1307]	GO:0005509(calcium ion binding)	NA	NA	NA
3	ENSDARG00000104903	cdkn1cb	0.819665	0.593525	0.465726	1.04308e-65	2.89059e-61	cyclin-dependent kinase inhibitor 1Cb [Source:ZFIN;Acc:ZDB-GENE-131127-286]	GO:0004861(cyclin-dependent protein serine/threonine kinase inhibitor activity);GO:0005634(nucleus);GO:0007050(cell cycle arrest);GO:0042326(negative regulation of phosphorylation);GO:0045736(negative regulation of cyclin-dependent protein serine/threonine kinase activity);GO:0045930(negative regulation of mitotic cell cycle)	NA	NA	NA
3	ENSDARG00000013681	si:dkey-42i9.6	1.8041	1.38126	0.385297	1.16558e-65	3.23004e-61	si:dkey-42i9.6 [Source:ZFIN;Acc:ZDB-GENE-030131-6596]	GO:0016020(membrane);GO:0016021(integral component of membrane)	04115(p53 signaling pathway)	K10135	NA
3	ENSDARG00000039034	marcksl1a	6.55252	3.71729	0.817801	1.27917e-65	3.54483e-61	MARCKS-like 1a [Source:ZFIN;Acc:ZDB-GENE-040426-2146]	GO:0003407(neural retina development);GO:0005516(calmodulin binding);GO:0005737(cytoplasm);GO:0005856(cytoskeleton);GO:0005886(plasma membrane);GO:0007417(central nervous system development);GO:0016020(membrane);GO:0051216(cartilage development)	NA	NA	NA
3	ENSDARG00000104043	gng10	0.616021	0.49137	0.326169	2.49076e-65	6.90239e-61	guanine nucleotide binding protein (G protein), gamma 10 [Source:ZFIN;Acc:ZDB-GENE-091020-1]	GO:0003924(GTPase activity);GO:0005515(protein binding);GO:0005834(heterotrimeric G-protein complex);GO:0005886(plasma membrane);GO:0007165(signal transduction);GO:0007186(G protein-coupled receptor signaling pathway);GO:0016020(membrane)	04371(Apelin signaling pathway)	K04545	NA
3	ENSDARG00000027750	dpp7	1.99057	1.41279	0.49464	2.87731e-65	7.97361e-61	dipeptidyl-peptidase 7 [Source:ZFIN;Acc:ZDB-GENE-050306-16]	GO:0006508(proteolysis);GO:0008236(serine-type peptidase activity);GO:0008239(dipeptidyl-peptidase activity);GO:0031982(vesicle)	NA	K01276	EC:3.4.14.2
3	ENSDARG00000035990	cited4a	1.2202	0.868135	0.491132	4.21819e-65	1.16894e-60	Cbp/p300-interacting transactivator, with Glu/Asp-rich carboxy-terminal domain, 4a [Source:ZFIN;Acc:ZDB-GENE-030131-7661]	GO:0003713(transcription coactivator activity);GO:0005634(nucleus);GO:0006355(regulation of transcription, DNA-templated);GO:0006357(regulation of transcription by RNA polymerase II);GO:1903508(positive regulation of nucleic acid-templated transcription)	NA	K22528	NA
3	ENSDARG00000043976	etf1b	1.9113	1.57186	0.282084	5.69595e-65	1.57846e-60	eukaryotic translation termination factor 1b [Source:ZFIN;Acc:ZDB-GENE-021029-1]	GO:0002184(cytoplasmic translational termination);GO:0003747(translation release factor activity);GO:0005737(cytoplasm);GO:0005829(cytosol);GO:0006415(translational termination);GO:0007420(brain development);GO:0016149(translation release factor activity, codon specific);GO:0018444(translation release factor complex);GO:1990825(sequence-specific mRNA binding)	03015(mRNA surveillance pathway)	K03265	NA
3	ENSDARG00000105142	tcirg1b	4.21572	2.84054	0.569613	6.26907e-65	1.73728e-60	T cell immune regulator 1, ATPase H+ transporting V0 subunit a3b [Source:ZFIN;Acc:ZDB-GENE-040426-2022]	GO:0000220(vacuolar proton-transporting V-type ATPase, V0 domain);GO:0005886(plasma membrane);GO:0006811(ion transport);GO:0007035(vacuolar acidification);GO:0015078(proton transmembrane transporter activity);GO:0015991(ATP hydrolysis coupled proton transport);GO:0016020(membrane);GO:0016021(integral component of membrane);GO:0016471(vacuolar proton-transporting V-type ATPase complex);GO:0033179(…	00190(Oxidative phosphorylation);04142(Lysosome);04145(Phagosome)	K02154	NA
3	ENSDARG00000069961	il21r.1	0.887587	0.622885	0.510924	2.21479e-64	6.13763e-60	interleukin 21 receptor, tandem duplicate 1 [Source:ZFIN;Acc:ZDB-GENE-080108-6]	GO:0005515(protein binding);GO:0016020(membrane);GO:0016021(integral component of membrane)	04060(Cytokine-cytokine receptor interaction)	K05075	NA
3	ENSDARG00000070839	evi5b	1.22142	0.838265	0.543078	2.37649e-64	6.58573e-60	ecotropic viral integration site 5b [Source:ZFIN;Acc:ZDB-GENE-041111-244]	GO:0005096(GTPase activator activity);GO:0005623(cell);GO:0006886(intracellular protein transport);GO:0016020(membrane);GO:0016021(integral component of membrane);GO:0017137(Rab GTPase binding);GO:0043087(regulation of GTPase activity);GO:0090630(activation of GTPase activity)	NA	K20242	NA
3	ENSDARG00000102599	si:ch1073-392o20.2	2.09891	1.61261	0.380243	2.71033e-64	7.51088e-60	si:ch1073-392o20.2 [Source:ZFIN;Acc:ZDB-GENE-091204-431]	GO:0005768(endosome);GO:0005802(trans-Golgi network);GO:0016020(membrane);GO:0016021(integral component of membrane);GO:0030140(trans-Golgi network transport vesicle)	NA	NA	NA
3	ENSDARG00000044874	zgc:92107	0.538917	0.414097	0.380095	6.12163e-64	1.69643e-59	zgc:92107 [Source:ZFIN;Acc:ZDB-GENE-041114-4]	GO:0005096(GTPase activator activity);GO:0005515(protein binding);GO:0005737(cytoplasm);GO:0005856(cytoskeleton);GO:0007165(signal transduction);GO:0043547(positive regulation of GTPase activity)	NA	NA	NA
3	ENSDARG00000096508	BX322618.1	0.830488	0.57626	0.527238	9.42365e-64	2.61148e-59	NA	NA	NA	NA	NA
3	ENSDARG00000069453	zgc:113314	1.23778	0.9512	0.379929	9.4465e-64	2.61781e-59	zgc:113314 [Source:ZFIN;Acc:ZDB-GENE-050913-19]	GO:0003674(molecular_function);GO:0005575(cellular_component);GO:0008150(biological_process)	NA	NA	NA
3	ENSDARG00000070165	tnfrsf1b	1.18093	0.880198	0.424019	1.13887e-63	3.15602e-59	tumor necrosis factor receptor superfamily, member 1B [Source:ZFIN;Acc:ZDB-GENE-070410-133]	GO:0001944(vasculature development);GO:0004888(transmembrane signaling receptor activity);GO:0005515(protein binding);GO:0006915(apoptotic process);GO:0006955(immune response);GO:0007165(signal transduction);GO:0009615(response to virus);GO:0016020(membrane);GO:0016021(integral component of membrane);GO:0043281(regulation of cysteine-type endopeptidase activity involved in apoptotic process);GO:1…	04060(Cytokine-cytokine receptor interaction);04920(Adipocytokine signaling pathway)	K05141	NA
3	ENSDARG00000056535	pla2g4f.1	0.82712	0.554927	0.575799	1.49097e-63	4.13177e-59	phospholipase A2, group IVF, tandem duplicate 1 [Source:ZFIN;Acc:ZDB-GENE-131121-408]	GO:0004620(phospholipase activity);GO:0004623(phospholipase A2 activity);GO:0005509(calcium ion binding);GO:0005544(calcium-dependent phospholipid binding);GO:0005737(cytoplasm);GO:0006629(lipid metabolic process);GO:0009395(phospholipid catabolic process);GO:0016042(lipid catabolic process);GO:0016787(hydrolase activity);GO:0046475(glycerophospholipid catabolic process);GO:0046872(metal ion bind…	00564(Glycerophospholipid metabolism);00565(Ether lipid metabolism);00590(Arachidonic acid metabolism);00591(Linoleic acid metabolism);00592(alpha-Linolenic acid metabolism);04010(MAPK signaling pathway);04217(Necroptosis);04270(Vascular smooth muscle contraction);04370(VEGF signaling pathway);04912(GnRH signaling pathway)	K16342	EC:3.1.1.4
3	ENSDARG00000102986	csf1ra	0.842414	0.599667	0.490367	1.77497e-63	4.91881e-59	colony stimulating factor 1 receptor, a [Source:ZFIN;Acc:ZDB-GENE-001205-1]	GO:0000166(nucleotide binding);GO:0004672(protein kinase activity);GO:0004713(protein tyrosine kinase activity);GO:0004714(transmembrane receptor protein tyrosine kinase activity);GO:0005524(ATP binding);GO:0006468(protein phosphorylation);GO:0007169(transmembrane receptor protein tyrosine kinase signaling pathway);GO:0016020(membrane);GO:0016021(integral component of membrane);GO:0016301(kinase …	04010(MAPK signaling pathway);04060(Cytokine-cytokine receptor interaction)	K05090	EC:2.7.10.1
3	ENSDARG00000062929	FAM83G	1.14167	0.867133	0.396816	2.04917e-63	5.67866e-59	si:dkeyp-9d4.4 [Source:ZFIN;Acc:ZDB-GENE-121214-254]	NA	NA	NA	NA
3	ENSDARG00000061214	lpin2	1.0982	0.850414	0.368901	3.22194e-63	8.92863e-59	lipin 2 [Source:ZFIN;Acc:ZDB-GENE-060503-153]	GO:0003713(transcription coactivator activity);GO:0005634(nucleus);GO:0008195(phosphatidate phosphatase activity);GO:0009062(fatty acid catabolic process);GO:0016311(dephosphorylation);GO:0019432(triglyceride biosynthetic process);GO:0032869(cellular response to insulin stimulus);GO:0045944(positive regulation of transcription by RNA polymerase II)	00561(Glycerolipid metabolism);00564(Glycerophospholipid metabolism)	K15728	EC:3.1.3.4
3	ENSDARG00000016867	rnf128a	0.743128	0.555034	0.421034	3.81225e-63	1.05645e-58	ring finger protein 128a [Source:ZFIN;Acc:ZDB-GENE-030131-1044]	GO:0005770(late endosome);GO:0005783(endoplasmic reticulum);GO:0005794(Golgi apparatus);GO:0006511(ubiquitin-dependent protein catabolic process);GO:0016020(membrane);GO:0016021(integral component of membrane);GO:0016567(protein ubiquitination);GO:0061630(ubiquitin protein ligase activity)	NA	K10629	EC:2.3.2.27
3	ENSDARG00000001244	srrm1	1.44842	1.20596	0.264302	5.82463e-63	1.61412e-58	serine/arginine repetitive matrix 1 [Source:ZFIN;Acc:ZDB-GENE-040426-2789]	GO:0006397(mRNA processing)	03013(RNA transport);03015(mRNA surveillance pathway)	K13171	NA
3	ENSDARG00000005350	dip2ba	0.959274	0.723918	0.406117	1.23524e-62	3.4231e-58	disco-interacting protein 2 homolog Ba [Source:ZFIN;Acc:ZDB-GENE-040426-2305]	GO:0003824(catalytic activity)	NA	NA	NA
3	ENSDARG00000023920	llgl2	1.53918	1.09275	0.494198	1.93536e-62	5.36327e-58	LLGL scribble cell polarity complex component 2 [Source:ZFIN;Acc:ZDB-GENE-030131-9877]	GO:0005096(GTPase activator activity);GO:0005515(protein binding);GO:0005737(cytoplasm);GO:0005856(cytoskeleton);GO:0005886(plasma membrane);GO:0006887(exocytosis);GO:0007010(cytoskeleton organization);GO:0007049(cell cycle);GO:0008285(negative regulation of cell population proliferation);GO:0008544(epidermis development);GO:0008593(regulation of Notch signaling pathway);GO:0010719(negative regul…	04530(Tight junction)	K06094	NA
3	ENSDARG00000096655	BX901920.1	1.09931	0.697914	0.655483	2.418e-62	6.70076e-58	NA	NA	NA	NA	NA
3	ENSDARG00000078904	brd4	1.91335	1.56342	0.291394	2.47229e-62	6.85121e-58	bromodomain containing 4 [Source:ZFIN;Acc:ZDB-GENE-030131-267]	GO:0000793(condensed chromosome);GO:0002039(p53 binding);GO:0002574(thrombocyte differentiation);GO:0003682(chromatin binding);GO:0005515(protein binding);GO:0005634(nucleus);GO:0005694(chromosome);GO:0006325(chromatin organization);GO:0032968(positive regulation of transcription elongation from RNA polymerase II promoter);GO:0042393(histone binding);GO:0043123(positive regulation of I-kappaB kin…	NA	K11722	NA
3	ENSDARG00000005481	nfkbiaa	41.7243	28.6273	0.543495	3.20953e-62	8.89425e-58	nuclear factor of kappa light polypeptide gene enhancer in B-cells inhibitor, alpha a [Source:ZFIN;Acc:ZDB-GENE-040426-2227]	GO:0005515(protein binding);GO:0009615(response to virus);GO:1901532(regulation of hematopoietic progenitor cell differentiation);GO:1901533(negative regulation of hematopoietic progenitor cell differentiation)	04210(Apoptosis);04620(Toll-like receptor signaling pathway);04621(NOD-like receptor signaling pathway);04622(RIG-I-like receptor signaling pathway);04623(Cytosolic DNA-sensing pathway);04625(C-type lectin receptor signaling pathway);04920(Adipocytokine signaling pathway);05168(Herpes simplex virus 1 infection)	K04734	NA
3	ENSDARG00000031683	fosab	2.0258	1.32702	0.610297	3.73316e-62	1.03453e-57	v-fos FBJ murine osteosarcoma viral oncogene homolog Ab [Source:ZFIN;Acc:ZDB-GENE-031222-4]	GO:0000978(RNA polymerase II proximal promoter sequence-specific DNA binding);GO:0003677(DNA binding);GO:0003690(double-stranded DNA binding);GO:0003700(DNA-binding transcription factor activity);GO:0005634(nucleus);GO:0005667(transcription factor complex);GO:0006355(regulation of transcription, DNA-templated);GO:0006357(regulation of transcription by RNA polymerase II);GO:0033555(multicellular o…	04010(MAPK signaling pathway);04210(Apoptosis);04620(Toll-like receptor signaling pathway);05132(Salmonella infection)	K04379	NA
3	ENSDARG00000027777	tnfaip3	1.19111	0.982713	0.27747	7.47345e-62	2.07104e-57	tumor necrosis factor, alpha-induced protein 3 [Source:ZFIN;Acc:ZDB-GENE-100212-2]	GO:0003677(DNA binding);GO:0004843(thiol-dependent ubiquitin-specific protease activity);GO:0005634(nucleus);GO:0005737(cytoplasm);GO:0007010(cytoskeleton organization);GO:0008270(zinc ion binding);GO:0016477(cell migration);GO:0016567(protein ubiquitination);GO:0016579(protein deubiquitination);GO:0030177(positive regulation of Wnt signaling pathway);GO:0035523(protein K29-linked deubiquitinatio…	04217(Necroptosis);04621(NOD-like receptor signaling pathway)	K11859	EC:3.4.19.12
3	ENSDARG00000017365	slc23a2	1.21651	0.821434	0.566533	1.41006e-61	3.90756e-57	solute carrier family 23 (ascorbic acid transporter), member 2 [Source:ZFIN;Acc:ZDB-GENE-090521-3]	GO:0005215(transporter activity);GO:0005737(cytoplasm);GO:0005886(plasma membrane);GO:0005887(integral component of plasma membrane);GO:0008520(L-ascorbate:sodium symporter activity);GO:0009925(basal plasma membrane);GO:0015882(L-ascorbic acid transmembrane transport);GO:0016020(membrane);GO:0016021(integral component of membrane);GO:0016324(apical plasma membrane);GO:0019852(L-ascorbic acid meta…	NA	K14611	NA
3	ENSDARG00000061120	slc43a2b	1.27107	0.789454	0.687116	2.61035e-61	7.23379e-57	solute carrier family 43 (amino acid system L transporter), member 2b [Source:ZFIN;Acc:ZDB-GENE-041212-6]	GO:0015175(neutral amino acid transmembrane transporter activity);GO:0015179(L-amino acid transmembrane transporter activity);GO:0015804(neutral amino acid transport);GO:0016020(membrane);GO:0016021(integral component of membrane);GO:0055085(transmembrane transport);GO:1902475(L-alpha-amino acid transmembrane transport)	NA	K08229	NA
3	ENSDARG00000035858	cnn2	1.26004	1.01344	0.314202	2.87369e-61	7.96356e-57	calponin 2 [Source:ZFIN;Acc:ZDB-GENE-030131-542]	GO:0003779(actin binding);GO:0005515(protein binding);GO:0005516(calmodulin binding);GO:0005856(cytoskeleton);GO:0007010(cytoskeleton organization);GO:0031032(actomyosin structure organization);GO:0043408(regulation of MAPK cascade);GO:0043535(regulation of blood vessel endothelial cell migration);GO:0048545(response to steroid hormone)	NA	NA	NA
3	ENSDARG00000010572	slc25a25a	1.48923	1.14549	0.378604	4.28151e-61	1.18649e-56	solute carrier family 25 (mitochondrial carrier; phosphate carrier), member 25a [Source:ZFIN;Acc:ZDB-GENE-040426-2396]	GO:0005347(ATP transmembrane transporter activity);GO:0005509(calcium ion binding);GO:0005739(mitochondrion);GO:0005743(mitochondrial inner membrane);GO:0015867(ATP transport);GO:0016020(membrane);GO:0016021(integral component of membrane);GO:0022857(transmembrane transporter activity);GO:0046872(metal ion binding);GO:0055085(transmembrane transport)	NA	K14684	NA
3	ENSDARG00000100394	lnpep	0.783902	0.632895	0.308707	4.29229e-61	1.18948e-56	leucyl/cystinyl aminopeptidase [Source:ZFIN;Acc:ZDB-GENE-030131-1534]	GO:0004177(aminopeptidase activity);GO:0005737(cytoplasm);GO:0006508(proteolysis);GO:0008233(peptidase activity);GO:0008237(metallopeptidase activity);GO:0008270(zinc ion binding);GO:0016020(membrane);GO:0016021(integral component of membrane);GO:0016787(hydrolase activity);GO:0042277(peptide binding);GO:0043171(peptide catabolic process);GO:0046872(metal ion binding);GO:0070006(metalloaminopepti…	NA	K01257	EC:3.4.11.3
3	ENSDARG00000117781	CABZ01073834.1	1.48738	1.19691	0.313453	4.90815e-61	1.36015e-56	NA	NA	NA	NA	NA
3	ENSDARG00000090728	tnfrsf9b	2.60572	1.85472	0.490476	6.15225e-61	1.70491e-56	tumor necrosis factor receptor superfamily, member 9b [Source:ZFIN;Acc:ZDB-GENE-101109-2]	GO:0005515(protein binding);GO:0016020(membrane);GO:0016021(integral component of membrane)	04060(Cytokine-cytokine receptor interaction)	K05146	NA
3	ENSDARG00000104573	slc12a2	0.688105	0.543413	0.34058	7.78711e-61	2.15797e-56	solute carrier family 12 (sodium/potassium/chloride transporter), member 2 [Source:ZFIN;Acc:ZDB-GENE-040625-53]	GO:0005215(transporter activity);GO:0006811(ion transport);GO:0006884(cell volume homeostasis);GO:0008511(sodium:potassium:chloride symporter activity);GO:0015081(sodium ion transmembrane transporter activity);GO:0015377(cation:chloride symporter activity);GO:0015378(sodium:chloride symporter activity);GO:0015379(potassium:chloride symporter activity);GO:0016020(membrane);GO:0016021(integral comp…	NA	K10951	NA
3	ENSDARG00000012513	sdcbp2	13.4638	9.82121	0.455111	1.17508e-60	3.25639e-56	syndecan binding protein (syntenin) 2 [Source:ZFIN;Acc:ZDB-GENE-030131-3727]	GO:0001666(response to hypoxia);GO:0005515(protein binding);GO:0005737(cytoplasm);GO:0005886(plasma membrane);GO:0007268(chemical synaptic transmission);GO:0007416(synapse assembly);GO:0030036(actin cytoskeleton organization);GO:0035556(intracellular signal transduction);GO:0042246(tissue regeneration);GO:0043325(phosphatidylinositol-3,4-bisphosphate binding);GO:0045545(syndecan binding);GO:00551…	NA	K17254	NA
3	ENSDARG00000100729	tln1	3.64243	2.85905	0.349365	1.60916e-60	4.4593e-56	talin 1 [Source:ZFIN;Acc:ZDB-GENE-031002-48]	GO:0001726(ruffle);GO:0003779(actin binding);GO:0005200(structural constituent of cytoskeleton);GO:0005856(cytoskeleton);GO:0005925(focal adhesion);GO:0007016(cytoskeletal anchoring at plasma membrane);GO:0007155(cell adhesion);GO:0007519(skeletal muscle tissue development);GO:0014033(neural crest cell differentiation);GO:0045214(sarcomere organization);GO:0048703(embryonic viscerocranium morphog…	04510(Focal adhesion)	K06271	NA
3	ENSDARG00000003269	clcn3	0.509022	0.422118	0.270083	2.42657e-60	6.7245e-56	chloride channel 3 [Source:ZFIN;Acc:ZDB-GENE-030131-1699]	GO:0005247(voltage-gated chloride channel activity);GO:0005768(endosome);GO:0005769(early endosome);GO:0005794(Golgi apparatus);GO:0005886(plasma membrane);GO:0005887(integral component of plasma membrane);GO:0006811(ion transport);GO:0006821(chloride transport);GO:0008021(synaptic vesicle);GO:0015299(solute:proton antiporter activity);GO:0016020(membrane);GO:0016021(integral component of membran…	NA	K05012	NA
3	ENSDARG00000007347	degs1	1.28681	1.07106	0.264761	2.74513e-60	7.60731e-56	delta(4)-desaturase, sphingolipid 1 [Source:ZFIN;Acc:ZDB-GENE-030131-5283]	GO:0005783(endoplasmic reticulum);GO:0005789(endoplasmic reticulum membrane);GO:0006629(lipid metabolic process);GO:0016020(membrane);GO:0016021(integral component of membrane);GO:0016491(oxidoreductase activity);GO:0030148(sphingolipid biosynthetic process);GO:0042284(sphingolipid delta-4 desaturase activity);GO:0046513(ceramide biosynthetic process);GO:0055114(oxidation-reduction process)	00600(Sphingolipid metabolism)	K04712	1.14.18.5;EC:1.14.19.17
3	ENSDARG00000035389	fcho2	0.61082	0.506806	0.269313	4.45895e-60	1.23567e-55	FCH domain only 2 [Source:ZFIN;Acc:ZDB-GENE-050522-228]	GO:0016020(membrane);GO:0072583(clathrin-dependent endocytosis)	NA	K20042	NA
3	ENSDARG00000037883	prcp	0.712329	0.591251	0.268774	5.36958e-60	1.48802e-55	prolylcarboxypeptidase (angiotensinase C) [Source:ZFIN;Acc:ZDB-GENE-040718-447]	GO:0003085(negative regulation of systemic arterial blood pressure);GO:0004180(carboxypeptidase activity);GO:0006508(proteolysis);GO:0008236(serine-type peptidase activity);GO:0008239(dipeptidyl-peptidase activity);GO:0043535(regulation of blood vessel endothelial cell migration);GO:0060055(angiogenesis involved in wound healing)	NA	K01285	EC:3.4.16.2
3	ENSDARG00000076144	si:ch211-74m13.3	4.03949	2.89199	0.482108	7.03592e-60	1.94979e-55	si:ch211-74m13.3 [Source:ZFIN;Acc:ZDB-GENE-060503-219]	GO:0016020(membrane);GO:0016021(integral component of membrane);GO:0098609(cell-cell adhesion)	NA	NA	NA
3	ENSDARG00000038141	atf4b	5.21275	3.92214	0.410405	8.1727e-60	2.26482e-55	activating transcription factor 4b [Source:ZFIN;Acc:ZDB-GENE-070928-23]	GO:0000977(RNA polymerase II regulatory region sequence-specific DNA binding);GO:0000981(DNA-binding transcription factor activity, RNA polymerase II-specific);GO:0003700(DNA-binding transcription factor activity);GO:0005634(nucleus);GO:0005737(cytoplasm);GO:0006355(regulation of transcription, DNA-templated);GO:0006357(regulation of transcription by RNA polymerase II)	04010(MAPK signaling pathway);04137(Mitophagy - animal);04141(Protein processing in endoplasmic reticulum);04210(Apoptosis);04261(Adrenergic signaling in cardiomyocytes);04912(GnRH signaling pathway)	K04374	NA
3	ENSDARG00000004372	fmnl3	0.68322	0.506013	0.433174	3.49009e-59	9.67174e-55	formin-like 3 [Source:ZFIN;Acc:ZDB-GENE-030131-1571]	GO:0001525(angiogenesis);GO:0002040(sprouting angiogenesis);GO:0003779(actin binding);GO:0005515(protein binding);GO:0005737(cytoplasm);GO:0005886(plasma membrane);GO:0007010(cytoskeleton organization);GO:0007275(multicellular organism development);GO:0008360(regulation of cell shape);GO:0016020(membrane);GO:0016043(cellular component organization);GO:0016477(cell migration);GO:0017048(Rho GTPase…	NA	NA	NA
3	ENSDARG00000086762	gsdmea	2.22727	1.71771	0.374789	6.25201e-59	1.73256e-54	gasdermin Ea [Source:ZFIN;Acc:ZDB-GENE-120215-186]	NA	NA	NA	NA
3	ENSDARG00000027529	hmox1a	10.8811	5.37785	1.01673	8.81756e-59	2.44352e-54	heme oxygenase 1a [Source:ZFIN;Acc:ZDB-GENE-030131-3102]	GO:0001666(response to hypoxia);GO:0004392(heme oxygenase (decyclizing) activity);GO:0006788(heme oxidation);GO:0006979(response to oxidative stress);GO:0016020(membrane);GO:0020037(heme binding);GO:0042167(heme catabolic process);GO:0043576(regulation of respiratory gaseous exchange);GO:0046872(metal ion binding);GO:0055072(iron ion homeostasis);GO:0055114(oxidation-reduction process);GO:0071466…	00860(Porphyrin and chlorophyll metabolism);04216(Ferroptosis)	K00510	EC:1.14.14.18
3	ENSDARG00000008735	atp6ap2	4.55181	3.37876	0.429944	1.03589e-58	2.87066e-54	ATPase H+ transporting accessory protein 2 [Source:ZFIN;Acc:ZDB-GENE-040426-1960]	GO:0016020(membrane);GO:0016021(integral component of membrane);GO:0035622(intrahepatic bile duct development);GO:0038023(signaling receptor activity)	NA	NA	NA
3	ENSDARG00000044129	si:ch211-214p16.1	3.11277	1.82751	0.768322	1.3277e-58	3.67931e-54	si:ch211-214p16.1 [Source:NCBI gene;Acc:368901]	NA	NA	NA	NA
3	ENSDARG00000061233	abcc5	0.620857	0.504267	0.300073	1.53954e-58	4.26637e-54	ATP-binding cassette, sub-family C (CFTR/MRP), member 5 [Source:ZFIN;Acc:ZDB-GENE-050517-17]	GO:0000166(nucleotide binding);GO:0005524(ATP binding);GO:0008514(organic anion transmembrane transporter activity);GO:0015711(organic anion transport);GO:0016020(membrane);GO:0016021(integral component of membrane);GO:0016887(ATPase activity);GO:0030218(erythrocyte differentiation);GO:0035351(heme transmembrane transport);GO:0042626(ATPase activity, coupled to transmembrane movement of substance…	02010(ABC transporters)	K05668	NA
3	ENSDARG00000100899	si:ch211-241b2.5	1.05356	0.728106	0.533056	1.67561e-58	4.64344e-54	si:ch211-241b2.5 [Source:ZFIN;Acc:ZDB-GENE-081104-192]	GO:0006955(immune response);GO:0007165(signal transduction);GO:0007166(cell surface receptor signaling pathway);GO:0009897(external side of plasma membrane);GO:0009986(cell surface);GO:0016020(membrane);GO:0016021(integral component of membrane);GO:0031295(T cell costimulation);GO:0042102(positive regulation of T cell proliferation);GO:0042130(negative regulation of T cell proliferation);GO:00712…	NA	NA	NA
3	ENSDARG00000102171	fnip1	1.1355	0.819696	0.470173	4.14854e-58	1.14964e-53	folliculin interacting protein 1 [Source:ZFIN;Acc:ZDB-GENE-030131-3586]	NA	04150(mTOR signaling pathway)	K20400	NA
3	ENSDARG00000037153	atp6ap1b	1.73767	1.34254	0.372184	4.55745e-58	1.26296e-53	ATPase H+ transporting accessory protein 1b [Source:ZFIN;Acc:ZDB-GENE-020423-2]	GO:0003140(determination of left/right asymmetry in lateral mesoderm);GO:0003406(retinal pigment epithelium development);GO:0005886(plasma membrane);GO:0008057(eye pigment granule organization);GO:0015991(ATP hydrolysis coupled proton transport);GO:0030641(regulation of cellular pH);GO:0032438(melanosome organization);GO:0033180(proton-transporting V-type ATPase, V1 domain);GO:0033181(plasma memb…	00190(Oxidative phosphorylation);04142(Lysosome);04145(Phagosome)	K03662	NA
3	ENSDARG00000018174	gnai2a	3.10334	2.43356	0.350752	5.01227e-58	1.389e-53	guanine nucleotide binding protein (G protein), alpha inhibiting activity polypeptide 2a [Source:ZFIN;Acc:ZDB-GENE-030131-8365]	GO:0000166(nucleotide binding);GO:0001664(G protein-coupled receptor binding);GO:0003924(GTPase activity);GO:0005525(GTP binding);GO:0005834(heterotrimeric G-protein complex);GO:0007165(signal transduction);GO:0007186(G protein-coupled receptor signaling pathway);GO:0007188(adenylate cyclase-modulating G protein-coupled receptor signaling pathway);GO:0019001(guanyl nucleotide binding);GO:0031683(…	04261(Adrenergic signaling in cardiomyocytes);04371(Apelin signaling pathway);04540(Gap junction);04914(Progesterone-mediated oocyte maturation);04916(Melanogenesis)	K04630	NA
3	ENSDARG00000009505	prelid3b	3.52553	2.90414	0.279731	1.05835e-57	2.93291e-53	PRELI domain containing 3 [Source:ZFIN;Acc:ZDB-GENE-031002-13]	GO:0005758(mitochondrial intermembrane space);GO:0015914(phospholipid transport);GO:1990050(phosphatidic acid transporter activity)	NA	NA	NA
3	ENSDARG00000045105	foxn2b	0.847989	0.675587	0.327904	1.5841e-57	4.38987e-53	forkhead box N2b [Source:ZFIN;Acc:ZDB-GENE-050417-1]	GO:0003677(DNA binding);GO:0003700(DNA-binding transcription factor activity);GO:0005634(nucleus);GO:0006355(regulation of transcription, DNA-templated);GO:0043565(sequence-specific DNA binding)	NA	K09407	NA
3	ENSDARG00000055493	hic1	1.15285	0.787588	0.549689	2.01448e-57	5.58252e-53	hypermethylated in cancer 1 [Source:ZFIN;Acc:ZDB-GENE-040713-2]	GO:0000122(negative regulation of transcription by RNA polymerase II);GO:0003676(nucleic acid binding);GO:0003677(DNA binding);GO:0003700(DNA-binding transcription factor activity);GO:0005515(protein binding);GO:0005634(nucleus);GO:0006974(cellular response to DNA damage stimulus);GO:0008630(intrinsic apoptotic signaling pathway in response to DNA damage)	NA	NA	NA
3	ENSDARG00000053113	ly75	0.824305	0.668386	0.302497	2.37059e-57	6.56939e-53	lymphocyte antigen 75 [Source:ZFIN;Acc:ZDB-GENE-050309-166]	GO:0004888(transmembrane signaling receptor activity);GO:0008150(biological_process);GO:0016020(membrane);GO:0016021(integral component of membrane)	NA	K06559	NA
3	ENSDARG00000056259	tmem131	1.73462	1.38357	0.326223	2.53709e-57	7.03079e-53	transmembrane protein 131 [Source:ZFIN;Acc:ZDB-GENE-130530-662]	GO:0016020(membrane);GO:0016021(integral component of membrane)	NA	NA	NA
3	ENSDARG00000039931	slc25a33	1.15874	0.944856	0.294386	2.74365e-57	7.60321e-53	solute carrier family 25 (pyrimidine nucleotide carrier), member 33 [Source:ZFIN;Acc:ZDB-GENE-040426-2183]	GO:0005739(mitochondrion);GO:0005743(mitochondrial inner membrane);GO:0015218(pyrimidine nucleotide transmembrane transporter activity);GO:0016020(membrane);GO:0016021(integral component of membrane);GO:0022857(transmembrane transporter activity);GO:0055085(transmembrane transport);GO:1990519(pyrimidine nucleotide import into mitochondrion)	NA	K15116	NA
3	ENSDARG00000068784	vsir	2.81414	2.23415	0.332966	3.41512e-57	9.46398e-53	V-set immunoregulatory receptor [Source:ZFIN;Acc:ZDB-GENE-060929-716]	GO:0003674(molecular_function);GO:0016020(membrane);GO:0016021(integral component of membrane)	04514(Cell adhesion molecules (CAMs))	K23268	NA
3	ENSDARG00000029372	rasa4	0.471292	0.362732	0.377719	4.26445e-57	1.18176e-52	RAS p21 protein activator 4 [Source:ZFIN;Acc:ZDB-GENE-060526-349]	GO:0005096(GTPase activator activity);GO:0005543(phospholipid binding);GO:0007165(signal transduction);GO:0035556(intracellular signal transduction);GO:0043087(regulation of GTPase activity);GO:0043547(positive regulation of GTPase activity);GO:0046580(negative regulation of Ras protein signal transduction);GO:0071277(cellular response to calcium ion)	NA	NA	NA
3	ENSDARG00000004017	spag1a	0.968951	0.790771	0.293163	6.75939e-57	1.87316e-52	sperm associated antigen 1a [Source:ZFIN;Acc:ZDB-GENE-030131-9443]	GO:0005515(protein binding);GO:0005737(cytoplasm);GO:0070286(axonemal dynein complex assembly)	NA	K19870	NA
3	ENSDARG00000099014	fxyd1	1.08824	0.850693	0.355292	6.945e-57	1.9246e-52	FXYD domain containing ion transport regulator 1 (phospholemman) [Source:ZFIN;Acc:ZDB-GENE-050309-14]	GO:0006811(ion transport);GO:0016020(membrane);GO:0016021(integral component of membrane);GO:0017080(sodium channel regulator activity);GO:0043269(regulation of ion transport);GO:0099106(ion channel regulator activity);GO:2000649(regulation of sodium ion transmembrane transporter activity)	NA	K13361	NA
3	ENSDARG00000103716	si:busm1-194e12.11	0.728737	0.528774	0.462749	7.26609e-57	2.01358e-52	si:busm1-194e12.11 [Source:ZFIN;Acc:ZDB-GENE-030616-318]	GO:0006955(immune response);GO:0016020(membrane);GO:0016021(integral component of membrane);GO:0019882(antigen processing and presentation);GO:0042613(MHC class II protein complex)	04145(Phagosome);04514(Cell adhesion molecules (CAMs));04672(Intestinal immune network for IgA production);05168(Herpes simplex virus 1 infection)	K06752	NA
3	ENSDARG00000014914	lamp2	1.03554	0.828174	0.322383	8.67259e-57	2.40335e-52	lysosomal-associated membrane protein 2 [Source:ZFIN;Acc:ZDB-GENE-030729-9]	GO:0005764(lysosome);GO:0005765(lysosomal membrane);GO:0008150(biological_process);GO:0016020(membrane);GO:0016021(integral component of membrane)	NA	NA	NA
3	ENSDARG00000042322	si:dkey-177p2.6	1.82513	1.39893	0.383674	1.34393e-56	3.7243e-52	si:dkey-177p2.6 [Source:ZFIN;Acc:ZDB-GENE-030131-5926]	GO:0003674(molecular_function);GO:0005575(cellular_component);GO:0008150(biological_process)	NA	NA	NA
3	ENSDARG00000104185	AL831726.2	0.661821	0.496939	0.413372	1.49655e-56	4.14723e-52	uncharacterized LOC101882696 [Source:NCBI gene;Acc:101882696]	NA	NA	NA	NA
3	ENSDARG00000027744	gadd45ba	6.31684	3.79176	0.736336	1.8008e-56	4.99039e-52	growth arrest and DNA-damage-inducible, beta a [Source:ZFIN;Acc:ZDB-GENE-040426-1971]	GO:0000185(activation of MAPKKK activity);GO:0001756(somitogenesis);GO:0005634(nucleus);GO:0005737(cytoplasm);GO:0046686(response to cadmium ion);GO:0051597(response to methylmercury);GO:0051726(regulation of cell cycle)	04010(MAPK signaling pathway);04068(FoxO signaling pathway);04110(Cell cycle);04115(p53 signaling pathway);04210(Apoptosis);04218(Cellular senescence)	K04402	NA
3	ENSDARG00000003584	pla2g7	0.635374	0.498688	0.34947	4.72618e-56	1.30972e-51	phospholipase A2, group VII (platelet-activating factor acetylhydrolase, plasma) [Source:ZFIN;Acc:ZDB-GENE-040426-2248]	GO:0003847(1-alkyl-2-acetylglycerophosphocholine esterase activity);GO:0006629(lipid metabolic process);GO:0016042(lipid catabolic process);GO:0016787(hydrolase activity)	00565(Ether lipid metabolism)	K01062	EC:3.1.1.47
3	ENSDARG00000003017	ube2al	3.04881	2.31626	0.396449	7.54993e-56	2.09224e-51	ubiquitin conjugating enzyme E2 A, like [Source:ZFIN;Acc:ZDB-GENE-030131-4195]	GO:0000166(nucleotide binding);GO:0000209(protein polyubiquitination);GO:0000790(nuclear chromatin);GO:0005524(ATP binding);GO:0006281(DNA repair);GO:0016740(transferase activity);GO:0033503(HULC complex);GO:0043161(proteasome-mediated ubiquitin-dependent protein catabolic process);GO:0061631(ubiquitin conjugating enzyme activity)	04120(Ubiquitin mediated proteolysis)	K10573	EC:2.3.2.23
3	ENSDARG00000031681	atp6v0b	2.67675	2.04018	0.391789	7.73074e-56	2.14234e-51	ATPase H+ transporting V0 subunit b [Source:ZFIN;Acc:ZDB-GENE-030131-443]	GO:0006811(ion transport);GO:0015078(proton transmembrane transporter activity);GO:0015991(ATP hydrolysis coupled proton transport);GO:0016020(membrane);GO:0016021(integral component of membrane);GO:0033177(proton-transporting two-sector ATPase complex, proton-transporting domain);GO:0033179(proton-transporting V-type ATPase, V0 domain);GO:0046961(proton-transporting ATPase activity, rotational m…	00190(Oxidative phosphorylation);04142(Lysosome);04145(Phagosome)	K03661	NA
3	ENSDARG00000019033	tmem59	0.852348	0.692014	0.300642	9.07349e-56	2.51444e-51	transmembrane protein 59 [Source:ZFIN;Acc:ZDB-GENE-070912-397]	GO:0016020(membrane);GO:0016021(integral component of membrane)	NA	NA	NA
3	ENSDARG00000058000	cep350	0.940856	0.7696	0.289865	1.18848e-55	3.29352e-51	centrosomal protein 350 [Source:ZFIN;Acc:ZDB-GENE-030131-6975]	GO:0005813(centrosome);GO:0008017(microtubule binding);GO:0034453(microtubule anchoring)	NA	K16768	NA
3	ENSDARG00000056874	lygl1	17.3219	12.2574	0.498942	1.81313e-55	5.02455e-51	lysozyme g-like 1 [Source:ZFIN;Acc:ZDB-GENE-040718-461]	GO:0003796(lysozyme activity);GO:0005575(cellular_component);GO:0008152(metabolic process);GO:0009253(peptidoglycan catabolic process);GO:0016787(hydrolase activity);GO:0016798(hydrolase activity, acting on glycosyl bonds);GO:0016998(cell wall macromolecule catabolic process)	NA	NA	NA
3	ENSDARG00000103271	pla2g15	0.663378	0.536086	0.307368	1.85968e-55	5.15354e-51	phospholipase A2, group XV [Source:ZFIN;Acc:ZDB-GENE-030131-6948]	GO:0006629(lipid metabolic process);GO:0008374(O-acyltransferase activity)	00564(Glycerophospholipid metabolism);04142(Lysosome)	K06129	EC:3.1.1.5
3	ENSDARG00000009779	mcl1a	25.3706	18.4541	0.45922	2.26006e-55	6.26307e-51	MCL1, BCL2 family apoptosis regulator a [Source:ZFIN;Acc:ZDB-GENE-000511-7]	GO:0001894(tissue homeostasis);GO:0005741(mitochondrial outer membrane);GO:0007088(regulation of mitotic nuclear division);GO:0008630(intrinsic apoptotic signaling pathway in response to DNA damage);GO:0016020(membrane);GO:0016021(integral component of membrane);GO:0042803(protein homodimerization activity);GO:0042981(regulation of apoptotic process);GO:0043009(chordate embryonic development);GO:…	04210(Apoptosis)	K02539	NA
3	ENSDARG00000058257	slc39a1	1.00697	0.70506	0.514199	2.36417e-55	6.55159e-51	solute carrier family 39 (zinc transporter), member 1 [Source:ZFIN;Acc:ZDB-GENE-030131-9917]	GO:0005385(zinc ion transmembrane transporter activity);GO:0005886(plasma membrane);GO:0006811(ion transport);GO:0006829(zinc ion transport);GO:0008270(zinc ion binding);GO:0016020(membrane);GO:0016021(integral component of membrane);GO:0030001(metal ion transport);GO:0046873(metal ion transmembrane transporter activity);GO:0055085(transmembrane transport);GO:0071577(zinc ion transmembrane transp…	NA	K14709	NA
3	ENSDARG00000036282	rnaset2	2.79034	1.70405	0.711471	3.04784e-55	8.44616e-51	ribonuclease T2 [Source:ZFIN;Acc:ZDB-GENE-030131-2513]	GO:0003723(RNA binding);GO:0004518(nuclease activity);GO:0004519(endonuclease activity);GO:0004521(endoribonuclease activity);GO:0005576(extracellular region);GO:0005764(lysosome);GO:0005783(endoplasmic reticulum);GO:0005788(endoplasmic reticulum lumen);GO:0006401(RNA catabolic process);GO:0016075(rRNA catabolic process);GO:0016787(hydrolase activity);GO:0033897(ribonuclease T2 activity);GO:00432…	NA	K01166	EC:4.6.1.19
3	ENSDARG00000040111	pi4kb	0.830936	0.670739	0.308986	3.04837e-55	8.44765e-51	phosphatidylinositol 4-kinase, catalytic, beta [Source:ZFIN;Acc:ZDB-GENE-061013-96]	GO:0000166(nucleotide binding);GO:0004430(1-phosphatidylinositol 4-kinase activity);GO:0005524(ATP binding);GO:0005737(cytoplasm);GO:0005739(mitochondrion);GO:0005741(mitochondrial outer membrane);GO:0005783(endoplasmic reticulum);GO:0012505(endomembrane system);GO:0016020(membrane);GO:0016301(kinase activity);GO:0016310(phosphorylation);GO:0016740(transferase activity);GO:0030867(rough endoplasm…	00562(Inositol phosphate metabolism);04070(Phosphatidylinositol signaling system)	K19801	EC:2.7.1.67
3	ENSDARG00000103511	zfand2a	0.799193	0.592659	0.431343	3.52582e-55	9.77074e-51	zinc finger, AN1-type domain 2A [Source:ZFIN;Acc:ZDB-GENE-040426-1596]	GO:0005575(cellular_component);GO:0008270(zinc ion binding);GO:0046872(metal ion binding)	NA	NA	NA
3	ENSDARG00000012953	mob1bb	0.556167	0.433887	0.3582	5.41222e-55	1.49983e-50	MOB kinase activator 1Bb [Source:ZFIN;Acc:ZDB-GENE-050522-58]	GO:0005575(cellular_component);GO:0008150(biological_process)	NA	NA	NA
3	ENSDARG00000039996	xkr8.3	0.620042	0.48242	0.362075	6.40025e-55	1.77364e-50	XK, Kell blood group complex subunit-related family, member 8, tandem duplicate 3 [Source:ZFIN;Acc:ZDB-GENE-041010-107]	GO:0003674(molecular_function);GO:0005886(plasma membrane);GO:0016020(membrane);GO:0016021(integral component of membrane);GO:0043652(engulfment of apoptotic cell);GO:0070782(phosphatidylserine exposure on apoptotic cell surface);GO:1902742(apoptotic process involved in development)	NA	NA	NA
3	ENSDARG00000027222	adgrg1.1	0.90665	0.633423	0.517378	1.63744e-54	4.53768e-50	adhesion G protein-coupled receptor G1 [Source:ZFIN;Acc:ZDB-GENE-030131-3671]	GO:0004888(transmembrane signaling receptor activity);GO:0004930(G protein-coupled receptor activity);GO:0005887(integral component of plasma membrane);GO:0007166(cell surface receptor signaling pathway);GO:0007186(G protein-coupled receptor signaling pathway);GO:0007189(adenylate cyclase-activating G protein-coupled receptor signaling pathway);GO:0014003(oligodendrocyte development);GO:0016020(m…	NA	K08450	NA
3	ENSDARG00000044345	cyfip1	1.42835	1.11314	0.359721	1.77172e-54	4.90978e-50	cytoplasmic FMR1 interacting protein 1 [Source:ZFIN;Acc:ZDB-GENE-030131-8557]	GO:0005737(cytoplasm)	03013(RNA transport);04810(Regulation of actin cytoskeleton)	K05749	NA
3	ENSDARG00000074390	tmem176l.4	1.08032	0.765501	0.496984	2.26828e-54	6.28585e-50	transmembrane protein 176l.4 [Source:ZFIN;Acc:ZDB-GENE-030131-3532]	GO:0016020(membrane);GO:0016021(integral component of membrane)	NA	NA	NA
3	ENSDARG00000063908	mt-co2	155.64	112.365	0.470021	2.64844e-54	7.33935e-50	cytochrome c oxidase II, mitochondrial [Source:ZFIN;Acc:ZDB-GENE-011205-15]	GO:0004129(cytochrome-c oxidase activity);GO:0005507(copper ion binding);GO:0005739(mitochondrion);GO:0005743(mitochondrial inner membrane);GO:0016020(membrane);GO:0016021(integral component of membrane);GO:0016491(oxidoreductase activity);GO:0022900(electron transport chain);GO:0042773(ATP synthesis coupled electron transport);GO:0045277(respiratory chain complex IV);GO:0046872(metal ion binding…	00190(Oxidative phosphorylation);04260(Cardiac muscle contraction)	K02261	NA
3	ENSDARG00000020298	btg2	3.3637	2.43921	0.463632	3.87258e-54	1.07317e-49	B-cell translocation gene 2 [Source:ZFIN;Acc:ZDB-GENE-000210-15]	GO:0005634(nucleus);GO:0005737(cytoplasm);GO:0008285(negative regulation of cell population proliferation);GO:0045930(negative regulation of mitotic cell cycle)	03018(RNA degradation)	K14443	NA
3	ENSDARG00000067713	snx18a	0.845718	0.65245	0.37431	4.09742e-54	1.13548e-49	sorting nexin 18a [Source:NCBI gene;Acc:562372]	GO:0000278(mitotic cell cycle);GO:0005515(protein binding);GO:0015031(protein transport);GO:0016020(membrane);GO:0030659(cytoplasmic vesicle membrane);GO:0031410(cytoplasmic vesicle);GO:0035091(phosphatidylinositol binding)	NA	K17923	NA
3	ENSDARG00000004754	hspa4a	1.08717	0.809338	0.425767	4.26027e-54	1.18061e-49	heat shock protein 4a [Source:ZFIN;Acc:ZDB-GENE-040426-2832]	GO:0000166(nucleotide binding);GO:0005524(ATP binding);GO:0005634(nucleus);GO:0005829(cytosol)	04530(Tight junction)	K09489	NA
3	ENSDARG00000029146	lrp1ab	0.470245	0.363301	0.372247	4.87406e-54	1.3507e-49	low density lipoprotein receptor-related protein 1Ab [Source:ZFIN;Acc:ZDB-GENE-030131-7126]	GO:0005509(calcium ion binding);GO:0005515(protein binding);GO:0016020(membrane);GO:0016021(integral component of membrane);GO:1901342(regulation of vasculature development)	NA	K04550	NA
3	ENSDARG00000056407	irf8	2.25685	1.69205	0.415542	5.47914e-54	1.51838e-49	interferon regulatory factor 8 [Source:ZFIN;Acc:ZDB-GENE-040718-367]	GO:0000981(DNA-binding transcription factor activity, RNA polymerase II-specific);GO:0002376(immune system process);GO:0002573(myeloid leukocyte differentiation);GO:0003700(DNA-binding transcription factor activity);GO:0005515(protein binding);GO:0005634(nucleus);GO:0006355(regulation of transcription, DNA-templated);GO:0006357(regulation of transcription by RNA polymerase II);GO:0014005(microgli…	NA	K10155	NA
3	ENSDARG00000062831	si:ch73-22o12.1	0.838727	0.698638	0.263656	6.6044e-54	1.83021e-49	si:ch73-22o12.1 [Source:ZFIN;Acc:ZDB-GENE-110411-27]	GO:0005911(cell-cell junction);GO:0005913(cell-cell adherens junction);GO:0007155(cell adhesion);GO:0007156(homophilic cell adhesion via plasma membrane adhesion molecules);GO:0007157(heterophilic cell-cell adhesion via plasma membrane cell adhesion molecules);GO:0007286(spermatid development);GO:0016020(membrane);GO:0016021(integral component of membrane);GO:0019062(virion attachment to host cel…	04514(Cell adhesion molecules (CAMs));04520(Adherens junction)	K06531	NA
3	ENSDARG00000019613	ip6k2b	1.41455	1.15981	0.286456	7.91141e-54	2.19241e-49	inositol hexakisphosphate kinase 2b [Source:ZFIN;Acc:ZDB-GENE-040718-85]	GO:0005575(cellular_component);GO:0016301(kinase activity);GO:0016310(phosphorylation);GO:0016740(transferase activity);GO:0032958(inositol phosphate biosynthetic process)	04070(Phosphatidylinositol signaling system)	K07756	EC:2.7.4.21
3	ENSDARG00000023712	mao	0.506787	0.397988	0.348652	2.25324e-53	6.24419e-49	monoamine oxidase [Source:ZFIN;Acc:ZDB-GENE-040329-3]	GO:0005739(mitochondrion);GO:0005741(mitochondrial outer membrane);GO:0006584(catecholamine metabolic process);GO:0008131(primary amine oxidase activity);GO:0016020(membrane);GO:0016021(integral component of membrane);GO:0016491(oxidoreductase activity);GO:0042135(neurotransmitter catabolic process);GO:0042402(cellular biogenic amine catabolic process);GO:0055114(oxidation-reduction process)	00260(Glycine, serine and threonine metabolism);00330(Arginine and proline metabolism);00340(Histidine metabolism);00350(Tyrosine metabolism);00360(Phenylalanine metabolism);00380(Tryptophan metabolism);00982(Drug metabolism - cytochrome P450)	K00274	EC:1.4.3.4
3	ENSDARG00000089787	crebzf	1.2969	1.06632	0.282428	2.4777e-53	6.86621e-49	CREB/ATF bZIP transcription factor [Source:ZFIN;Acc:ZDB-GENE-030131-8015]	GO:0003700(DNA-binding transcription factor activity);GO:0005634(nucleus);GO:0006355(regulation of transcription, DNA-templated);GO:0051090(regulation of DNA-binding transcription factor activity)	NA	K21548	NA
3	ENSDARG00000052330	slc4a2b	0.758345	0.574375	0.400861	2.80951e-53	7.7857e-49	solute carrier family 4 (anion exchanger), member 2b [Source:ZFIN;Acc:ZDB-GENE-030429-14]	GO:0005452(inorganic anion exchanger activity);GO:0005887(integral component of plasma membrane);GO:0006811(ion transport);GO:0006820(anion transport);GO:0008509(anion transmembrane transporter activity);GO:0015301(anion:anion antiporter activity);GO:0015698(inorganic anion transport);GO:0015701(bicarbonate transport);GO:0016020(membrane);GO:0016021(integral component of membrane);GO:0051453(regu…	NA	K13855	NA
3	ENSDARG00000098853	ehd1a	2.59156	1.86593	0.473928	5.13562e-53	1.42318e-48	EH-domain containing 1a [Source:ZFIN;Acc:ZDB-GENE-040426-2518]	GO:0005509(calcium ion binding);GO:0005515(protein binding);GO:0005525(GTP binding);GO:0005575(cellular_component);GO:0005623(cell);GO:0032456(endocytic recycling);GO:0060271(cilium assembly)	04144(Endocytosis)	K12483	NA
3	ENSDARG00000021647	gnai1	2.49251	2.06701	0.270055	1.20409e-52	3.33677e-48	guanine nucleotide binding protein (G protein), alpha inhibiting activity polypeptide 1 [Source:ZFIN;Acc:ZDB-GENE-040426-1310]	GO:0000166(nucleotide binding);GO:0001664(G protein-coupled receptor binding);GO:0003924(GTPase activity);GO:0005525(GTP binding);GO:0005834(heterotrimeric G-protein complex);GO:0007165(signal transduction);GO:0007186(G protein-coupled receptor signaling pathway);GO:0007188(adenylate cyclase-modulating G protein-coupled receptor signaling pathway);GO:0019001(guanyl nucleotide binding);GO:0031683(…	04261(Adrenergic signaling in cardiomyocytes);04371(Apelin signaling pathway);04540(Gap junction);04914(Progesterone-mediated oocyte maturation);04916(Melanogenesis)	K04630	NA
3	ENSDARG00000089372	clk4a	0.843781	0.702732	0.263894	1.33047e-52	3.68699e-48	CDC-like kinase 4a [Source:ZFIN;Acc:ZDB-GENE-030131-576]	GO:0000166(nucleotide binding);GO:0004672(protein kinase activity);GO:0004674(protein serine/threonine kinase activity);GO:0005524(ATP binding);GO:0006468(protein phosphorylation)	NA	K08823	EC:2.7.12.1
3	ENSDARG00000089307	pmaip1	10.8349	6.70996	0.691315	1.39441e-52	3.86419e-48	phorbol-12-myristate-13-acetate-induced protein 1 [Source:ZFIN;Acc:ZDB-GENE-070119-3]	GO:0001836(release of cytochrome c from mitochondria);GO:0005575(cellular_component);GO:0006915(apoptotic process);GO:0006919(activation of cysteine-type endopeptidase activity involved in apoptotic process);GO:0006974(cellular response to DNA damage stimulus);GO:0007088(regulation of mitotic nuclear division);GO:0042981(regulation of apoptotic process);GO:0043065(positive regulation of apoptotic…	04115(p53 signaling pathway);04210(Apoptosis)	K10131	NA
3	ENSDARG00000025428	socs3a	5.06433	3.23744	0.645518	3.03684e-52	8.41568e-48	suppressor of cytokine signaling 3a [Source:ZFIN;Acc:ZDB-GENE-030131-7349]	GO:0005942(phosphatidylinositol 3-kinase complex);GO:0007259(receptor signaling pathway via JAK-STAT);GO:0016567(protein ubiquitination);GO:0031099(regeneration);GO:0035556(intracellular signal transduction);GO:0035677(posterior lateral line neuromast hair cell development);GO:0043066(negative regulation of apoptotic process);GO:0043551(regulation of phosphatidylinositol 3-kinase activity);GO:004…	NA	NA	NA
3	ENSDARG00000043475	TAGAP	2.4878	2.07224	0.26368	4.64375e-52	1.28688e-47	si:ch211-122h15.4 [Source:ZFIN;Acc:ZDB-GENE-121214-340]	GO:0005096(GTPase activator activity);GO:0007165(signal transduction);GO:0043547(positive regulation of GTPase activity)	NA	K20654	NA
3	ENSDARG00000079895	ehbp1l1b	1.61658	1.24984	0.371199	9.01199e-52	2.4974e-47	EH domain binding protein 1-like 1b [Source:ZFIN;Acc:ZDB-GENE-091204-238]	GO:0005515(protein binding)	NA	NA	NA
3	ENSDARG00000012499	per1b	0.658355	0.535004	0.299315	9.68295e-52	2.68334e-47	period circadian clock 1b [Source:ZFIN;Acc:ZDB-GENE-040419-1]	GO:0000122(negative regulation of transcription by RNA polymerase II);GO:0000976(transcription regulatory region sequence-specific DNA binding);GO:0001222(transcription corepressor binding);GO:0005515(protein binding);GO:0005634(nucleus);GO:0005737(cytoplasm);GO:0007601(visual perception);GO:0008134(transcription factor binding);GO:0009266(response to temperature stimulus);GO:0009416(response to …	NA	K21944	NA
3	ENSDARG00000016745	slc35f6	1.58923	1.05329	0.593425	9.75074e-52	2.70213e-47	solute carrier family 35, member F6 [Source:ZFIN;Acc:ZDB-GENE-040718-297]	GO:0005739(mitochondrion);GO:0008284(positive regulation of cell population proliferation);GO:0016020(membrane);GO:0016021(integral component of membrane);GO:0022857(transmembrane transporter activity);GO:0055085(transmembrane transport);GO:1901029(negative regulation of mitochondrial outer membrane permeabilization involved in apoptotic signaling pathway)	NA	NA	NA
3	ENSDARG00000069135	ppp1r15a	0.547701	0.447836	0.290418	1.0555e-51	2.925e-47	protein phosphatase 1, regulatory subunit 15A [Source:ZFIN;Acc:ZDB-GENE-030131-4408]	GO:0000164(protein phosphatase type 1 complex);GO:0005737(cytoplasm);GO:0005783(endoplasmic reticulum);GO:0019888(protein phosphatase regulator activity);GO:0032516(positive regulation of phosphoprotein phosphatase activity);GO:0034976(response to endoplasmic reticulum stress)	NA	NA	NA
3	ENSDARG00000016154	zfp36l1a	0.571052	0.436136	0.388844	1.2473e-51	3.45653e-47	zinc finger protein 36, C3H type-like 1a [Source:ZFIN;Acc:ZDB-GENE-030131-9860]	GO:0003730(mRNA 3'-UTR binding);GO:0005829(cytosol);GO:0046872(metal ion binding);GO:0061158(3'-UTR-mediated mRNA destabilization)	04218(Cellular senescence)	K18753	NA
3	ENSDARG00000080020	il13ra1	0.635546	0.510353	0.316502	1.64544e-51	4.55983e-47	interleukin 13 receptor, alpha 1 [Source:ZFIN;Acc:ZDB-GENE-060503-103]	GO:0016020(membrane);GO:0016021(integral component of membrane)	04060(Cytokine-cytokine receptor interaction)	K05076	NA
3	ENSDARG00000021895	disc1	0.542061	0.428827	0.338059	1.67362e-51	4.63793e-47	DISC1 scaffold protein [Source:ZFIN;Acc:ZDB-GENE-090122-1]	GO:0001755(neural crest cell migration);GO:0007399(nervous system development);GO:0007420(brain development);GO:0010001(glial cell differentiation);GO:0010470(regulation of gastrulation);GO:0021755(eurydendroid cell differentiation);GO:0021778(oligodendrocyte cell fate specification);GO:0021854(hypothalamus development);GO:0033555(multicellular organismal response to stress);GO:0048701(embryonic …	NA	K16534	NA
3	ENSDARG00000045248	h3f3d	9.50337	7.68289	0.30679	3.62183e-51	1.00368e-46	H3 histone, family 3D [Source:ZFIN;Acc:ZDB-GENE-040426-1023]	GO:0000786(nucleosome);GO:0003677(DNA binding);GO:0005634(nucleus);GO:0005694(chromosome);GO:0031492(nucleosomal DNA binding);GO:0046982(protein heterodimerization activity)	NA	K11253	NA
3	ENSDARG00000051768	fhod1	0.952646	0.712319	0.419415	5.17631e-51	1.43446e-46	formin homology 2 domain containing 1 [Source:ZFIN;Acc:ZDB-GENE-110623-4]	GO:0051492(regulation of stress fiber assembly)	NA	NA	NA
3	ENSDARG00000021287	rab7b	0.685121	0.53692	0.35165	7.15291e-51	1.98221e-46	RAB7b, member RAS oncogene family [Source:ZFIN;Acc:ZDB-GENE-180906-1]	GO:0003924(GTPase activity);GO:0005525(GTP binding);GO:0005764(lysosome);GO:0005770(late endosome);GO:0005774(vacuolar membrane);GO:0006886(intracellular protein transport);GO:0008333(endosome to lysosome transport);GO:0032482(Rab protein signal transduction);GO:0045335(phagocytic vesicle);GO:0090385(phagosome-lysosome fusion)	04137(Mitophagy - animal);04140(Autophagy - animal);04144(Endocytosis);04145(Phagosome);05132(Salmonella infection)	K07897	NA
3	ENSDARG00000116047	CU459094.3	5.60861	1.80417	1.63631	1.09647e-50	3.03854e-46	NA	NA	NA	NA	NA
3	ENSDARG00000108953	si:ch211-283g2.2	1.80328	1.1595	0.63712	2.25999e-50	6.26288e-46	si:ch211-283g2.2 [Source:ZFIN;Acc:ZDB-GENE-060526-151]	GO:0030246(carbohydrate binding)	NA	NA	NA
3	ENSDARG00000001897	man2b1	0.785837	0.622788	0.335488	2.78099e-50	7.70669e-46	mannosidase, alpha, class 2B, member 1 [Source:ZFIN;Acc:ZDB-GENE-050327-52]	GO:0003824(catalytic activity);GO:0004559(alpha-mannosidase activity);GO:0005774(vacuolar membrane);GO:0005975(carbohydrate metabolic process);GO:0006013(mannose metabolic process);GO:0006517(protein deglycosylation);GO:0008152(metabolic process);GO:0016787(hydrolase activity);GO:0016798(hydrolase activity, acting on glycosyl bonds);GO:0030246(carbohydrate binding);GO:0046872(metal ion binding)	00511(Other glycan degradation);04142(Lysosome)	K12311	EC:3.2.1.24
3	ENSDARG00000091813	si:dkey-21a6.5	0.663619	0.536288	0.307348	3.11379e-50	8.62894e-46	si:dkey-21a6.5 [Source:ZFIN;Acc:ZDB-GENE-131121-257]	GO:0005515(protein binding);GO:0016020(membrane);GO:0016021(integral component of membrane)	NA	NA	NA
3	ENSDARG00000043923	sox9b	0.644043	0.468049	0.460499	4.85623e-50	1.34576e-45	SRY (sex determining region Y)-box 9b [Source:ZFIN;Acc:ZDB-GENE-001103-2]	GO:0000981(DNA-binding transcription factor activity, RNA polymerase II-specific);GO:0001228(DNA-binding transcription activator activity, RNA polymerase II-specific);GO:0002009(morphogenesis of an epithelium);GO:0003170(heart valve development);GO:0003309(type B pancreatic cell differentiation);GO:0003342(proepicardium development);GO:0003677(DNA binding);GO:0005634(nucleus);GO:0006355(regulatio…	NA	K18435	NA
3	ENSDARG00000104635	mhc2b	0.928117	0.622818	0.575495	5.40484e-50	1.49779e-45	major histocompatibility complex class II integral membrane beta chain gene [Source:ZFIN;Acc:ZDB-GENE-030616-319]	GO:0006955(immune response);GO:0016020(membrane);GO:0016021(integral component of membrane);GO:0019882(antigen processing and presentation);GO:0042613(MHC class II protein complex)	04145(Phagosome);04514(Cell adhesion molecules (CAMs));04672(Intestinal immune network for IgA production);05168(Herpes simplex virus 1 infection)	K06752	NA
3	ENSDARG00000019417	gadd45ga	0.733942	0.519641	0.498149	5.59736e-50	1.55114e-45	growth arrest and DNA-damage-inducible, gamma a [Source:ZFIN;Acc:ZDB-GENE-040426-1882]	GO:0000185(activation of MAPKKK activity);GO:0003674(molecular_function);GO:0005634(nucleus);GO:0005737(cytoplasm);GO:0051726(regulation of cell cycle)	04010(MAPK signaling pathway);04068(FoxO signaling pathway);04110(Cell cycle);04115(p53 signaling pathway);04210(Apoptosis);04218(Cellular senescence)	K04402	NA
3	ENSDARG00000044852	wbp2nl	4.10873	3.12127	0.396557	5.76766e-50	1.59833e-45	WBP2 N-terminal like [Source:ZFIN;Acc:ZDB-GENE-030131-4012]	GO:0003713(transcription coactivator activity);GO:0005634(nucleus);GO:0007343(egg activation);GO:0031490(chromatin DNA binding);GO:0033011(perinuclear theca);GO:0035038(female pronucleus assembly);GO:0035039(male pronucleus assembly);GO:0050699(WW domain binding);GO:1903508(positive regulation of nucleic acid-templated transcription)	NA	K22532	NA
3	ENSDARG00000100461	CABZ01078737.1	1.77345	1.12465	0.657084	7.42733e-50	2.05826e-45	interleukin-1 receptor type 2 [Source:NCBI gene;Acc:101882195]	GO:0016020(membrane);GO:0016021(integral component of membrane)	NA	NA	NA
3	ENSDARG00000095908	sat1a.2	13.8953	11.136	0.319359	8.23004e-50	2.28071e-45	spermidine/spermine N1-acetyltransferase 1a, duplicate 2 [Source:ZFIN;Acc:ZDB-GENE-040704-4]	GO:0004145(diamine N-acetyltransferase activity);GO:0005515(protein binding);GO:0005575(cellular_component);GO:0008080(N-acetyltransferase activity);GO:0016740(transferase activity);GO:0019809(spermidine binding);GO:0032918(spermidine acetylation)	00330(Arginine and proline metabolism);04216(Ferroptosis)	K00657	EC:2.3.1.57
3	ENSDARG00000040158	cdc42l	4.48719	3.61683	0.311086	9.89777e-50	2.74287e-45	cell division cycle 42, like [Source:ZFIN;Acc:ZDB-GENE-030131-6069]	GO:0000166(nucleotide binding);GO:0003924(GTPase activity);GO:0005525(GTP binding);GO:0005622(intracellular);GO:0005737(cytoplasm);GO:0005886(plasma membrane);GO:0005938(cell cortex);GO:0006897(endocytosis);GO:0007015(actin filament organization);GO:0007163(establishment or maintenance of cell polarity);GO:0007264(small GTPase mediated signal transduction);GO:0007266(Rho protein signal transducti…	04010(MAPK signaling pathway);04144(Endocytosis);04370(VEGF signaling pathway);04510(Focal adhesion);04520(Adherens junction);04530(Tight junction);04810(Regulation of actin cytoskeleton);04912(GnRH signaling pathway);04933(AGE-RAGE signaling pathway in diabetic complications);05132(Salmonella infection)	K04393	NA
3	ENSDARG00000087804	tnfrsf11a	1.03391	0.812584	0.347528	1.15948e-49	3.21316e-45	tumor necrosis factor receptor superfamily, member 11a, NFKB activator [Source:ZFIN;Acc:ZDB-GENE-120910-2]	GO:0005515(protein binding);GO:0016020(membrane);GO:0016021(integral component of membrane)	04060(Cytokine-cytokine receptor interaction)	K05147	NA
3	ENSDARG00000043154	ucp2	3.71205	2.60999	0.508173	1.38157e-49	3.82862e-45	uncoupling protein 2 [Source:ZFIN;Acc:ZDB-GENE-990708-8]	GO:0006839(mitochondrial transport);GO:0016020(membrane);GO:0016021(integral component of membrane);GO:0022857(transmembrane transporter activity);GO:0031966(mitochondrial membrane);GO:0055085(transmembrane transport)	NA	K15103	NA
3	ENSDARG00000075963	mhc1uba	9.90917	5.71581	0.793806	2.85084e-49	7.90024e-45	major histocompatibility complex class I UBA [Source:ZFIN;Acc:ZDB-GENE-990415-145]	GO:0005615(extracellular space);GO:0005886(plasma membrane);GO:0006955(immune response);GO:0009897(external side of plasma membrane);GO:0016020(membrane);GO:0016021(integral component of membrane)	NA	NA	NA
3	ENSDARG00000016939	itgb2	1.9554	1.58162	0.306059	4.41434e-49	1.2233e-44	integrin, beta 2 [Source:ZFIN;Acc:ZDB-GENE-110411-4]	GO:0005178(integrin binding);GO:0005925(focal adhesion);GO:0007155(cell adhesion);GO:0007160(cell-matrix adhesion);GO:0007229(integrin-mediated signaling pathway);GO:0008305(integrin complex);GO:0009986(cell surface);GO:0016020(membrane);GO:0016021(integral component of membrane);GO:0016477(cell migration);GO:0033627(cell adhesion mediated by integrin);GO:0038023(signaling receptor activity)	04145(Phagosome);04514(Cell adhesion molecules (CAMs));04810(Regulation of actin cytoskeleton)	K06464	NA
3	ENSDARG00000023394	slc37a2	1.09201	0.793279	0.461083	1.11311e-48	3.08466e-44	solute carrier family 37 (glucose-6-phosphate transporter), member 2 [Source:ZFIN;Acc:ZDB-GENE-040426-1949]	GO:0016020(membrane);GO:0016021(integral component of membrane);GO:0022857(transmembrane transporter activity);GO:0055085(transmembrane transport)	NA	K13783	NA
3	ENSDARG00000012271	tmem206	0.751232	0.61874	0.279925	1.26099e-48	3.49447e-44	transmembrane protein 206 [Source:ZFIN;Acc:ZDB-GENE-040426-1173]	GO:0016020(membrane);GO:0016021(integral component of membrane)	NA	NA	NA
3	ENSDARG00000094210	fthl31	4.00046	2.80195	0.513734	1.28223e-48	3.55331e-44	ferritin, heavy polypeptide-like 31 [Source:ZFIN;Acc:ZDB-GENE-050522-428]	GO:0005623(cell);GO:0006826(iron ion transport);GO:0006879(cellular iron ion homeostasis);GO:0008199(ferric iron binding);GO:0046872(metal ion binding)	NA	NA	NA
3	ENSDARG00000079267	im:7154036	1.39641	1.11598	0.323417	1.33735e-48	3.70605e-44	im:7154036 [Source:ZFIN;Acc:ZDB-GENE-080917-11]	GO:0003674(molecular_function);GO:0005575(cellular_component);GO:0007229(integrin-mediated signaling pathway)	NA	NA	NA
3	ENSDARG00000031302	smap1	1.02036	0.850414	0.262844	1.61077e-48	4.46377e-44	small ArfGAP 1 [Source:ZFIN;Acc:ZDB-GENE-060920-2]	GO:0005096(GTPase activator activity);GO:0043547(positive regulation of GTPase activity);GO:0046872(metal ion binding)	04144(Endocytosis)	K12486	NA
3	ENSDARG00000063330	mgat4a	0.517297	0.423715	0.287899	1.81422e-48	5.02756e-44	alpha-1,3-mannosyl-glycoprotein 4-beta-N-acetylglucosaminyltransferase A [Source:ZFIN;Acc:ZDB-GENE-070912-27]	GO:0016020(membrane);GO:0016021(integral component of membrane)	00510(N-Glycan biosynthesis)	K00738	EC:2.4.1.145
3	ENSDARG00000076058	gba	0.611703	0.47624	0.36114	1.94123e-48	5.37953e-44	glucosidase, beta, acid [Source:ZFIN;Acc:ZDB-GENE-100922-270]	GO:0004348(glucosylceramidase activity);GO:0005623(cell);GO:0006629(lipid metabolic process);GO:0006665(sphingolipid metabolic process);GO:0006680(glucosylceramide catabolic process);GO:0008152(metabolic process);GO:0016787(hydrolase activity);GO:0016798(hydrolase activity, acting on glycosyl bonds);GO:0030278(regulation of ossification);GO:0036268(swimming);GO:0070050(neuron cellular homeostasis)	00511(Other glycan degradation);00600(Sphingolipid metabolism);04142(Lysosome)	K01201	EC:3.2.1.45
3	ENSDARG00000041623	mt2	4.61919	1.80101	1.35884	2.30558e-48	6.38922e-44	metallothionein 2 [Source:ZFIN;Acc:ZDB-GENE-030131-4174]	GO:0001525(angiogenesis);GO:0010038(response to metal ion);GO:0010043(response to zinc ion);GO:0010575(positive regulation of vascular endothelial growth factor production);GO:0046686(response to cadmium ion);GO:0046688(response to copper ion);GO:0046872(metal ion binding);GO:0051597(response to methylmercury);GO:0090050(positive regulation of cell migration involved in sprouting angiogenesis)	NA	K14739	NA
3	ENSDARG00000069090	atp6v0d1	1.5802	1.19424	0.40401	2.87433e-48	7.96534e-44	ATPase H+ transporting V0 subunit d1 [Source:ZFIN;Acc:ZDB-GENE-030131-1531]	GO:0001947(heart looping);GO:0003406(retinal pigment epithelium development);GO:0005765(lysosomal membrane);GO:0005769(early endosome);GO:0005813(centrosome);GO:0006811(ion transport);GO:0006879(cellular iron ion homeostasis);GO:0007034(vacuolar transport);GO:0007035(vacuolar acidification);GO:0008057(eye pigment granule organization);GO:0008553(proton-exporting ATPase activity, phosphorylative m…	00190(Oxidative phosphorylation);04142(Lysosome);04145(Phagosome)	K02146	NA
3	ENSDARG00000056856	tax1bp1b	2.11461	1.74967	0.273307	3.81164e-48	1.05628e-43	Tax1 (human T-cell leukemia virus type I) binding protein 1b [Source:ZFIN;Acc:ZDB-GENE-030131-2872]	GO:0006915(apoptotic process);GO:0046872(metal ion binding)	04137(Mitophagy - animal)	K21347	NA
3	ENSDARG00000099885	trim105	1.2578	0.949133	0.406223	6.0323e-48	1.67167e-43	tripartite motif containing 105 [Source:ZFIN;Acc:ZDB-GENE-060810-140]	GO:0005515(protein binding);GO:0005575(cellular_component);GO:0008150(biological_process);GO:0046872(metal ion binding)	NA	NA	NA
3	ENSDARG00000094451	cfp	4.15836	2.6044	0.675064	8.19643e-48	2.27139e-43	complement factor properdin [Source:ZFIN;Acc:ZDB-GENE-030131-9247]	GO:0006955(immune response)	05168(Herpes simplex virus 1 infection)	K15412	NA
3	ENSDARG00000077726	nocta	1.19654	0.957292	0.321834	8.71222e-48	2.41433e-43	nocturnin a [Source:ZFIN;Acc:ZDB-GENE-050208-306]	GO:0004535(poly(A)-specific ribonuclease activity);GO:0005575(cellular_component);GO:0007623(circadian rhythm);GO:0032922(circadian regulation of gene expression);GO:0090503(RNA phosphodiester bond hydrolysis, exonucleolytic)	NA	K18764	EC:3.1.13.4
3	ENSDARG00000015278	plxnc1	1.00714	0.825085	0.287648	8.85383e-48	2.45357e-43	plexin C1 [Source:ZFIN;Acc:ZDB-GENE-030131-1620]	GO:0002116(semaphorin receptor complex);GO:0005515(protein binding);GO:0005887(integral component of plasma membrane);GO:0007162(negative regulation of cell adhesion);GO:0007165(signal transduction);GO:0008360(regulation of cell shape);GO:0016020(membrane);GO:0016021(integral component of membrane);GO:0017154(semaphorin receptor activity);GO:0030334(regulation of cell migration);GO:0043087(regula…	NA	K06572	NA
3	ENSDARG00000117384	CABZ01084575.1	0.721964	0.587773	0.296668	9.13277e-48	2.53087e-43	NA	NA	NA	NA	NA
3	ENSDARG00000063295	myh9a	2.29732	1.82539	0.331742	2.35853e-47	6.53595e-43	myosin, heavy chain 9a, non-muscle [Source:ZFIN;Acc:ZDB-GENE-030131-5870]	GO:0000166(nucleotide binding);GO:0003094(glomerular filtration);GO:0003774(motor activity);GO:0003779(actin binding);GO:0005515(protein binding);GO:0005524(ATP binding);GO:0016459(myosin complex);GO:0032835(glomerulus development);GO:0032836(glomerular basement membrane development);GO:0051015(actin filament binding);GO:0072015(glomerular visceral epithelial cell development);GO:0072104(glomerul…	04530(Tight junction)	K10352	NA
3	ENSDARG00000008890	ctns	0.543159	0.448621	0.275876	4.01867e-47	1.11365e-42	cystinosin, lysosomal cystine transporter [Source:ZFIN;Acc:ZDB-GENE-050522-352]	GO:0003094(glomerular filtration);GO:0005765(lysosomal membrane);GO:0005774(vacuolar membrane);GO:0015184(L-cystine transmembrane transporter activity);GO:0015811(L-cystine transport);GO:0016020(membrane);GO:0016021(integral component of membrane);GO:0070293(renal absorption)	04142(Lysosome)	K12386	NA
3	ENSDARG00000038518	snap29	0.670431	0.552089	0.280188	6.80072e-47	1.88462e-42	synaptosomal-associated protein 29 [Source:ZFIN;Acc:ZDB-GENE-041111-226]	GO:0005484(SNAP receptor activity);GO:0005886(plasma membrane);GO:0006887(exocytosis);GO:0006906(vesicle fusion);GO:0016082(synaptic vesicle priming);GO:0019905(syntaxin binding);GO:0031201(SNARE complex);GO:0031629(synaptic vesicle fusion to presynaptic active zone membrane);GO:0045202(synapse);GO:0048730(epidermis morphogenesis);GO:0072114(pronephros morphogenesis);GO:0098793(presynapse)	04130(SNARE interactions in vesicular transport);04140(Autophagy - animal)	K08509	NA
3	ENSDARG00000041449	spred1	0.457162	0.372246	0.296449	8.30736e-47	2.30214e-42	sprouty-related, EVH1 domain containing 1 [Source:ZFIN;Acc:ZDB-GENE-040426-2338]	GO:0001945(lymph vessel development);GO:0003674(molecular_function);GO:0007275(multicellular organism development);GO:0009966(regulation of signal transduction);GO:0016020(membrane);GO:0030947(regulation of vascular endothelial growth factor receptor signaling pathway);GO:0048514(blood vessel morphogenesis)	NA	K04703	NA
3	ENSDARG00000032708	arl4cb	0.907516	0.655331	0.469699	8.48102e-47	2.35026e-42	ADP-ribosylation factor-like 4Cb [Source:ZFIN;Acc:ZDB-GENE-040426-2382]	GO:0000166(nucleotide binding);GO:0005525(GTP binding);GO:0005737(cytoplasm);GO:0005886(plasma membrane);GO:0006886(intracellular protein transport);GO:0016192(vesicle-mediated transport)	NA	K07945	NA
3	ENSDARG00000077326	slc45a4	0.83643	0.613508	0.447163	1.01329e-46	2.80804e-42	solute carrier family 45, member 4 [Source:ZFIN;Acc:ZDB-GENE-091230-5]	GO:0008506(sucrose:proton symporter activity);GO:0015770(sucrose transport);GO:0016020(membrane);GO:0016021(integral component of membrane)	NA	K15378	NA
3	ENSDARG00000060248	fgd4b	0.493203	0.397011	0.313004	3.22135e-46	8.92702e-42	FYVE, RhoGEF and PH domain containing 4b [Source:ZFIN;Acc:ZDB-GENE-110421-6]	GO:0005089(Rho guanyl-nucleotide exchange factor activity);GO:0035023(regulation of Rho protein signal transduction);GO:0046872(metal ion binding)	NA	K05723	NA
3	ENSDARG00000059337	tgif1	0.832177	0.662351	0.329295	3.41765e-46	9.471e-42	TGFB-induced factor homeobox 1 [Source:ZFIN;Acc:ZDB-GENE-030131-475]	GO:0003677(DNA binding);GO:0005634(nucleus);GO:0006355(regulation of transcription, DNA-templated);GO:0017015(regulation of transforming growth factor beta receptor signaling pathway);GO:0021797(forebrain anterior/posterior pattern specification);GO:0048385(regulation of retinoic acid receptor signaling pathway);GO:0048854(brain morphogenesis);GO:0070654(sensory epithelium regeneration);GO:007209…	04350(TGF-beta signaling pathway)	K19383	NA
3	ENSDARG00000059883	trpv1	0.831366	0.632307	0.394858	4.62993e-46	1.28304e-41	transient receptor potential cation channel, subfamily V, member 1 [Source:ZFIN;Acc:ZDB-GENE-030912-8]	GO:0005216(ion channel activity);GO:0005262(calcium channel activity);GO:0005515(protein binding);GO:0005887(integral component of plasma membrane);GO:0006811(ion transport);GO:0009408(response to heat);GO:0016020(membrane);GO:0016021(integral component of membrane);GO:0034220(ion transmembrane transport);GO:0040040(thermosensory behavior);GO:0055085(transmembrane transport);GO:0070588(calcium io…	04080(Neuroactive ligand-receptor interaction)	K05222	NA
3	ENSDARG00000076320	ano9a.10	0.631892	0.481205	0.393028	6.79475e-46	1.88296e-41	anoctamin 9a [Source:ZFIN;Acc:ZDB-GENE-071004-46]	GO:0016020(membrane);GO:0016021(integral component of membrane);GO:0061588(calcium activated phospholipid scrambling)	NA	K19503	NA
3	ENSDARG00000006242	ptp4a1	1.09933	0.88957	0.305447	9.31987e-46	2.58272e-41	protein tyrosine phosphatase type IVA, member 1 [Source:ZFIN;Acc:ZDB-GENE-041121-11]	GO:0004725(protein tyrosine phosphatase activity);GO:0005634(nucleus);GO:0005737(cytoplasm);GO:0006470(protein dephosphorylation);GO:0008138(protein tyrosine/serine/threonine phosphatase activity);GO:0016020(membrane);GO:0016021(integral component of membrane);GO:0016311(dephosphorylation);GO:0016791(phosphatase activity);GO:0035335(peptidyl-tyrosine dephosphorylation)	NA	K18041	EC:3.1.3.48
3	ENSDARG00000018179	acvrl1	0.466182	0.36865	0.338644	9.76949e-46	2.70732e-41	activin A receptor like type 1 [Source:ZFIN;Acc:ZDB-GENE-021003-1]	GO:0000166(nucleotide binding);GO:0001568(blood vessel development);GO:0001944(vasculature development);GO:0004672(protein kinase activity);GO:0004674(protein serine/threonine kinase activity);GO:0004675(transmembrane receptor protein serine/threonine kinase activity);GO:0005024(transforming growth factor beta-activated receptor activity);GO:0005025(transforming growth factor beta receptor activi…	NA	NA	NA
3	ENSDARG00000019763	acp5a	0.915529	0.600854	0.607592	1.0748e-45	2.97848e-41	acid phosphatase 5a, tartrate resistant [Source:ZFIN;Acc:ZDB-GENE-040426-2864]	GO:0001503(ossification);GO:0003993(acid phosphatase activity);GO:0008198(ferrous iron binding);GO:0008199(ferric iron binding);GO:0016020(membrane);GO:0016021(integral component of membrane);GO:0016311(dephosphorylation);GO:0016787(hydrolase activity);GO:0045453(bone resorption);GO:0046872(metal ion binding)	00740(Riboflavin metabolism);04142(Lysosome)	K14379	EC:3.1.3.2
3	ENSDARG00000022165	mgst1.2	0.795953	0.640401	0.313708	1.44418e-45	4.00212e-41	microsomal glutathione S-transferase 1.2 [Source:ZFIN;Acc:ZDB-GENE-040704-59]	GO:0004364(glutathione transferase activity);GO:0005739(mitochondrion);GO:0006749(glutathione metabolic process);GO:0016020(membrane);GO:0016021(integral component of membrane);GO:0055114(oxidation-reduction process)	00480(Glutathione metabolism);00980(Metabolism of xenobiotics by cytochrome P450);00982(Drug metabolism - cytochrome P450);00983(Drug metabolism - other enzymes)	K00799	EC:2.5.1.18
3	ENSDARG00000044039	stx11a	3.34937	2.7242	0.298061	1.74627e-45	4.83925e-41	syntaxin 11a [Source:ZFIN;Acc:ZDB-GENE-040426-2564]	GO:0000149(SNARE binding);GO:0005484(SNAP receptor activity);GO:0005794(Golgi apparatus);GO:0005886(plasma membrane);GO:0006886(intracellular protein transport);GO:0006887(exocytosis);GO:0006906(vesicle fusion);GO:0008021(synaptic vesicle);GO:0012505(endomembrane system);GO:0016020(membrane);GO:0016021(integral component of membrane);GO:0016192(vesicle-mediated transport);GO:0031201(SNARE complex…	04130(SNARE interactions in vesicular transport)	K08487	NA
3	ENSDARG00000031647	stat2	2.81427	2.18259	0.366717	3.21716e-45	8.91539e-41	signal transducer and activator of transcription 2 [Source:ZFIN;Acc:ZDB-GENE-080321-1]	GO:0003677(DNA binding);GO:0003700(DNA-binding transcription factor activity);GO:0005634(nucleus);GO:0005737(cytoplasm);GO:0006355(regulation of transcription, DNA-templated);GO:0007165(signal transduction)	NA	NA	NA
3	ENSDARG00000070038	rbp2a	1.04259	0.652557	0.675989	3.42016e-45	9.47793e-41	retinol binding protein 2a, cellular [Source:ZFIN;Acc:ZDB-GENE-020320-2]	GO:0008289(lipid binding)	NA	NA	NA
3	ENSDARG00000099819	sb:cb1058	0.421367	0.332662	0.341018	3.63164e-45	1.0064e-40	sb:cb1058 [Source:ZFIN;Acc:ZDB-GENE-040108-9]	NA	NA	NA	NA
3	ENSDARG00000063040	btbd11b	0.458236	0.372873	0.297408	4.29977e-45	1.19155e-40	BTB (POZ) domain containing 11b [Source:ZFIN;Acc:ZDB-GENE-050419-99]	GO:0005515(protein binding);GO:0046982(protein heterodimerization activity)	NA	K10483	NA
3	ENSDARG00000040118	zgc:113232	0.530403	0.437716	0.277094	5.83893e-45	1.61808e-40	zgc:113232 [Source:ZFIN;Acc:ZDB-GENE-050327-86]	GO:0003674(molecular_function);GO:0005201(extracellular matrix structural constituent);GO:0005615(extracellular space);GO:0030198(extracellular matrix organization);GO:0031012(extracellular matrix)	NA	NA	NA
3	ENSDARG00000101127	map1lc3b	1.77858	1.46028	0.284484	6.37248e-45	1.76594e-40	microtubule-associated protein 1 light chain 3 beta [Source:ZFIN;Acc:ZDB-GENE-030131-1145]	GO:0000045(autophagosome assembly);GO:0000421(autophagosome membrane);GO:0000422(autophagy of mitochondrion);GO:0005737(cytoplasm);GO:0005829(cytosol);GO:0006914(autophagy);GO:0006995(cellular response to nitrogen starvation);GO:0008017(microtubule binding)	04216(Ferroptosis)	K10435	NA
3	ENSDARG00000056480	cpvl	0.952124	0.758643	0.327728	6.9867e-45	1.93615e-40	carboxypeptidase, vitellogenic-like [Source:ZFIN;Acc:ZDB-GENE-031219-2]	GO:0004180(carboxypeptidase activity);GO:0004185(serine-type carboxypeptidase activity);GO:0006508(proteolysis);GO:0051603(proteolysis involved in cellular protein catabolic process)	NA	K09645	EC:3.4.16.-
3	ENSDARG00000052322	tlr5b	1.8821	1.48858	0.338409	9.95241e-45	2.75801e-40	toll-like receptor 5b [Source:ZFIN;Acc:ZDB-GENE-040219-15]	GO:0002253(activation of immune response);GO:0002376(immune system process);GO:0005515(protein binding);GO:0007165(signal transduction);GO:0016020(membrane);GO:0016021(integral component of membrane);GO:0035325(Toll-like receptor binding);GO:0045087(innate immune response);GO:0046982(protein heterodimerization activity)	04620(Toll-like receptor signaling pathway);05132(Salmonella infection)	K10168	NA
3	ENSDARG00000011333	arhgap33	0.426985	0.35656	0.260041	1.02892e-44	2.85135e-40	Rho GTPase activating protein 33 [Source:ZFIN;Acc:ZDB-GENE-121105-12]	GO:0005096(GTPase activator activity);GO:0005515(protein binding);GO:0007165(signal transduction);GO:0007264(small GTPase mediated signal transduction);GO:0015031(protein transport);GO:0035091(phosphatidylinositol binding);GO:0043547(positive regulation of GTPase activity)	NA	K20647	NA
3	ENSDARG00000058734	prdx1	3.51843	2.70914	0.377095	1.30929e-44	3.62831e-40	peroxiredoxin 1 [Source:ZFIN;Acc:ZDB-GENE-050320-35]	GO:0005829(cytosol);GO:0006979(response to oxidative stress);GO:0008379(thioredoxin peroxidase activity);GO:0016209(antioxidant activity);GO:0016491(oxidoreductase activity);GO:0019430(removal of superoxide radicals);GO:0032991(protein-containing complex);GO:0042744(hydrogen peroxide catabolic process);GO:0045321(leukocyte activation);GO:0045454(cell redox homeostasis);GO:0051920(peroxiredoxin ac…	04146(Peroxisome)	K13279	EC:1.11.1.15
3	ENSDARG00000098792	znrf2b	0.606993	0.501738	0.274746	1.38328e-44	3.83334e-40	zinc and ring finger 2b [Source:ZFIN;Acc:ZDB-GENE-060929-24]	GO:0005764(lysosome);GO:0005765(lysosomal membrane);GO:0005768(endosome);GO:0005886(plasma membrane);GO:0010008(endosome membrane);GO:0016020(membrane);GO:0016567(protein ubiquitination);GO:0016740(transferase activity);GO:0030054(cell junction);GO:0042734(presynaptic membrane);GO:0045202(synapse);GO:0046872(metal ion binding)	NA	K10694	EC:2.3.2.27
3	ENSDARG00000045543	atp6v1f	0.894224	0.703267	0.346564	1.59159e-44	4.41061e-40	ATPase H+ transporting V1 subunit F [Source:ZFIN;Acc:ZDB-GENE-040718-259]	GO:0005886(plasma membrane);GO:0006811(ion transport);GO:0015991(ATP hydrolysis coupled proton transport);GO:0016020(membrane);GO:0033180(proton-transporting V-type ATPase, V1 domain);GO:0034220(ion transmembrane transport);GO:0042127(regulation of cell population proliferation);GO:0042625(ATPase coupled ion transmembrane transporter activity);GO:0046961(proton-transporting ATPase activity, rotat…	00190(Oxidative phosphorylation);04145(Phagosome);04150(mTOR signaling pathway)	K02151	NA
3	ENSDARG00000006260	tuba8l4	4.79594	3.69135	0.377668	2.32683e-44	6.44811e-40	tubulin, alpha 8 like 4 [Source:ZFIN;Acc:ZDB-GENE-040426-860]	GO:0000166(nucleotide binding);GO:0000226(microtubule cytoskeleton organization);GO:0000278(mitotic cell cycle);GO:0003924(GTPase activity);GO:0005200(structural constituent of cytoskeleton);GO:0005525(GTP binding);GO:0005737(cytoplasm);GO:0005856(cytoskeleton);GO:0005874(microtubule);GO:0007017(microtubule-based process)	04145(Phagosome);04210(Apoptosis);04530(Tight junction);04540(Gap junction)	K07374	NA
3	ENSDARG00000044532	nr4a2b	0.752539	0.540457	0.477586	2.59042e-44	7.17857e-40	nuclear receptor subfamily 4, group A, member 2b [Source:ZFIN;Acc:ZDB-GENE-040718-103]	GO:0000977(RNA polymerase II regulatory region sequence-specific DNA binding);GO:0000978(RNA polymerase II proximal promoter sequence-specific DNA binding);GO:0001780(neutrophil homeostasis);GO:0003677(DNA binding);GO:0003700(DNA-binding transcription factor activity);GO:0003707(steroid hormone receptor activity);GO:0004879(nuclear receptor activity);GO:0005634(nucleus);GO:0005667(transcription f…	NA	K08558	NA
3	ENSDARG00000060094	ptgis	1.67415	1.1716	0.514943	3.69176e-44	1.02306e-39	prostaglandin I2 (prostacyclin) synthase [Source:ZFIN;Acc:ZDB-GENE-070116-1]	GO:0001516(prostaglandin biosynthetic process);GO:0004497(monooxygenase activity);GO:0005506(iron ion binding);GO:0005783(endoplasmic reticulum);GO:0005789(endoplasmic reticulum membrane);GO:0006629(lipid metabolic process);GO:0006631(fatty acid metabolic process);GO:0006633(fatty acid biosynthetic process);GO:0006693(prostaglandin metabolic process);GO:0008116(prostaglandin-I synthase activity);…	00590(Arachidonic acid metabolism)	K01831	EC:5.3.99.4
3	ENSDARG00000098296	gnsb	0.71588	0.53652	0.416086	4.00278e-44	1.10925e-39	glucosamine (N-acetyl)-6-sulfatase (Sanfilippo disease IIID), b [Source:ZFIN;Acc:ZDB-GENE-030131-5846]	GO:0003824(catalytic activity);GO:0005539(glycosaminoglycan binding);GO:0005764(lysosome);GO:0008449(N-acetylglucosamine-6-sulfatase activity);GO:0008484(sulfuric ester hydrolase activity);GO:0016787(hydrolase activity);GO:0030203(glycosaminoglycan metabolic process);GO:0046872(metal ion binding)	00531(Glycosaminoglycan degradation);04142(Lysosome)	K01137	EC:3.1.6.14
3	ENSDARG00000035519	histh1l	2.40756	1.47165	0.710132	5.5794e-44	1.54616e-39	histone H1 like [Source:ZFIN;Acc:ZDB-GENE-050417-145]	GO:0000786(nucleosome);GO:0003677(DNA binding);GO:0003690(double-stranded DNA binding);GO:0005515(protein binding);GO:0005634(nucleus);GO:0005694(chromosome);GO:0006334(nucleosome assembly);GO:0006355(regulation of transcription, DNA-templated);GO:0016584(nucleosome positioning);GO:0030261(chromosome condensation);GO:0031492(nucleosomal DNA binding);GO:0031936(negative regulation of chromatin sil…	NA	K11275	NA
3	ENSDARG00000015551	fth1a	20.5594	12.7012	0.694827	9.10409e-44	2.52293e-39	ferritin, heavy polypeptide 1a [Source:ZFIN;Acc:ZDB-GENE-000831-2]	GO:0004322(ferroxidase activity);GO:0005506(iron ion binding);GO:0005737(cytoplasm);GO:0006826(iron ion transport);GO:0006879(cellular iron ion homeostasis);GO:0006880(intracellular sequestering of iron ion);GO:0008198(ferrous iron binding);GO:0008199(ferric iron binding);GO:0042802(identical protein binding);GO:0046872(metal ion binding);GO:0055114(oxidation-reduction process)	04216(Ferroptosis);04217(Necroptosis)	K00522	EC:1.16.3.2
3	ENSDARG00000044902	atp2b4	1.77553	1.46358	0.278749	1.01661e-43	2.81723e-39	ATPase plasma membrane Ca2+ transporting 4 [Source:ZFIN;Acc:ZDB-GENE-061027-60]	GO:0000166(nucleotide binding);GO:0005388(calcium-transporting ATPase activity);GO:0005524(ATP binding);GO:0005887(integral component of plasma membrane);GO:0006811(ion transport);GO:0006816(calcium ion transport);GO:0006874(cellular calcium ion homeostasis);GO:0016020(membrane);GO:0016021(integral component of membrane);GO:0016787(hydrolase activity);GO:0030165(PDZ domain binding);GO:0051480(reg…	NA	NA	NA
3	ENSDARG00000051836	si:dkeyp-19e1.3	0.628063	0.514239	0.288471	1.27962e-43	3.5461e-39	si:dkeyp-19e1.3 [Source:ZFIN;Acc:ZDB-GENE-081104-56]	GO:0005096(GTPase activator activity);GO:0005623(cell);GO:0006886(intracellular protein transport);GO:0017137(Rab GTPase binding);GO:0090630(activation of GTPase activity)	NA	K20133	NA
3	ENSDARG00000061223	ogfrl1	1.32802	0.884297	0.58667	1.30804e-43	3.62485e-39	opioid growth factor receptor-like 1 [Source:ZFIN;Acc:ZDB-GENE-061207-32]	GO:0004985(opioid receptor activity);GO:0016020(membrane);GO:0038003(opioid receptor signaling pathway);GO:0038023(signaling receptor activity)	NA	NA	NA
3	ENSDARG00000075666	tsc22d3	1.61409	1.12856	0.516237	2.79468e-43	7.74463e-39	TSC22 domain family, member 3 [Source:ZFIN;Acc:ZDB-GENE-040426-1433]	GO:0003700(DNA-binding transcription factor activity);GO:0006355(regulation of transcription, DNA-templated);GO:0007420(brain development);GO:0009953(dorsal/ventral pattern formation);GO:0030513(positive regulation of BMP signaling pathway)	NA	NA	NA
3	ENSDARG00000079497	tcima	2.35064	1.50805	0.640371	3.42882e-43	9.50196e-39	transcriptional and immune response regulator a [Source:ZFIN;Acc:ZDB-GENE-050320-36]	GO:0002264(endothelial cell activation involved in immune response);GO:0005112(Notch binding);GO:0005575(cellular_component);GO:0005634(nucleus);GO:0005829(cytosol);GO:0008150(biological_process);GO:0045746(negative regulation of Notch signaling pathway)	NA	NA	NA
3	ENSDARG00000087188	nfil3-6	0.859604	0.620053	0.47128	3.75611e-43	1.04089e-38	nuclear factor, interleukin 3 regulated, member 6 [Source:ZFIN;Acc:ZDB-GENE-040704-63]	GO:0003700(DNA-binding transcription factor activity);GO:0005634(nucleus);GO:0006355(regulation of transcription, DNA-templated);GO:0007623(circadian rhythm);GO:0032922(circadian regulation of gene expression)	NA	NA	NA
3	ENSDARG00000041959	cxcr4b	8.80529	5.30127	0.732034	4.29991e-43	1.19159e-38	chemokine (C-X-C motif), receptor 4b [Source:ZFIN;Acc:ZDB-GENE-010614-1]	GO:0001637(G protein-coupled chemoattractant receptor activity);GO:0001667(ameboidal-type cell migration);GO:0001764(neuron migration);GO:0004930(G protein-coupled receptor activity);GO:0004950(chemokine receptor activity);GO:0005886(plasma membrane);GO:0006935(chemotaxis);GO:0006955(immune response);GO:0007165(signal transduction);GO:0007186(G protein-coupled receptor signaling pathway);GO:00072…	04020(Calcium signaling pathway);04060(Cytokine-cytokine receptor interaction);04144(Endocytosis);04672(Intestinal immune network for IgA production);04810(Regulation of actin cytoskeleton)	K04189	NA
3	ENSDARG00000019861	fgl2a	14.7889	9.32724	0.664989	5.19799e-43	1.44047e-38	fibrinogen-like 2a [Source:ZFIN;Acc:ZDB-GENE-030131-9506]	GO:0006508(proteolysis);GO:0008233(peptidase activity)	NA	NA	NA
3	ENSDARG00000015355	fosl1a	2.66351	1.81369	0.554397	5.94146e-43	1.6465e-38	FOS-like antigen 1a [Source:ZFIN;Acc:ZDB-GENE-061207-7]	GO:0000978(RNA polymerase II proximal promoter sequence-specific DNA binding);GO:0003677(DNA binding);GO:0003700(DNA-binding transcription factor activity);GO:0005634(nucleus);GO:0006355(regulation of transcription, DNA-templated);GO:0006357(regulation of transcription by RNA polymerase II)	04310(Wnt signaling pathway)	K04502	NA
3	ENSDARG00000002127	stam	0.824837	0.65667	0.32894	6.39387e-43	1.77187e-38	signal transducing adaptor molecule (SH3 domain and ITAM motif) 1 [Source:ZFIN;Acc:ZDB-GENE-031118-123]	GO:0005515(protein binding);GO:0005623(cell);GO:0006886(intracellular protein transport)	04144(Endocytosis)	K04705	NA
3	ENSDARG00000101785	laptm5	4.76465	3.90101	0.288525	6.68668e-43	1.85301e-38	lysosomal protein transmembrane 5 [Source:ZFIN;Acc:ZDB-GENE-170303-1]	GO:0016020(membrane);GO:0016021(integral component of membrane)	NA	NA	NA
3	ENSDARG00000062933	cmip	5.7879	4.63879	0.319292	8.14346e-43	2.25672e-38	c-Maf inducing protein [Source:ZFIN;Acc:ZDB-GENE-050419-50]	NA	NA	NA	NA
3	ENSDARG00000100947	mafk	0.437252	0.353998	0.304722	8.54111e-43	2.36691e-38	v-maf avian musculoaponeurotic fibrosarcoma oncogene homolog K [Source:ZFIN;Acc:ZDB-GENE-040624-9]	GO:0000976(transcription regulatory region sequence-specific DNA binding);GO:0000978(RNA polymerase II proximal promoter sequence-specific DNA binding);GO:0003677(DNA binding);GO:0003700(DNA-binding transcription factor activity);GO:0005634(nucleus);GO:0005667(transcription factor complex);GO:0006351(transcription, DNA-templated);GO:0006355(regulation of transcription, DNA-templated);GO:0043565(s…	NA	K09037	NA
3	ENSDARG00000078222	aatka	0.450638	0.360408	0.322336	1.03942e-42	2.88045e-38	apoptosis-associated tyrosine kinase a [Source:ZFIN;Acc:ZDB-GENE-100812-4]	GO:0004672(protein kinase activity);GO:0005524(ATP binding);GO:0006468(protein phosphorylation)	NA	K17480	EC:2.7.10.1
3	ENSDARG00000044694	fybb	2.83321	2.32246	0.286786	1.34833e-42	3.73649e-38	FYN binding protein b [Source:ZFIN;Acc:ZDB-GENE-091204-85]	GO:0005515(protein binding);GO:0005886(plasma membrane);GO:0006955(immune response);GO:0007229(integrin-mediated signaling pathway);GO:0015629(actin cytoskeleton);GO:0050852(T cell receptor signaling pathway);GO:0072659(protein localization to plasma membrane)	NA	NA	NA
3	ENSDARG00000033227	lect2l	11.3613	7.04091	0.690288	1.38917e-42	3.84968e-38	leukocyte cell-derived chemotaxin 2 like [Source:ZFIN;Acc:ZDB-GENE-070127-4]	GO:0005737(cytoplasm);GO:0009617(response to bacterium);GO:0044782(cilium organization);GO:0046872(metal ion binding);GO:0060271(cilium assembly)	NA	NA	NA
3	ENSDARG00000070542	mafbb	2.01852	1.24537	0.696721	1.70532e-42	4.72577e-38	v-maf avian musculoaponeurotic fibrosarcoma oncogene homolog Bb [Source:ZFIN;Acc:ZDB-GENE-010605-4]	GO:0000978(RNA polymerase II proximal promoter sequence-specific DNA binding);GO:0003677(DNA binding);GO:0003700(DNA-binding transcription factor activity);GO:0005634(nucleus);GO:0006355(regulation of transcription, DNA-templated);GO:0043565(sequence-specific DNA binding)	NA	NA	NA
3	ENSDARG00000076221	fthl28	3.43494	2.41085	0.510742	2.23854e-42	6.20344e-38	ferritin, heavy polypeptide-like 28 [Source:ZFIN;Acc:ZDB-GENE-030131-7540]	GO:0004322(ferroxidase activity);GO:0005506(iron ion binding);GO:0005737(cytoplasm);GO:0006826(iron ion transport);GO:0006879(cellular iron ion homeostasis);GO:0006880(intracellular sequestering of iron ion);GO:0008198(ferrous iron binding);GO:0008199(ferric iron binding);GO:0042802(identical protein binding);GO:0046872(metal ion binding);GO:0055114(oxidation-reduction process)	NA	NA	NA
3	ENSDARG00000070132	aste1a	1.25452	0.906152	0.469306	2.35751e-42	6.53314e-38	asteroid homolog 1a [Source:ZFIN;Acc:ZDB-GENE-060503-520]	NA	NA	NA	NA
3	ENSDARG00000092310	si:ch211-199g17.2	0.974587	0.80517	0.275499	2.6285e-42	7.28409e-38	si:ch211-199g17.2 [Source:ZFIN;Acc:ZDB-GENE-060503-396]	NA	NA	K19534	NA
3	ENSDARG00000038159	tcf7l1a	0.505609	0.40064	0.335718	3.1746e-42	8.79746e-38	transcription factor 7 like 1a [Source:ZFIN;Acc:ZDB-GENE-980605-30]	GO:0000981(DNA-binding transcription factor activity, RNA polymerase II-specific);GO:0003677(DNA binding);GO:0005515(protein binding);GO:0005634(nucleus);GO:0005667(transcription factor complex);GO:0006355(regulation of transcription, DNA-templated);GO:0006357(regulation of transcription by RNA polymerase II);GO:0007275(multicellular organism development);GO:0007507(heart development);GO:0008013(…	04310(Wnt signaling pathway);04520(Adherens junction);04916(Melanogenesis)	K04490	NA
3	ENSDARG00000076563	rarres3l	0.787725	0.576831	0.449543	3.89772e-42	1.08014e-37	retinoic acid receptor responder 3-like [Source:ZFIN;Acc:ZDB-GENE-040718-368]	GO:0004623(phospholipase A2 activity);GO:0006644(phospholipid metabolic process);GO:0008285(negative regulation of cell population proliferation);GO:0016020(membrane);GO:0016021(integral component of membrane)	00564(Glycerophospholipid metabolism);00565(Ether lipid metabolism);00590(Arachidonic acid metabolism);00591(Linoleic acid metabolism);00592(alpha-Linolenic acid metabolism)	K16817	3.1.1.4;EC:3.1.1.32
3	ENSDARG00000019302	mid1ip1b	4.20778	3.33458	0.335552	4.13978e-42	1.14722e-37	MID1 interacting protein 1b [Source:ZFIN;Acc:ZDB-GENE-040426-1720]	GO:0003674(molecular_function);GO:0005634(nucleus);GO:0005737(cytoplasm);GO:0005856(cytoskeleton);GO:0005874(microtubule);GO:0008150(biological_process)	NA	NA	NA
3	ENSDARG00000005673	f3b	4.83488	2.53049	0.934064	4.28435e-42	1.18728e-37	coagulation factor IIIb [Source:ZFIN;Acc:ZDB-GENE-050417-234]	GO:0001944(vasculature development);GO:0004896(cytokine receptor activity);GO:0005515(protein binding);GO:0005886(plasma membrane);GO:0007596(blood coagulation);GO:0016020(membrane);GO:0016021(integral component of membrane);GO:0019221(cytokine-mediated signaling pathway)	04933(AGE-RAGE signaling pathway in diabetic complications)	K03901	NA
3	ENSDARG00000074060	map3k14a	1.19375	0.920122	0.375599	5.50958e-42	1.52681e-37	mitogen-activated protein kinase kinase kinase 14a [Source:ZFIN;Acc:ZDB-GENE-120215-80]	GO:0004672(protein kinase activity);GO:0004674(protein serine/threonine kinase activity);GO:0005524(ATP binding);GO:0005737(cytoplasm);GO:0006468(protein phosphorylation);GO:0023014(signal transduction by protein phosphorylation);GO:0031098(stress-activated protein kinase signaling cascade);GO:0032147(activation of protein kinase activity)	04010(MAPK signaling pathway);04210(Apoptosis);04625(C-type lectin receptor signaling pathway);04672(Intestinal immune network for IgA production)	K04466	EC:2.7.11.25
3	ENSDARG00000098024	si:dkey-262k9.2	0.470339	0.374144	0.330108	5.55188e-42	1.53854e-37	si:dkey-262k9.2 [Source:ZFIN;Acc:ZDB-GENE-131121-282]	GO:0016020(membrane);GO:0016021(integral component of membrane)	NA	NA	NA
3	ENSDARG00000102632	ubc	12.0881	9.47183	0.351877	5.60907e-42	1.55438e-37	ubiquitin C [Source:ZFIN;Acc:ZDB-GENE-061110-88]	GO:0003674(molecular_function);GO:0005515(protein binding);GO:0005634(nucleus);GO:0005737(cytoplasm);GO:0016567(protein ubiquitination);GO:0019941(modification-dependent protein catabolic process);GO:0031386(protein tag);GO:0031625(ubiquitin protein ligase binding)	03320(PPAR signaling pathway)	K08770	NA
3	ENSDARG00000015623	ada2b	0.762917	0.617343	0.305453	8.06747e-42	2.23566e-37	adenosine deaminase 2b [Source:ZFIN;Acc:ZDB-GENE-041210-77]	GO:0004000(adenosine deaminase activity);GO:0005615(extracellular space);GO:0006154(adenosine catabolic process);GO:0008083(growth factor activity);GO:0010469(regulation of signaling receptor activity);GO:0019239(deaminase activity);GO:0030223(neutrophil differentiation);GO:0046103(inosine biosynthetic process);GO:0060837(blood vessel endothelial cell differentiation)	00230(Purine metabolism)	K19572	EC:3.5.4.4
3	ENSDARG00000095090	tspan37	0.623131	0.513011	0.280545	9.83737e-42	2.72613e-37	tetraspanin 37 [Source:ZFIN;Acc:ZDB-GENE-070912-550]	GO:0005887(integral component of plasma membrane);GO:0007166(cell surface receptor signaling pathway);GO:0016020(membrane);GO:0016021(integral component of membrane)	NA	NA	NA
3	ENSDARG00000015653	tnip1	3.94797	2.89496	0.447565	1.1553e-41	3.20156e-37	TNFAIP3 interacting protein 1 [Source:ZFIN;Acc:ZDB-GENE-070112-1502]	GO:0002755(MyD88-dependent toll-like receptor signaling pathway);GO:0043124(negative regulation of I-kappaB kinase/NF-kappaB signaling);GO:0050727(regulation of inflammatory response);GO:0070373(negative regulation of ERK1 and ERK2 cascade)	NA	NA	NA
3	ENSDARG00000007823	atf3	8.34275	4.87037	0.776492	1.17595e-41	3.25879e-37	activating transcription factor 3 [Source:ZFIN;Acc:ZDB-GENE-040426-728]	GO:0000978(RNA polymerase II proximal promoter sequence-specific DNA binding);GO:0003677(DNA binding);GO:0003700(DNA-binding transcription factor activity);GO:0005634(nucleus);GO:0006355(regulation of transcription, DNA-templated);GO:0006357(regulation of transcription by RNA polymerase II);GO:0009615(response to virus)	NA	K09032	NA
3	ENSDARG00000016200	trib3	1.27246	0.963412	0.401397	1.41768e-41	3.92867e-37	tribbles pseudokinase 3 [Source:ZFIN;Acc:ZDB-GENE-040426-2609]	GO:0001947(heart looping);GO:0003714(transcription corepressor activity);GO:0004672(protein kinase activity);GO:0005524(ATP binding);GO:0005634(nucleus);GO:0006468(protein phosphorylation);GO:0007368(determination of left/right symmetry);GO:0031434(mitogen-activated protein kinase kinase binding);GO:0032436(positive regulation of proteasomal ubiquitin-dependent protein catabolic process);GO:00434…	NA	K19518	NA
3	ENSDARG00000019098	cd82a	0.713732	0.525239	0.442409	3.00788e-41	8.33543e-37	CD82 molecule a [Source:ZFIN;Acc:ZDB-GENE-030131-2818]	GO:0003674(molecular_function);GO:0005887(integral component of plasma membrane);GO:0007166(cell surface receptor signaling pathway);GO:0016020(membrane);GO:0016021(integral component of membrane)	04115(p53 signaling pathway)	K06509	NA
3	ENSDARG00000103522	si:zfos-943e10.1	0.930793	0.75331	0.305217	3.67363e-41	1.01804e-36	si:zfos-943e10.1 [Source:ZFIN;Acc:ZDB-GENE-030131-5694]	GO:0016020(membrane);GO:0016021(integral component of membrane)	NA	NA	NA
3	ENSDARG00000056218	tnika	0.368779	0.300776	0.294066	4.39853e-41	1.21892e-36	TRAF2 and NCK interacting kinase a [Source:ZFIN;Acc:ZDB-GENE-030131-3767]	GO:0000165(MAPK cascade);GO:0004672(protein kinase activity);GO:0004674(protein serine/threonine kinase activity);GO:0005524(ATP binding);GO:0005737(cytoplasm);GO:0006468(protein phosphorylation);GO:0007369(gastrulation);GO:0008360(regulation of cell shape);GO:0023014(signal transduction by protein phosphorylation);GO:0031098(stress-activated protein kinase signaling cascade);GO:0032147(activatio…	NA	K08840	EC:2.7.11.1
3	ENSDARG00000008867	rap1b	3.23574	2.69189	0.265478	5.51194e-41	1.52747e-36	RAP1B, member of RAS oncogene family [Source:ZFIN;Acc:ZDB-GENE-030131-9662]	GO:0000165(MAPK cascade);GO:0000166(nucleotide binding);GO:0000187(activation of MAPK activity);GO:0001756(somitogenesis);GO:0003428(chondrocyte intercalation involved in growth plate cartilage morphogenesis);GO:0003924(GTPase activity);GO:0004708(MAP kinase kinase activity);GO:0005525(GTP binding);GO:0005737(cytoplasm);GO:0005829(cytosol);GO:0005886(plasma membrane);GO:0005911(cell-cell junction…	04010(MAPK signaling pathway);04510(Focal adhesion)	K07836	NA
3	ENSDARG00000017121	mafba	2.95384	2.01068	0.554906	9.84652e-41	2.72867e-36	v-maf avian musculoaponeurotic fibrosarcoma oncogene homolog Ba [Source:ZFIN;Acc:ZDB-GENE-980526-515]	GO:0000978(RNA polymerase II proximal promoter sequence-specific DNA binding);GO:0001946(lymphangiogenesis);GO:0003677(DNA binding);GO:0003700(DNA-binding transcription factor activity);GO:0005634(nucleus);GO:0006355(regulation of transcription, DNA-templated);GO:0009880(embryonic pattern specification);GO:0009952(anterior/posterior pattern specification);GO:0021571(rhombomere 5 development);GO:0…	NA	K09036	NA
3	ENSDARG00000075163	cxcl20	1.31495	0.836559	0.652463	1.14565e-40	3.17482e-36	chemokine (C-X-C motif) ligand 20 [Source:ZFIN;Acc:ZDB-GENE-111004-2]	GO:0005576(extracellular region);GO:0005615(extracellular space);GO:0006935(chemotaxis);GO:0006952(defense response);GO:0006954(inflammatory response);GO:0006955(immune response);GO:0008009(chemokine activity);GO:0030593(neutrophil chemotaxis);GO:0030595(leukocyte chemotaxis);GO:0061844(antimicrobial humoral immune response mediated by antimicrobial peptide);GO:0070098(chemokine-mediated signalin…	NA	NA	NA
3	ENSDARG00000035514	adam28	0.591796	0.457584	0.371063	3.13309e-40	8.68243e-36	ADAM metallopeptidase domain 28 [Source:ZFIN;Acc:ZDB-GENE-060929-532]	GO:0004222(metalloendopeptidase activity);GO:0006508(proteolysis);GO:0008237(metallopeptidase activity);GO:0016020(membrane);GO:0016021(integral component of membrane)	NA	NA	NA
3	ENSDARG00000075793	prex1	0.830241	0.68142	0.284985	3.29261e-40	9.12449e-36	phosphatidylinositol-3,4,5-trisphosphate-dependent Rac exchange factor 1 [Source:ZFIN;Acc:ZDB-GENE-030131-1428]	GO:0005085(guanyl-nucleotide exchange factor activity);GO:0005089(Rho guanyl-nucleotide exchange factor activity);GO:0005515(protein binding);GO:0005886(plasma membrane);GO:0007186(G protein-coupled receptor signaling pathway);GO:0030676(Rac guanyl-nucleotide exchange factor activity);GO:0035023(regulation of Rho protein signal transduction);GO:0035556(intracellular signal transduction);GO:003809…	NA	NA	NA
3	ENSDARG00000040251	ctsk	1.96162	1.2892	0.605568	5.73368e-40	1.58892e-35	cathepsin K [Source:ZFIN;Acc:ZDB-GENE-001205-4]	GO:0004197(cysteine-type endopeptidase activity);GO:0005615(extracellular space);GO:0005764(lysosome);GO:0006508(proteolysis);GO:0008233(peptidase activity);GO:0008234(cysteine-type peptidase activity);GO:0009612(response to mechanical stimulus);GO:0016787(hydrolase activity);GO:0051216(cartilage development);GO:0051603(proteolysis involved in cellular protein catabolic process);GO:0060348(bone d…	04142(Lysosome);04210(Apoptosis);04620(Toll-like receptor signaling pathway)	K01371	EC:3.4.22.38
3	ENSDARG00000029018	cdkn1ba	1.08153	0.88243	0.293516	7.85279e-40	2.17617e-35	cyclin-dependent kinase inhibitor 1Ba [Source:ZFIN;Acc:ZDB-GENE-040812-3]	GO:0000082(G1/S transition of mitotic cell cycle);GO:0004861(cyclin-dependent protein serine/threonine kinase inhibitor activity);GO:0005634(nucleus);GO:0005737(cytoplasm);GO:0007050(cell cycle arrest);GO:0008285(negative regulation of cell population proliferation);GO:0042127(regulation of cell population proliferation);GO:0042326(negative regulation of phosphorylation);GO:0045736(negative regul…	04012(ErbB signaling pathway);04068(FoxO signaling pathway);04110(Cell cycle);04933(AGE-RAGE signaling pathway in diabetic complications)	K06624	NA
3	ENSDARG00000101914	metrnla	0.638517	0.50729	0.331915	1.00935e-39	2.79712e-35	meteorin like, glial cell differentiation regulator a [Source:ZFIN;Acc:ZDB-GENE-040426-1917]	GO:0009409(response to cold);GO:0014850(response to muscle activity);GO:0050728(negative regulation of inflammatory response);GO:0090336(positive regulation of brown fat cell differentiation)	NA	NA	NA
3	ENSDARG00000111939	atf4a	5.75907	4.55726	0.337669	1.06599e-39	2.95408e-35	activating transcription factor 4a [Source:ZFIN;Acc:ZDB-GENE-040426-2340]	GO:0000977(RNA polymerase II regulatory region sequence-specific DNA binding);GO:0000981(DNA-binding transcription factor activity, RNA polymerase II-specific);GO:0003677(DNA binding);GO:0003700(DNA-binding transcription factor activity);GO:0005634(nucleus);GO:0005737(cytoplasm);GO:0005886(plasma membrane);GO:0006355(regulation of transcription, DNA-templated);GO:0006357(regulation of transcripti…	04010(MAPK signaling pathway);04137(Mitophagy - animal);04141(Protein processing in endoplasmic reticulum);04210(Apoptosis);04261(Adrenergic signaling in cardiomyocytes);04912(GnRH signaling pathway)	K04374	NA
3	ENSDARG00000000631	ptpn4a	0.566963	0.468955	0.273805	2.8943e-39	8.02069e-35	protein tyrosine phosphatase, non-receptor type 4a [Source:ZFIN;Acc:ZDB-GENE-030616-449]	GO:0004721(phosphoprotein phosphatase activity);GO:0004725(protein tyrosine phosphatase activity);GO:0005515(protein binding);GO:0005737(cytoplasm);GO:0005856(cytoskeleton);GO:0006470(protein dephosphorylation);GO:0008092(cytoskeletal protein binding);GO:0016311(dephosphorylation);GO:0016787(hydrolase activity);GO:0016791(phosphatase activity);GO:0035335(peptidyl-tyrosine dephosphorylation)	NA	K18037	EC:3.1.3.48
3	ENSDARG00000092653	si:dkey-1h24.6	0.381025	0.312414	0.286429	3.1595e-39	8.75561e-35	si:dkey-1h24.6 [Source:ZFIN;Acc:ZDB-GENE-100922-103]	GO:0016020(membrane);GO:0016021(integral component of membrane);GO:0042129(regulation of T cell proliferation)	NA	NA	NA
3	ENSDARG00000022772	si:ch211-106a19.1	0.463872	0.371677	0.319679	3.76175e-39	1.04246e-34	si:ch211-106a19.1 [Source:ZFIN;Acc:ZDB-GENE-060526-3]	GO:0005829(cytosol);GO:0005886(plasma membrane);GO:0006869(lipid transport);GO:0008289(lipid binding);GO:0015248(sterol transporter activity);GO:0015485(cholesterol binding);GO:0015918(sterol transport);GO:0016020(membrane);GO:0032934(sterol binding);GO:0043231(intracellular membrane-bounded organelle);GO:0097038(perinuclear endoplasmic reticulum)	NA	K20462	NA
3	ENSDARG00000070318	arl8bb	0.416766	0.346917	0.264647	3.88359e-39	1.07622e-34	ADP-ribosylation factor-like 8Bb [Source:ZFIN;Acc:ZDB-GENE-080516-10]	GO:0000166(nucleotide binding);GO:0005525(GTP binding);GO:0005765(lysosomal membrane);GO:0005774(vacuolar membrane)	NA	NA	NA
3	ENSDARG00000062082	hipk3b	0.51775	0.428769	0.272058	4.53404e-39	1.25647e-34	homeodomain interacting protein kinase 3b [Source:ZFIN;Acc:ZDB-GENE-030131-82]	GO:0004672(protein kinase activity);GO:0005524(ATP binding);GO:0006468(protein phosphorylation)	04218(Cellular senescence)	K08826	EC:2.7.11.1
3	ENSDARG00000092731	mhc1uka	0.90541	0.73422	0.302359	5.29558e-39	1.46751e-34	major histocompatibility complex class I UKA [Source:ZFIN;Acc:ZDB-GENE-060825-152]	GO:0005615(extracellular space);GO:0005886(plasma membrane);GO:0006955(immune response);GO:0009897(external side of plasma membrane);GO:0016020(membrane);GO:0016021(integral component of membrane)	NA	NA	NA
3	ENSDARG00000004378	yrk	0.630681	0.523605	0.26843	6.073e-39	1.68295e-34	Yes-related kinase [Source:ZFIN;Acc:ZDB-GENE-030131-9517]	GO:0000166(nucleotide binding);GO:0004672(protein kinase activity);GO:0004713(protein tyrosine kinase activity);GO:0004715(non-membrane spanning protein tyrosine kinase activity);GO:0005102(signaling receptor binding);GO:0005515(protein binding);GO:0005524(ATP binding);GO:0006468(protein phosphorylation);GO:0007169(transmembrane receptor protein tyrosine kinase signaling pathway);GO:0016301(kinas…	NA	K17511	EC:2.7.10.2
3		NC-002333.17	96.0087	70.9433	0.436498	6.65335e-39	1.84378e-34	NA	NA	NA	NA	NA
3	ENSDARG00000086753	gb:bc139872	1.50076	1.23581	0.280233	6.83788e-39	1.89491e-34	expressed sequence BC139872 [Source:ZFIN;Acc:ZDB-GENE-111013-4]	NA	NA	NA	NA
3	ENSDARG00000042927	mapre1a	1.69484	1.37723	0.299378	1.30743e-38	3.62316e-34	microtubule-associated protein, RP/EB family, member 1a [Source:ZFIN;Acc:ZDB-GENE-030131-6067]	GO:0005515(protein binding);GO:0005815(microtubule organizing center);GO:0005874(microtubule);GO:0005881(cytoplasmic microtubule);GO:0008017(microtubule binding);GO:0031110(regulation of microtubule polymerization or depolymerization);GO:0035371(microtubule plus-end);GO:0035372(protein localization to microtubule);GO:0051010(microtubule plus-end binding);GO:0051225(spindle assembly);GO:0051233(sp…	NA	K10436	NA
3	ENSDARG00000053542	kctd12.2	1.2441	0.925881	0.426204	1.30801e-38	3.62477e-34	potassium channel tetramerisation domain containing 12.2 [Source:ZFIN;Acc:ZDB-GENE-060117-4]	GO:0005515(protein binding);GO:0021986(habenula development);GO:0048814(regulation of dendrite morphogenesis);GO:0051260(protein homooligomerization)	NA	K21918	NA
3	ENSDARG00000071004	abhd12	0.989019	0.750619	0.397917	1.45043e-38	4.01944e-34	abhydrolase domain containing 12 [Source:ZFIN;Acc:ZDB-GENE-060929-268]	GO:0010842(retina layer formation);GO:0016020(membrane);GO:0016021(integral component of membrane);GO:0016787(hydrolase activity);GO:0036269(swimming behavior);GO:0042552(myelination);GO:0043010(camera-type eye development);GO:0046464(acylglycerol catabolic process);GO:0047372(acylglycerol lipase activity);GO:0048899(anterior lateral line development);GO:0048919(posterior lateral line neuromast d…	NA	K13704	EC:3.1.1.23
3	ENSDARG00000078363	mcoln3a	1.2123	0.950743	0.350617	2.55599e-38	7.08315e-34	mucolipin 3a [Source:ZFIN;Acc:ZDB-GENE-121116-4]	GO:0005261(cation channel activity);GO:0005765(lysosomal membrane);GO:0005886(plasma membrane);GO:0016020(membrane);GO:0016021(integral component of membrane);GO:0034220(ion transmembrane transport);GO:0051209(release of sequestered calcium ion into cytosol);GO:0072345(NAADP-sensitive calcium-release channel activity);GO:0098655(cation transmembrane transport)	NA	K04994	NA
3	ENSDARG00000031776	fthl27	125.32	84.9831	0.560368	2.62301e-38	7.26888e-34	ferritin, heavy polypeptide-like 27 [Source:ZFIN;Acc:ZDB-GENE-040718-72]	GO:0004322(ferroxidase activity);GO:0005506(iron ion binding);GO:0005737(cytoplasm);GO:0006826(iron ion transport);GO:0006879(cellular iron ion homeostasis);GO:0006880(intracellular sequestering of iron ion);GO:0008198(ferrous iron binding);GO:0008199(ferric iron binding);GO:0042802(identical protein binding);GO:0046872(metal ion binding);GO:0055114(oxidation-reduction process)	04216(Ferroptosis);04217(Necroptosis)	K00522	EC:1.16.3.2
3	ENSDARG00000045453	f13a1a.1	0.492827	0.374302	0.396877	3.03922e-38	8.42228e-34	coagulation factor XIII, A1 polypeptide a, tandem duplicate 1 [Source:ZFIN;Acc:ZDB-GENE-060929-1250]	GO:0003810(protein-glutamine gamma-glutamyltransferase activity);GO:0005575(cellular_component);GO:0018149(peptide cross-linking);GO:0072378(blood coagulation, fibrin clot formation)	NA	NA	NA
3	ENSDARG00000098635	irf2bp2b	0.5601	0.466471	0.263894	5.11618e-38	1.4178e-33	interferon regulatory factor 2 binding protein 2b [Source:ZFIN;Acc:ZDB-GENE-040426-2574]	NA	NA	K22383	NA
3	ENSDARG00000036147	ano5b	0.445487	0.370136	0.267329	5.21485e-38	1.44514e-33	anoctamin 5b [Source:ZFIN;Acc:ZDB-GENE-061215-108]	GO:0016020(membrane);GO:0016021(integral component of membrane);GO:0046983(protein dimerization activity)	NA	K19480	NA
3	ENSDARG00000059054	pdk2b	0.695357	0.567269	0.293721	6.06811e-38	1.68159e-33	pyruvate dehydrogenase kinase, isozyme 2b [Source:ZFIN;Acc:ZDB-GENE-040426-939]	GO:0004672(protein kinase activity);GO:0005575(cellular_component);GO:0006468(protein phosphorylation)	NA	K00898	EC:2.7.11.2
3	ENSDARG00000099954	plekhm1	0.608492	0.488903	0.315688	9.38883e-38	2.60183e-33	pleckstrin homology domain containing, family M (with RUN domain) member 1 [Source:ZFIN;Acc:ZDB-GENE-030131-2752]	NA	NA	K23282	NA
3	ENSDARG00000055759	efhd2	1.8143	1.42971	0.343689	9.86545e-38	2.73391e-33	EF-hand domain family, member D2 [Source:ZFIN;Acc:ZDB-GENE-060531-152]	GO:0005509(calcium ion binding)	NA	NA	NA
3	ENSDARG00000094578	epsti1	0.780027	0.62886	0.310786	1.99705e-37	5.53424e-33	epithelial stromal interaction 1 [Source:ZFIN;Acc:ZDB-GENE-081104-172]	GO:0005515(protein binding)	NA	NA	NA
3	ENSDARG00000089569	pstpip2	0.642976	0.510063	0.33409	2.14005e-37	5.9305e-33	proline-serine-threonine phosphatase interacting protein 2 [Source:ZFIN;Acc:ZDB-GENE-091204-90]	GO:0003779(actin binding);GO:0005737(cytoplasm);GO:0005856(cytoskeleton);GO:0005884(actin filament);GO:0005886(plasma membrane);GO:0007010(cytoskeleton organization);GO:0008092(cytoskeletal protein binding);GO:0016477(cell migration);GO:0030041(actin filament polymerization);GO:0051015(actin filament binding)	NA	K20124	NA
3	ENSDARG00000007018	ms4a17a.6	1.98927	1.61772	0.298277	2.2125e-37	6.13127e-33	membrane-spanning 4-domains, subfamily A, member 17A.6 [Source:ZFIN;Acc:ZDB-GENE-070209-265]	GO:0016020(membrane);GO:0016021(integral component of membrane)	NA	K22190	NA
3	ENSDARG00000010070	adam9	0.517679	0.430775	0.265123	2.23204e-37	6.18544e-33	ADAM metallopeptidase domain 9 [Source:ZFIN;Acc:ZDB-GENE-040912-127]	GO:0004222(metalloendopeptidase activity);GO:0006508(proteolysis);GO:0008237(metallopeptidase activity);GO:0016020(membrane);GO:0016021(integral component of membrane)	NA	NA	NA
3	ENSDARG00000090783	mfap4	8.14408	4.98792	0.707313	2.24187e-37	6.21268e-33	microfibril associated protein 4 [Source:ZFIN;Acc:ZDB-GENE-040426-2246]	GO:0005575(cellular_component)	NA	NA	NA
3	ENSDARG00000038668	gbp1	2.13575	1.39612	0.613326	2.35253e-37	6.51932e-33	guanylate binding protein 1 [Source:ZFIN;Acc:ZDB-GENE-040718-32]	GO:0000166(nucleotide binding);GO:0003924(GTPase activity);GO:0005525(GTP binding)	04621(NOD-like receptor signaling pathway)	K20899	NA
3	ENSDARG00000045486	pawr	0.438321	0.357526	0.29394	2.65384e-37	7.35432e-33	PRKC, apoptosis, WT1, regulator [Source:ZFIN;Acc:ZDB-GENE-041010-108]	GO:0005737(cytoplasm);GO:0005884(actin filament);GO:0006915(apoptotic process);GO:0043065(positive regulation of apoptotic process);GO:0043114(regulation of vascular permeability)	NA	NA	NA
3	ENSDARG00000004094	acsbg2	0.571669	0.471733	0.27721	2.78322e-37	7.71286e-33	acyl-CoA synthetase bubblegum family member 2 [Source:ZFIN;Acc:ZDB-GENE-030131-7099]	GO:0003824(catalytic activity)	00061(Fatty acid biosynthesis);00071(Fatty acid degradation);03320(PPAR signaling pathway);04920(Adipocytokine signaling pathway)	K15013	EC:6.2.1.3
3	ENSDARG00000111612	mapkapk3	0.817024	0.664315	0.298511	5.1847e-37	1.43678e-32	mitogen-activated protein kinase-activated protein kinase 3 [Source:ZFIN;Acc:ZDB-GENE-061215-124]	GO:0000166(nucleotide binding);GO:0004672(protein kinase activity);GO:0004674(protein serine/threonine kinase activity);GO:0004683(calmodulin-dependent protein kinase activity);GO:0005516(calmodulin binding);GO:0005524(ATP binding);GO:0005634(nucleus);GO:0005737(cytoplasm);GO:0006468(protein phosphorylation);GO:0009931(calcium-dependent protein serine/threonine kinase activity);GO:0018105(peptidy…	04010(MAPK signaling pathway);04370(VEGF signaling pathway)	K04444	EC:2.7.11.1
3	ENSDARG00000002509	zgc:153911	1.27799	0.821799	0.637015	8.0171e-37	2.2217e-32	zgc:153911 [Source:ZFIN;Acc:ZDB-GENE-061013-174]	GO:0003674(molecular_function);GO:0005102(signaling receptor binding);GO:0008150(biological_process);GO:0009897(external side of plasma membrane);GO:0016020(membrane);GO:0016021(integral component of membrane);GO:0050776(regulation of immune response);GO:0050852(T cell receptor signaling pathway)	NA	NA	NA
3	ENSDARG00000058731	slc2a6	6.56938	5.31069	0.306857	1.11703e-36	3.09551e-32	solute carrier family 2 (facilitated glucose transporter), member 6 [Source:ZFIN;Acc:ZDB-GENE-081104-301]	GO:0005215(transporter activity);GO:0005351(carbohydrate:proton symporter activity);GO:0005887(integral component of plasma membrane);GO:0016020(membrane);GO:0016021(integral component of membrane);GO:0022857(transmembrane transporter activity);GO:0034219(carbohydrate transmembrane transport);GO:0055056(D-glucose transmembrane transporter activity);GO:0055085(transmembrane transport);GO:1902600(p…	NA	K08144	NA
3	ENSDARG00000054447	slc29a1b	0.525756	0.418264	0.32998	1.35366e-36	3.75128e-32	solute carrier family 29 (equilibrative nucleoside transporter), member 1b [Source:ZFIN;Acc:ZDB-GENE-130415-4]	GO:0005337(nucleoside transmembrane transporter activity);GO:0005886(plasma membrane);GO:0005887(integral component of plasma membrane);GO:0015858(nucleoside transport);GO:0015862(uridine transport);GO:0016020(membrane);GO:0016021(integral component of membrane);GO:1901642(nucleoside transmembrane transport)	NA	K15014	NA
3	ENSDARG00000008413	atp11a	0.375107	0.305561	0.295843	5.3687e-36	1.48777e-31	ATPase phospholipid transporting 11A [Source:ZFIN;Acc:ZDB-GENE-090311-52]	GO:0000166(nucleotide binding);GO:0000287(magnesium ion binding);GO:0004012(phospholipid-translocating ATPase activity);GO:0005524(ATP binding);GO:0005783(endoplasmic reticulum);GO:0005802(trans-Golgi network);GO:0005886(plasma membrane);GO:0015914(phospholipid transport);GO:0016020(membrane);GO:0016021(integral component of membrane);GO:0045332(phospholipid translocation);GO:0055037(recycling en…	NA	K01530	EC:7.6.2.1
3	ENSDARG00000006094	igf2r	0.522315	0.435952	0.260752	5.76856e-36	1.59858e-31	insulin-like growth factor 2 receptor [Source:ZFIN;Acc:ZDB-GENE-041014-300]	GO:0001965(G-protein alpha-subunit binding);GO:0001972(retinoic acid binding);GO:0005520(insulin-like growth factor binding);GO:0005537(mannose binding);GO:0005641(nuclear envelope lumen);GO:0005769(early endosome);GO:0005770(late endosome);GO:0005802(trans-Golgi network);GO:0005886(plasma membrane);GO:0006892(post-Golgi vesicle-mediated transport);GO:0007041(lysosomal transport);GO:0016020(membr…	04142(Lysosome);04144(Endocytosis)	K06564	NA
3	ENSDARG00000041691	bhlhe41	0.611605	0.453642	0.431047	1.54569e-35	4.28341e-31	basic helix-loop-helix family, member e41 [Source:ZFIN;Acc:ZDB-GENE-050419-146]	GO:0000977(RNA polymerase II regulatory region sequence-specific DNA binding);GO:0001756(somitogenesis);GO:0003677(DNA binding);GO:0003714(transcription corepressor activity);GO:0005634(nucleus);GO:0006355(regulation of transcription, DNA-templated);GO:0007219(Notch signaling pathway);GO:0008134(transcription factor binding);GO:0009409(response to cold);GO:0030154(cell differentiation);GO:0030431…	NA	K03730	NA
3	ENSDARG00000117338	FP067442.1	0.492282	0.377374	0.38349	1.98255e-35	5.49404e-31	NA	NA	NA	NA	NA
3	ENSDARG00000095533	si:ch211-198c19.3	2.00729	1.21434	0.725079	3.84948e-35	1.06677e-30	si:ch211-198c19.3 [Source:ZFIN;Acc:ZDB-GENE-100922-226]	GO:0016020(membrane);GO:0016021(integral component of membrane)	NA	NA	NA
3	ENSDARG00000022315	atp6v1g1	6.0994	4.72773	0.36752	3.96738e-35	1.09944e-30	ATPase H+ transporting V1 subunit G1 [Source:ZFIN;Acc:ZDB-GENE-030131-6965]	GO:0006811(ion transport);GO:0008553(proton-exporting ATPase activity, phosphorylative mechanism);GO:0016471(vacuolar proton-transporting V-type ATPase complex);GO:0042626(ATPase activity, coupled to transmembrane movement of substances);GO:1902600(proton transmembrane transport)	00190(Oxidative phosphorylation);04145(Phagosome);04150(mTOR signaling pathway)	K02152	NA
3	ENSDARG00000076573	si:dkey-88j15.3	2.42907	1.3636	0.832986	4.26165e-35	1.18099e-30	si:dkey-88j15.3 [Source:ZFIN;Acc:ZDB-GENE-100922-28]	GO:0005525(GTP binding)	NA	NA	NA
3	ENSDARG00000105147	osbpl1a	0.354434	0.291505	0.281997	4.44987e-35	1.23315e-30	oxysterol binding protein-like 1A [Source:ZFIN;Acc:ZDB-GENE-050208-657]	GO:0005515(protein binding);GO:0005829(cytosol);GO:0006869(lipid transport);GO:0008289(lipid binding);GO:0015248(sterol transporter activity);GO:0015485(cholesterol binding);GO:0015918(sterol transport);GO:0016020(membrane);GO:0032934(sterol binding);GO:0043231(intracellular membrane-bounded organelle)	NA	K20174	NA
3	ENSDARG00000003699	atp7a	0.580788	0.47936	0.2769	5.94483e-35	1.64743e-30	ATPase copper transporting alpha [Source:ZFIN;Acc:ZDB-GENE-060825-45]	GO:0000166(nucleotide binding);GO:0004008(copper-exporting ATPase activity);GO:0005507(copper ion binding);GO:0005524(ATP binding);GO:0005802(trans-Golgi network);GO:0006812(cation transport);GO:0006878(cellular copper ion homeostasis);GO:0010038(response to metal ion);GO:0016020(membrane);GO:0016021(integral component of membrane);GO:0019829(cation-transporting ATPase activity);GO:0030001(metal …	NA	NA	NA
3	ENSDARG00000042925	mfng	0.559178	0.441407	0.341198	7.4067e-35	2.05254e-30	MFNG O-fucosylpeptide 3-beta-N-acetylglucosaminyltransferase [Source:ZFIN;Acc:ZDB-GENE-041130-1]	GO:0000139(Golgi membrane);GO:0005794(Golgi apparatus);GO:0007275(multicellular organism development);GO:0007389(pattern specification process);GO:0008375(acetylglucosaminyltransferase activity);GO:0008593(regulation of Notch signaling pathway);GO:0016020(membrane);GO:0016021(integral component of membrane);GO:0016740(transferase activity);GO:0016757(transferase activity, transferring glycosyl gr…	00514(Other types of O-glycan biosynthesis);04330(Notch signaling pathway)	K05948	EC:2.4.1.222
3	ENSDARG00000002445	prdm1a	1.35406	0.912185	0.569893	9.4952e-35	2.63131e-30	PR domain containing 1a, with ZNF domain [Source:ZFIN;Acc:ZDB-GENE-030131-2193]	GO:0000122(negative regulation of transcription by RNA polymerase II);GO:0000578(embryonic axis specification);GO:0000977(RNA polymerase II regulatory region sequence-specific DNA binding);GO:0003676(nucleic acid binding);GO:0003700(DNA-binding transcription factor activity);GO:0005515(protein binding);GO:0005634(nucleus);GO:0005737(cytoplasm);GO:0007521(muscle cell fate determination);GO:0010629…	NA	NA	NA
3	ENSDARG00000012688	eif1b	8.5173	6.88368	0.307216	1.25982e-34	3.4912e-30	eukaryotic translation initiation factor 1B [Source:ZFIN;Acc:ZDB-GENE-030131-956]	GO:0003723(RNA binding);GO:0003743(translation initiation factor activity);GO:0006413(translational initiation);GO:0016282(eukaryotic 43S preinitiation complex);GO:0043024(ribosomal small subunit binding)	03013(RNA transport)	K03113	NA
3	ENSDARG00000076820	xkr8.2	1.67839	1.02438	0.712323	3.54773e-34	9.83146e-30	XK, Kell blood group complex subunit-related family, member 8, tandem duplicate 2 [Source:ZFIN;Acc:ZDB-GENE-110106-2]	GO:0005886(plasma membrane);GO:0016020(membrane);GO:0016021(integral component of membrane);GO:0043652(engulfment of apoptotic cell);GO:0070782(phosphatidylserine exposure on apoptotic cell surface);GO:1902742(apoptotic process involved in development)	NA	NA	NA
3	ENSDARG00000090548	CR753886.1	0.868267	0.715769	0.278646	3.91305e-34	1.08438e-29	GTPase IMAP family member 4 [Source:NCBI gene;Acc:793765]	GO:0005525(GTP binding)	NA	NA	NA
3	ENSDARG00000002731	sdc2	0.424035	0.346632	0.290777	7.29188e-34	2.02073e-29	syndecan 2 [Source:ZFIN;Acc:ZDB-GENE-021206-3]	GO:0002040(sprouting angiogenesis);GO:0009986(cell surface);GO:0016020(membrane);GO:0016021(integral component of membrane);GO:0016477(cell migration);GO:0048565(digestive tract development);GO:0055113(epiboly involved in gastrulation with mouth forming second);GO:0060973(cell migration involved in heart development);GO:0070121(Kupffer's vesicle development);GO:0097435(supramolecular fiber organi…	04514(Cell adhesion molecules (CAMs))	K16336	NA
3	ENSDARG00000088560	tmem104	0.499961	0.41366	0.27337	2.06316e-33	5.71742e-29	transmembrane protein 104 [Source:ZFIN;Acc:ZDB-GENE-070822-4]	GO:0016020(membrane);GO:0016021(integral component of membrane)	NA	NA	NA
3	ENSDARG00000076146	zgc:172075	0.54182	0.417161	0.377211	2.32461e-33	6.44197e-29	zgc:172075 [Source:ZFIN;Acc:ZDB-GENE-080215-3]	GO:0003924(GTPase activity);GO:0005525(GTP binding);GO:0005940(septin ring);GO:0015630(microtubule cytoskeleton);GO:0031105(septin complex);GO:0032947(protein-containing complex scaffold activity);GO:0061640(cytoskeleton-dependent cytokinesis)	NA	NA	NA
3	ENSDARG00000089087	hbba1.1	0.95133	0.727116	0.387761	3.38485e-33	9.38009e-29	hemoglobin, beta adult 1 [Source:ZFIN;Acc:ZDB-GENE-990415-18]	GO:0001666(response to hypoxia);GO:0004601(peroxidase activity);GO:0005344(oxygen carrier activity);GO:0005515(protein binding);GO:0005833(hemoglobin complex);GO:0015671(oxygen transport);GO:0019825(oxygen binding);GO:0020037(heme binding);GO:0030097(hemopoiesis);GO:0031720(haptoglobin binding);GO:0031838(haptoglobin-hemoglobin complex);GO:0042744(hydrogen peroxide catabolic process);GO:0043177(o…	NA	K13825	NA
3	ENSDARG00000094975	si:ch211-214p16.2	0.761317	0.612773	0.313144	8.09239e-33	2.24256e-28	si:ch211-214p16.2 [Source:NCBI gene;Acc:368902]	NA	NA	NA	NA
3	ENSDARG00000013576	gadd45bb	0.65639	0.524166	0.324528	4.64634e-32	1.28759e-27	growth arrest and DNA-damage-inducible, beta b [Source:ZFIN;Acc:ZDB-GENE-050223-1]	GO:0000185(activation of MAPKKK activity);GO:0001756(somitogenesis);GO:0005634(nucleus);GO:0005737(cytoplasm);GO:0051726(regulation of cell cycle)	04010(MAPK signaling pathway);04068(FoxO signaling pathway);04110(Cell cycle);04115(p53 signaling pathway);04210(Apoptosis);04218(Cellular senescence)	K04402	NA
3	ENSDARG00000063912	mt-co3	107.886	84.3779	0.354567	5.20837e-32	1.44334e-27	cytochrome c oxidase III, mitochondrial [Source:ZFIN;Acc:ZDB-GENE-011205-16]	GO:0004129(cytochrome-c oxidase activity);GO:0005739(mitochondrion);GO:0005743(mitochondrial inner membrane);GO:0006123(mitochondrial electron transport, cytochrome c to oxygen);GO:0009055(electron transfer activity);GO:0009060(aerobic respiration);GO:0015002(heme-copper terminal oxidase activity);GO:0015453(oxidoreduction-driven active transmembrane transporter activity);GO:0016020(membrane);GO:…	00190(Oxidative phosphorylation);04260(Cardiac muscle contraction)	K02262	NA
3	ENSDARG00000074023	rbms1a	0.473331	0.394789	0.261768	1.7934e-31	4.96986e-27	RNA binding motif, single stranded interacting protein 1a [Source:ZFIN;Acc:ZDB-GENE-030131-4967]	GO:0003676(nucleic acid binding);GO:0003723(RNA binding);GO:0003730(mRNA 3'-UTR binding);GO:0005634(nucleus);GO:0005737(cytoplasm);GO:0005829(cytosol);GO:0008143(poly(A) binding);GO:0008266(poly(U) RNA binding);GO:1990904(ribonucleoprotein complex)	NA	NA	NA
3	ENSDARG00000013598	tnfb	7.46607	5.09035	0.552584	2.12477e-31	5.88815e-27	tumor necrosis factor b (TNF superfamily, member 2) [Source:ZFIN;Acc:ZDB-GENE-050601-2]	GO:0001889(liver development);GO:0005125(cytokine activity);GO:0005164(tumor necrosis factor receptor binding);GO:0005515(protein binding);GO:0005615(extracellular space);GO:0006955(immune response);GO:0010469(regulation of signaling receptor activity);GO:0016020(membrane);GO:0016021(integral component of membrane)	04060(Cytokine-cytokine receptor interaction);05168(Herpes simplex virus 1 infection)	K05468	NA
3	ENSDARG00000043403	paox1	0.523894	0.424978	0.301887	2.99753e-31	8.30675e-27	polyamine oxidase (exo-N4-amino) 1 [Source:ZFIN;Acc:ZDB-GENE-081104-436]	GO:0016491(oxidoreductase activity);GO:0046208(spermine catabolic process);GO:0046592(polyamine oxidase activity);GO:0055114(oxidation-reduction process)	00330(Arginine and proline metabolism);00410(beta-Alanine metabolism)	K12259	1.5.3.-;EC:1.5.3.16
3	ENSDARG00000019917	epb41l3b	0.419916	0.345326	0.282142	4.06076e-31	1.12532e-26	erythrocyte membrane protein band 4.1-like 3b [Source:ZFIN;Acc:ZDB-GENE-021106-1]	GO:0001558(regulation of cell growth);GO:0003779(actin binding);GO:0005198(structural molecule activity);GO:0005856(cytoskeleton);GO:0005886(plasma membrane);GO:0005911(cell-cell junction);GO:0007010(cytoskeleton organization);GO:0007016(cytoskeletal anchoring at plasma membrane);GO:0008092(cytoskeletal protein binding);GO:0031032(actomyosin structure organization)	NA	K06107	NA
3	ENSDARG00000054842	hsd17b14	0.82873	0.609777	0.442621	7.75187e-31	2.1482e-26	hydroxysteroid (17-beta) dehydrogenase 14 [Source:ZFIN;Acc:ZDB-GENE-040801-24]	GO:0016491(oxidoreductase activity);GO:0055114(oxidation-reduction process)	NA	NA	NA
3	ENSDARG00000102514	BX323596.2	7.04137	3.50545	1.00626	1.09101e-30	3.02342e-26	C-X-C motif chemokine 11-6-like [Source:NCBI gene;Acc:100334604]	GO:0005576(extracellular region);GO:0005615(extracellular space);GO:0006935(chemotaxis);GO:0006952(defense response);GO:0006954(inflammatory response);GO:0006955(immune response);GO:0008009(chemokine activity);GO:0030593(neutrophil chemotaxis);GO:0030595(leukocyte chemotaxis);GO:0061844(antimicrobial humoral immune response mediated by antimicrobial peptide);GO:0070098(chemokine-mediated signalin…	NA	NA	NA
3	ENSDARG00000035719	arl5c	6.47891	5.09067	0.347896	1.3015e-30	3.60673e-26	ADP-ribosylation factor-like 5C [Source:ZFIN;Acc:ZDB-GENE-040426-1866]	GO:0000166(nucleotide binding);GO:0005525(GTP binding);GO:0005737(cytoplasm);GO:0005802(trans-Golgi network);GO:0006886(intracellular protein transport);GO:0016192(vesicle-mediated transport);GO:1903292(protein localization to Golgi membrane)	NA	NA	NA
3	ENSDARG00000061459	si:dkey-253i9.4	1.66657	1.36045	0.292797	1.60125e-30	4.43739e-26	si:dkey-253i9.4 [Source:ZFIN;Acc:ZDB-GENE-090313-280]	GO:0005085(guanyl-nucleotide exchange factor activity);GO:0005096(GTPase activator activity);GO:0005515(protein binding);GO:0005622(intracellular);GO:0007165(signal transduction);GO:0007264(small GTPase mediated signal transduction);GO:0017034(Rap guanyl-nucleotide exchange factor activity);GO:0042127(regulation of cell population proliferation);GO:0043547(positive regulation of GTPase activity)	04010(MAPK signaling pathway);04530(Tight junction)	K08018	NA
3	ENSDARG00000015199	cblb	0.538049	0.426849	0.33401	1.8161e-30	5.03276e-26	Cbl proto-oncogene B, E3 ubiquitin protein ligase [Source:ZFIN;Acc:ZDB-GENE-030616-417]	GO:0001784(phosphotyrosine residue binding);GO:0004842(ubiquitin-protein transferase activity);GO:0005509(calcium ion binding);GO:0005886(plasma membrane);GO:0007165(signal transduction);GO:0007166(cell surface receptor signaling pathway);GO:0007175(negative regulation of epidermal growth factor-activated receptor activity);GO:0016567(protein ubiquitination);GO:0017124(SH3 domain binding);GO:0023…	04012(ErbB signaling pathway);04120(Ubiquitin mediated proteolysis);04144(Endocytosis);04625(C-type lectin receptor signaling pathway);04910(Insulin signaling pathway)	K22517	EC:2.3.2.27
3	ENSDARG00000013711	zgc:77486.1	6.26	4.811	0.379824	2.27843e-30	6.31398e-26	zgc:77486 [Source:ZFIN;Acc:ZDB-GENE-040426-2056]	GO:0005575(cellular_component);GO:0008150(biological_process)	NA	K20287	NA
3	ENSDARG00000063924	mt-cyb	53.7149	41.2363	0.381408	3.07426e-30	8.51938e-26	cytochrome b, mitochondrial [Source:ZFIN;Acc:ZDB-GENE-011205-17]	GO:0005739(mitochondrion);GO:0005743(mitochondrial inner membrane);GO:0006122(mitochondrial electron transport, ubiquinol to cytochrome c);GO:0008121(ubiquinol-cytochrome-c reductase activity);GO:0009055(electron transfer activity);GO:0016020(membrane);GO:0016021(integral component of membrane);GO:0016491(oxidoreductase activity);GO:0022904(respiratory electron transport chain);GO:0045275(respira…	00190(Oxidative phosphorylation);04260(Cardiac muscle contraction)	K00412	NA
3	ENSDARG00000062352	sema4ab	1.20463	0.881169	0.451098	3.08002e-30	8.53536e-26	sema domain, immunoglobulin domain (Ig), transmembrane domain (TM) and short cytoplasmic domain, (semaphorin) 4Ab [Source:ZFIN;Acc:ZDB-GENE-060503-363]	GO:0001755(neural crest cell migration);GO:0005515(protein binding);GO:0005615(extracellular space);GO:0005887(integral component of plasma membrane);GO:0016020(membrane);GO:0016021(integral component of membrane);GO:0030215(semaphorin receptor binding);GO:0030335(positive regulation of cell migration);GO:0038191(neuropilin binding);GO:0045499(chemorepellent activity);GO:0048843(negative regulati…	NA	NA	NA
3	ENSDARG00000035890	fuca1.1	0.75799	0.589028	0.363844	6.54452e-30	1.81362e-25	alpha-L-fucosidase 1, tandem duplicate 1 [Source:ZFIN;Acc:ZDB-GENE-030131-7434]	GO:0004560(alpha-L-fucosidase activity);GO:0005764(lysosome);GO:0005975(carbohydrate metabolic process);GO:0006004(fucose metabolic process);GO:0008152(metabolic process);GO:0016139(glycoside catabolic process);GO:0016787(hydrolase activity);GO:0016798(hydrolase activity, acting on glycosyl bonds)	00511(Other glycan degradation)	K01206	EC:3.2.1.51
3	ENSDARG00000053005	cd22	0.69512	0.572108	0.280972	4.51423e-29	1.25098e-24	cd22 molecule [Source:ZFIN;Acc:ZDB-GENE-050522-521]	GO:0003674(molecular_function);GO:0016020(membrane);GO:0016021(integral component of membrane)	NA	NA	NA
3	ENSDARG00000043093	mpeg1.2	0.886962	0.67146	0.401571	4.66392e-29	1.29246e-24	macrophage expressed 1, tandem duplicate 2 [Source:ZFIN;Acc:ZDB-GENE-050522-305]	GO:0003674(molecular_function);GO:0016020(membrane);GO:0016021(integral component of membrane);GO:0042742(defense response to bacterium)	NA	NA	NA
3	ENSDARG00000042667	klf2a	1.22738	0.906324	0.437478	8.05962e-29	2.23348e-24	Kruppel-like factor 2a [Source:ZFIN;Acc:ZDB-GENE-011109-1]	GO:0000981(DNA-binding transcription factor activity, RNA polymerase II-specific);GO:0001525(angiogenesis);GO:0003171(atrioventricular valve development);GO:0003181(atrioventricular valve morphogenesis);GO:0003676(nucleic acid binding);GO:0003700(DNA-binding transcription factor activity);GO:0005634(nucleus);GO:0006357(regulation of transcription by RNA polymerase II);GO:0006809(nitric oxide bios…	04068(FoxO signaling pathway);04371(Apelin signaling pathway)	K17845	NA
3	ENSDARG00000009511	tnfa	4.08255	2.19999	0.891973	8.52108e-29	2.36136e-24	tumor necrosis factor a (TNF superfamily, member 2) [Source:ZFIN;Acc:ZDB-GENE-050317-1]	GO:0001889(liver development);GO:0002237(response to molecule of bacterial origin);GO:0005125(cytokine activity);GO:0005164(tumor necrosis factor receptor binding);GO:0005515(protein binding);GO:0005615(extracellular space);GO:0006914(autophagy);GO:0006954(inflammatory response);GO:0006955(immune response);GO:0009615(response to virus);GO:0009617(response to bacterium);GO:0010469(regulation of si…	04010(MAPK signaling pathway);04060(Cytokine-cytokine receptor interaction);04150(mTOR signaling pathway);04210(Apoptosis);04217(Necroptosis);04350(TGF-beta signaling pathway);04620(Toll-like receptor signaling pathway);04621(NOD-like receptor signaling pathway);04622(RIG-I-like receptor signaling pathway);04625(C-type lectin receptor signaling pathway);04920(Adipocytokine signaling pathway);0493…	K03156	NA
3	ENSDARG00000077360	fthl30	1.77306	1.37226	0.369694	1.98789e-28	5.50884e-24	ferritin, heavy polypeptide-like 30 [Source:ZFIN;Acc:ZDB-GENE-071004-57]	GO:0004322(ferroxidase activity);GO:0005506(iron ion binding);GO:0005737(cytoplasm);GO:0006826(iron ion transport);GO:0006879(cellular iron ion homeostasis);GO:0006880(intracellular sequestering of iron ion);GO:0008198(ferrous iron binding);GO:0008199(ferric iron binding);GO:0042802(identical protein binding);GO:0046872(metal ion binding);GO:0055114(oxidation-reduction process)	NA	NA	NA
3	ENSDARG00000088023	si:dkey-26c10.5	0.892308	0.686438	0.378414	5.01402e-28	1.38948e-23	si:dkey-26c10.5 [Source:ZFIN;Acc:ZDB-GENE-060607-13]	GO:0016020(membrane);GO:0016021(integral component of membrane)	NA	NA	NA
3	ENSDARG00000020133	jdp2b	1.80284	1.12337	0.68244	6.10759e-28	1.69253e-23	Jun dimerization protein 2b [Source:ZFIN;Acc:ZDB-GENE-040718-197]	GO:0000978(RNA polymerase II proximal promoter sequence-specific DNA binding);GO:0003677(DNA binding);GO:0003700(DNA-binding transcription factor activity);GO:0005634(nucleus);GO:0006355(regulation of transcription, DNA-templated);GO:0006357(regulation of transcription by RNA polymerase II)	NA	K09033	NA
3	ENSDARG00000042793	tpp1	0.523503	0.433759	0.271303	7.88487e-28	2.18506e-23	tripeptidyl peptidase I [Source:ZFIN;Acc:ZDB-GENE-030131-6654]	GO:0004175(endopeptidase activity);GO:0004252(serine-type endopeptidase activity);GO:0006508(proteolysis);GO:0007417(central nervous system development);GO:0007626(locomotory behavior);GO:0008233(peptidase activity);GO:0008236(serine-type peptidase activity);GO:0008240(tripeptidyl-peptidase activity);GO:0016787(hydrolase activity);GO:0022008(neurogenesis)	04142(Lysosome)	K01279	EC:3.4.14.9
3	ENSDARG00000102758	FO704661.1	2.83659	2.0024	0.502423	9.5356e-28	2.6425e-23	gamma-glutamyl hydrolase [Source:NCBI gene;Acc:553228]	GO:0005773(vacuole);GO:0006508(proteolysis);GO:0008242(omega peptidase activity);GO:0016787(hydrolase activity);GO:0034722(gamma-glutamyl-peptidase activity);GO:0046900(tetrahydrofolylpolyglutamate metabolic process)	NA	NA	NA
3	ENSDARG00000079078	si:ch211-5k11.8	0.667178	0.536352	0.31489	1.2003e-27	3.32626e-23	si:ch211-5k11.8 [Source:ZFIN;Acc:ZDB-GENE-131121-640]	GO:0005344(oxygen carrier activity);GO:0005506(iron ion binding);GO:0005833(hemoglobin complex);GO:0015671(oxygen transport);GO:0019825(oxygen binding);GO:0020037(heme binding);GO:0046872(metal ion binding)	NA	NA	NA
3	ENSDARG00000077069	srgn	12.8289	10.4825	0.29142	1.72157e-27	4.7708e-23	serglycin [Source:ZFIN;Acc:ZDB-GENE-030131-7127]	NA	NA	K06849	NA
3	ENSDARG00000099518	si:ch211-119e14.1	0.54148	0.443054	0.289426	1.72641e-27	4.78422e-23	si:ch211-119e14.1 [Source:ZFIN;Acc:ZDB-GENE-141216-162]	GO:0016020(membrane);GO:0016021(integral component of membrane)	NA	NA	NA
3	ENSDARG00000033307	igf2b	0.467805	0.378895	0.304111	1.8696e-27	5.18103e-23	insulin-like growth factor 2b [Source:ZFIN;Acc:ZDB-GENE-030131-2935]	GO:0001756(somitogenesis);GO:0005159(insulin-like growth factor receptor binding);GO:0005179(hormone activity);GO:0005576(extracellular region);GO:0005615(extracellular space);GO:0008083(growth factor activity);GO:0010469(regulation of signaling receptor activity);GO:0030900(forebrain development);GO:0030903(notochord development);GO:0031101(fin regeneration);GO:0048793(pronephros development)	04010(MAPK signaling pathway)	K13769	NA
3	ENSDARG00000056443	zgc:152753	2.00032	1.50833	0.407282	2.83437e-27	7.85461e-23	zgc:152753 [Source:ZFIN;Acc:ZDB-GENE-060818-8]	GO:0005525(GTP binding);GO:0005575(cellular_component);GO:0008150(biological_process)	NA	NA	NA
3	ENSDARG00000017180	npc1	0.532588	0.444725	0.260108	4.76356e-27	1.32008e-22	Niemann-Pick disease, type C1 [Source:ZFIN;Acc:ZDB-GENE-030131-3161]	GO:0001666(response to hypoxia);GO:0005319(lipid transporter activity);GO:0006869(lipid transport);GO:0016020(membrane);GO:0016021(integral component of membrane);GO:0030301(cholesterol transport);GO:0035855(megakaryocyte development);GO:0043009(chordate embryonic development);GO:0055113(epiboly involved in gastrulation with mouth forming second)	04142(Lysosome)	K12385	NA
3	ENSDARG00000053091	si:ch211-204c21.1.1	1.86921	1.37506	0.442933	1.40134e-26	3.8834e-22	si:ch211-204c21.1 [Source:ZFIN;Acc:ZDB-GENE-030429-35]	GO:0005515(protein binding)	04144(Endocytosis)	K12475	NA
3	ENSDARG00000035810	rgcc	0.780859	0.555402	0.491528	3.87501e-26	1.07384e-21	regulator of cell cycle [Source:ZFIN;Acc:ZDB-GENE-040704-31]	GO:0051726(regulation of cell cycle)	NA	NA	NA
3	ENSDARG00000094706	cxcl11.6	2.1745	1.17099	0.892956	3.61668e-25	1.00225e-20	chemokine (C-X-C motif) ligand 11, duplicate 6 [Source:ZFIN;Acc:ZDB-GENE-060526-78]	GO:0005125(cytokine activity);GO:0005576(extracellular region);GO:0005615(extracellular space);GO:0006935(chemotaxis);GO:0006952(defense response);GO:0006954(inflammatory response);GO:0006955(immune response);GO:0008009(chemokine activity);GO:0010469(regulation of signaling receptor activity);GO:0030593(neutrophil chemotaxis);GO:0030595(leukocyte chemotaxis);GO:0042056(chemoattractant activity);G…	NA	NA	NA
3	ENSDARG00000097011	hbaa1	0.75706	0.608836	0.314355	5.32163e-25	1.47473e-20	hemoglobin, alpha adult 1 [Source:ZFIN;Acc:ZDB-GENE-980526-79]	GO:0001666(response to hypoxia);GO:0004601(peroxidase activity);GO:0005344(oxygen carrier activity);GO:0005506(iron ion binding);GO:0005515(protein binding);GO:0005833(hemoglobin complex);GO:0015671(oxygen transport);GO:0019825(oxygen binding);GO:0020037(heme binding);GO:0030097(hemopoiesis);GO:0031720(haptoglobin binding);GO:0031838(haptoglobin-hemoglobin complex);GO:0042744(hydrogen peroxide ca…	NA	K13826	NA
3	ENSDARG00000025903	lgals9l1	1.93543	1.49257	0.374863	5.35388e-25	1.48367e-20	lectin, galactoside-binding, soluble, 9 (galectin 9)-like 1 [Source:ZFIN;Acc:ZDB-GENE-030131-9543]	GO:0005575(cellular_component);GO:0008150(biological_process);GO:0030246(carbohydrate binding)	NA	K10093	NA
3	ENSDARG00000057789	lyz	24.7967	16.8554	0.556938	7.97013e-25	2.20868e-20	lysozyme [Source:ZFIN;Acc:ZDB-GENE-020515-2]	GO:0003796(lysozyme activity)	NA	K01185	EC:3.2.1.17
3	ENSDARG00000014793	ehd1b	0.707665	0.557099	0.345133	1.32423e-24	3.6697e-20	EH-domain containing 1b [Source:ZFIN;Acc:ZDB-GENE-030131-2069]	GO:0005509(calcium ion binding);GO:0005515(protein binding);GO:0005525(GTP binding);GO:0005623(cell);GO:0032456(endocytic recycling);GO:0060271(cilium assembly)	04144(Endocytosis)	K12483	NA
3	ENSDARG00000077777	tmsb4x	73.5428	60.2681	0.287191	3.61681e-24	1.00229e-19	thymosin beta 4 X-linked [Source:ZFIN;Acc:ZDB-GENE-030131-8304]	GO:0001947(heart looping);GO:0003181(atrioventricular valve morphogenesis);GO:0003779(actin binding);GO:0003785(actin monomer binding);GO:0005737(cytoplasm);GO:0005856(cytoskeleton);GO:0007015(actin filament organization);GO:0030334(regulation of cell migration);GO:0036302(atrioventricular canal development);GO:0042989(sequestering of actin monomers)	04810(Regulation of actin cytoskeleton)	K05764	NA
3	ENSDARG00000007836	ctsla	5.23684	3.47148	0.593145	4.24808e-24	1.17723e-19	cathepsin La [Source:ZFIN;Acc:ZDB-GENE-030131-106]	GO:0004197(cysteine-type endopeptidase activity);GO:0005615(extracellular space);GO:0005764(lysosome);GO:0006508(proteolysis);GO:0008233(peptidase activity);GO:0008234(cysteine-type peptidase activity);GO:0016787(hydrolase activity);GO:0051603(proteolysis involved in cellular protein catabolic process)	04140(Autophagy - animal);04142(Lysosome);04145(Phagosome);04210(Apoptosis)	K01365	EC:3.4.22.15
3	ENSDARG00000093193	chia.6.1	0.572254	0.446816	0.356975	4.43241e-24	1.22831e-19	chitinase, acidic.6 [Source:ZFIN;Acc:ZDB-GENE-030131-1140]	GO:0004553(hydrolase activity, hydrolyzing O-glycosyl compounds);GO:0004568(chitinase activity);GO:0005576(extracellular region);GO:0005737(cytoplasm);GO:0005975(carbohydrate metabolic process);GO:0006030(chitin metabolic process);GO:0006032(chitin catabolic process);GO:0008061(chitin binding)	00520(Amino sugar and nucleotide sugar metabolism)	K01183	EC:3.2.1.14
3	ENSDARG00000053215	me1	0.664542	0.532671	0.319117	1.02117e-23	2.82987e-19	malic enzyme 1, NADP(+)-dependent, cytosolic [Source:ZFIN;Acc:ZDB-GENE-061013-438]	GO:0004470(malic enzyme activity);GO:0004471(malate dehydrogenase (decarboxylating) (NAD+) activity);GO:0004473(malate dehydrogenase (decarboxylating) (NADP+) activity);GO:0005739(mitochondrion);GO:0006090(pyruvate metabolic process);GO:0006108(malate metabolic process);GO:0016491(oxidoreductase activity);GO:0046872(metal ion binding);GO:0051287(NAD binding);GO:0055114(oxidation-reduction process)	00620(Pyruvate metabolism)	K00029	EC:1.1.1.40
3	ENSDARG00000098377	tnfrsf11b	1.30752	0.789097	0.728558	1.20848e-23	3.34894e-19	tumor necrosis factor receptor superfamily, member 11b [Source:ZFIN;Acc:ZDB-GENE-081104-76]	GO:0005515(protein binding);GO:0009612(response to mechanical stimulus)	NA	NA	NA
3	ENSDARG00000100662	cxcl11.1	11.6558	6.1794	0.915508	1.66411e-23	4.61159e-19	chemokine (C-X-C motif) ligand 11, duplicate 1 [Source:ZFIN;Acc:ZDB-GENE-070907-2]	GO:0005125(cytokine activity);GO:0005576(extracellular region);GO:0005615(extracellular space);GO:0006935(chemotaxis);GO:0006952(defense response);GO:0006954(inflammatory response);GO:0006955(immune response);GO:0008009(chemokine activity);GO:0010469(regulation of signaling receptor activity);GO:0030593(neutrophil chemotaxis);GO:0030595(leukocyte chemotaxis);GO:0042056(chemoattractant activity);G…	04060(Cytokine-cytokine receptor interaction);04620(Toll-like receptor signaling pathway)	K12672	NA
3	ENSDARG00000087697	lpl	0.975476	0.647238	0.591809	1.85743e-23	5.14731e-19	lipoprotein lipase [Source:ZFIN;Acc:ZDB-GENE-990415-139]	GO:0004465(lipoprotein lipase activity);GO:0005515(protein binding);GO:0005576(extracellular region);GO:0005886(plasma membrane);GO:0006629(lipid metabolic process);GO:0008201(heparin binding);GO:0016020(membrane);GO:0016042(lipid catabolic process);GO:0016787(hydrolase activity);GO:0031225(anchored component of membrane);GO:0034361(very-low-density lipoprotein particle);GO:0042627(chylomicron);G…	00561(Glycerolipid metabolism);03320(PPAR signaling pathway)	K01059	EC:3.1.1.34
3	ENSDARG00000028017	tp53inp1	0.835547	0.624424	0.420194	3.45779e-23	9.58222e-19	tumor protein p53 inducible nuclear protein 1 [Source:ZFIN;Acc:ZDB-GENE-031018-3]	GO:0000045(autophagosome assembly);GO:0003674(molecular_function);GO:0005634(nucleus);GO:0005776(autophagosome);GO:0006355(regulation of transcription, DNA-templated);GO:0008285(negative regulation of cell population proliferation);GO:0010506(regulation of autophagy);GO:0045893(positive regulation of transcription, DNA-templated)	NA	K15310	NA
3	ENSDARG00000037421	egr1	0.733054	0.600716	0.287237	7.40935e-23	2.05328e-18	early growth response 1 [Source:ZFIN;Acc:ZDB-GENE-980526-320]	GO:0000981(DNA-binding transcription factor activity, RNA polymerase II-specific);GO:0003676(nucleic acid binding);GO:0003677(DNA binding);GO:0005634(nucleus);GO:0005737(cytoplasm);GO:0006357(regulation of transcription by RNA polymerase II);GO:0008270(zinc ion binding);GO:0010385(double-stranded methylated DNA binding);GO:0032922(circadian regulation of gene expression);GO:0043010(camera-type ey…	04371(Apelin signaling pathway);04912(GnRH signaling pathway);04933(AGE-RAGE signaling pathway in diabetic complications)	K09203	NA
3	ENSDARG00000003109	rcan1a	0.787437	0.652956	0.270178	1.17911e-22	3.26756e-18	regulator of calcineurin 1a [Source:ZFIN;Acc:ZDB-GENE-040801-135]	GO:0002040(sprouting angiogenesis);GO:0003676(nucleic acid binding);GO:0005737(cytoplasm);GO:0008597(calcium-dependent protein serine/threonine phosphatase regulator activity);GO:0019722(calcium-mediated signaling);GO:0033173(calcineurin-NFAT signaling cascade);GO:0043666(regulation of phosphoprotein phosphatase activity);GO:0070884(regulation of calcineurin-NFAT signaling cascade)	NA	K17901	NA
3	ENSDARG00000087623	BX649485.1	3.34748	2.53615	0.400438	2.00631e-22	5.55988e-18	NA	NA	NA	NA	NA
3	ENSDARG00000074656	ctss2.1	10.4105	7.37223	0.49787	2.14802e-22	5.95259e-18	cathepsin S, ortholog2, tandem duplicate 1 [Source:ZFIN;Acc:ZDB-GENE-050522-559]	GO:0004197(cysteine-type endopeptidase activity);GO:0005615(extracellular space);GO:0005764(lysosome);GO:0006508(proteolysis);GO:0008233(peptidase activity);GO:0008234(cysteine-type peptidase activity);GO:0016787(hydrolase activity);GO:0051603(proteolysis involved in cellular protein catabolic process)	04142(Lysosome);04145(Phagosome);04210(Apoptosis)	K01368	EC:3.4.22.27
3	ENSDARG00000069438	neurl1aa	0.42033	0.344655	0.286371	4.49437e-22	1.24548e-17	neuralized E3 ubiquitin protein ligase 1Aa [Source:ZFIN;Acc:ZDB-GENE-090311-3]	GO:0005886(plasma membrane);GO:0007399(nervous system development);GO:0014069(postsynaptic density);GO:0016567(protein ubiquitination);GO:0045746(negative regulation of Notch signaling pathway);GO:0061630(ubiquitin protein ligase activity)	NA	K01931	EC:2.3.2.27
3	ENSDARG00000012369	rdh10b	2.33158	1.79005	0.381308	6.85534e-22	1.89975e-17	retinol dehydrogenase 10b [Source:ZFIN;Acc:ZDB-GENE-030909-7]	GO:0002138(retinoic acid biosynthetic process);GO:0005783(endoplasmic reticulum);GO:0005789(endoplasmic reticulum membrane);GO:0005811(lipid droplet);GO:0016020(membrane);GO:0016021(integral component of membrane);GO:0016491(oxidoreductase activity);GO:0031090(organelle membrane);GO:0042572(retinol metabolic process);GO:0043231(intracellular membrane-bounded organelle);GO:0052650(NADP-retinol deh…	00830(Retinol metabolism)	K11151	EC:1.1.1.-
3	ENSDARG00000078114	si:ch73-237c6.1	0.653613	0.541949	0.270278	8.88673e-22	2.46269e-17	si:ch73-237c6.1 [Source:ZFIN;Acc:ZDB-GENE-081105-55]	NA	05168(Herpes simplex virus 1 infection)	K15412	NA
3	ENSDARG00000027249	btg1	18.477	14.797	0.320427	1.17138e-21	3.24614e-17	B-cell translocation gene 1, anti-proliferative [Source:ZFIN;Acc:ZDB-GENE-010726-1]	GO:0005634(nucleus);GO:0005737(cytoplasm);GO:0008285(negative regulation of cell population proliferation);GO:0045930(negative regulation of mitotic cell cycle)	03018(RNA degradation)	K14443	NA
3	ENSDARG00000043531	jun	4.80424	3.68879	0.381162	1.35028e-21	3.74191e-17	Jun proto-oncogene, AP-1 transcription factor subunit [Source:ZFIN;Acc:ZDB-GENE-030131-7859]	GO:0000122(negative regulation of transcription by RNA polymerase II);GO:0000790(nuclear chromatin);GO:0000978(RNA polymerase II proximal promoter sequence-specific DNA binding);GO:0000981(DNA-binding transcription factor activity, RNA polymerase II-specific);GO:0003677(DNA binding);GO:0003700(DNA-binding transcription factor activity);GO:0003713(transcription coactivator activity);GO:0005654(nuc…	04010(MAPK signaling pathway);04012(ErbB signaling pathway);04137(Mitophagy - animal);04210(Apoptosis);04310(Wnt signaling pathway);04510(Focal adhesion);04530(Tight junction);04620(Toll-like receptor signaling pathway);04621(NOD-like receptor signaling pathway);04625(C-type lectin receptor signaling pathway);04912(GnRH signaling pathway);04933(AGE-RAGE signaling pathway in diabetic complications…	K04448	NA
3	ENSDARG00000063917	mt-nd4	11.4168	9.43659	0.274822	2.89157e-21	8.01313e-17	NADH dehydrogenase 4, mitochondrial [Source:ZFIN;Acc:ZDB-GENE-011205-10]	GO:0003954(NADH dehydrogenase activity);GO:0005739(mitochondrion);GO:0005747(mitochondrial respiratory chain complex I);GO:0006120(mitochondrial electron transport, NADH to ubiquinone);GO:0008137(NADH dehydrogenase (ubiquinone) activity);GO:0009060(aerobic respiration);GO:0015990(electron transport coupled proton transport);GO:0016020(membrane);GO:0016021(integral component of membrane);GO:003196…	00190(Oxidative phosphorylation)	K03881	EC:7.1.1.2
3	ENSDARG00000076914	lacc1	3.21207	2.67285	0.265127	3.71756e-21	1.03021e-16	laccase (multicopper oxidoreductase) domain containing 1 [Source:ZFIN;Acc:ZDB-GENE-081104-155]	GO:0005507(copper ion binding)	NA	K05810	EC:1.10.3.-
3	ENSDARG00000114454	CR762483.1	1.44429	0.874984	0.723034	4.26117e-21	1.18085e-16	growth-regulated alpha protein-like [Source:NCBI gene;Acc:101883994]	GO:0005576(extracellular region);GO:0006955(immune response);GO:0008009(chemokine activity);GO:0060326(cell chemotaxis)	NA	NA	NA
3	ENSDARG00000055283	id2a	1.14368	0.886103	0.368138	6.12134e-21	1.69634e-16	inhibitor of DNA binding 2a [Source:ZFIN;Acc:ZDB-GENE-020910-1]	GO:0001085(RNA polymerase II transcription factor binding);GO:0001889(liver development);GO:0003700(DNA-binding transcription factor activity);GO:0005634(nucleus);GO:0005737(cytoplasm);GO:0007623(circadian rhythm);GO:0008134(transcription factor binding);GO:0008593(regulation of Notch signaling pathway);GO:0030182(neuron differentiation);GO:0031573(intra-S DNA damage checkpoint);GO:0043392(negati…	04350(TGF-beta signaling pathway)	K17693	NA
3	ENSDARG00000007769	sult5a1	0.429702	0.35591	0.271822	7.18895e-21	1.9922e-16	sulfotransferase family 5A, member 1 [Source:ZFIN;Acc:ZDB-GENE-060929-978]	GO:0005575(cellular_component);GO:0008146(sulfotransferase activity);GO:0016740(transferase activity)	NA	NA	NA
3	ENSDARG00000002336	dlc	0.454928	0.36757	0.307619	8.05136e-21	2.23119e-16	deltaC [Source:ZFIN;Acc:ZDB-GENE-000125-4]	GO:0005509(calcium ion binding);GO:0007154(cell communication);GO:0007275(multicellular organism development);GO:0016020(membrane);GO:0016021(integral component of membrane)	04330(Notch signaling pathway)	K06051	NA
3	ENSDARG00000056795	serpine1	4.09873	2.82771	0.535542	1.15855e-19	3.21056e-15	serpin peptidase inhibitor, clade E (nexin, plasminogen activator inhibitor type 1), member 1 [Source:ZFIN;Acc:ZDB-GENE-070912-60]	GO:0004867(serine-type endopeptidase inhibitor activity);GO:0005615(extracellular space);GO:0010757(negative regulation of plasminogen activation);GO:0010951(negative regulation of endopeptidase activity)	04115(p53 signaling pathway);04218(Cellular senescence);04371(Apelin signaling pathway);04933(AGE-RAGE signaling pathway in diabetic complications)	K03982	NA
3	ENSDARG00000096562	wu:fj29h11	1.55939	1.29469	0.268374	4.74216e-19	1.31415e-14	wu:fj29h11 [Source:ZFIN;Acc:ZDB-GENE-030131-7558]	NA	NA	NA	NA
3	ENSDARG00000088641	grn2	18.7669	9.02675	1.05591	9.32084e-19	2.58299e-14	granulin 2 [Source:ZFIN;Acc:ZDB-GENE-050522-264]	GO:0008150(biological_process)	NA	NA	NA
3	ENSDARG00000010423	npsn	4.10168	2.75714	0.573043	4.21099e-18	1.16695e-13	nephrosin [Source:ZFIN;Acc:ZDB-GENE-040420-2]	GO:0004222(metalloendopeptidase activity);GO:0005575(cellular_component);GO:0006508(proteolysis);GO:0008233(peptidase activity);GO:0008237(metallopeptidase activity);GO:0008270(zinc ion binding);GO:0016787(hydrolase activity);GO:0046872(metal ion binding)	NA	NA	NA
3	ENSDARG00000045190	ch25h	2.08834	1.47803	0.498686	1.34945e-17	3.73959e-13	cholesterol 25-hydroxylase [Source:ZFIN;Acc:ZDB-GENE-041212-81]	GO:0000254(C-4 methylsterol oxidase activity);GO:0001567(cholesterol 25-hydroxylase activity);GO:0004497(monooxygenase activity);GO:0005506(iron ion binding);GO:0005783(endoplasmic reticulum);GO:0005789(endoplasmic reticulum membrane);GO:0006629(lipid metabolic process);GO:0006694(steroid biosynthetic process);GO:0008202(steroid metabolic process);GO:0008203(cholesterol metabolic process);GO:0008…	00120(Primary bile acid biosynthesis)	K10223	EC:1.14.99.38
3	ENSDARG00000010729	CABZ01073795.1	2.1975	1.56026	0.494074	1.44542e-17	4.00554e-13	interferon-induced protein 44 [Source:NCBI gene;Acc:795887]	GO:0005525(GTP binding);GO:0006955(immune response)	NA	NA	NA
3	ENSDARG00000098761	rgs2	4.59982	3.46364	0.409291	4.06307e-16	1.12596e-11	regulator of G protein signaling 2 [Source:ZFIN;Acc:ZDB-GENE-040718-410]	GO:0005096(GTPase activator activity);GO:0007186(G protein-coupled receptor signaling pathway);GO:0014032(neural crest cell development);GO:0043547(positive regulation of GTPase activity);GO:0090301(negative regulation of neural crest formation)	NA	K16449	NA
3	ENSDARG00000087012	BX004816.2	1.68094	1.18796	0.500777	7.58119e-16	2.1009e-11	NA	GO:0005525(GTP binding);GO:0016020(membrane);GO:0016021(integral component of membrane)	NA	NA	NA
3	ENSDARG00000009401	vcanb	0.851277	0.679639	0.32486	1.52326e-15	4.22127e-11	versican b [Source:ZFIN;Acc:ZDB-GENE-030131-2185]	GO:0001501(skeletal system development);GO:0001957(intramembranous ossification);GO:0005509(calcium ion binding);GO:0005540(hyaluronic acid binding);GO:0007155(cell adhesion);GO:0007417(central nervous system development);GO:0031012(extracellular matrix)	NA	K06794	NA
3	ENSDARG00000091996	tcnbb	1.90487	1.30276	0.548117	1.74102e-15	4.82473e-11	transcobalamin beta b [Source:ZFIN;Acc:ZDB-GENE-030131-12]	GO:0071466(cellular response to xenobiotic stimulus)	NA	NA	NA
3	ENSDARG00000099411	zgc:158343	16.625	12.9651	0.358717	8.91575e-15	2.47073e-10	zgc:158343 [Source:ZFIN;Acc:ZDB-GENE-061201-9]	GO:0003674(molecular_function);GO:0043066(negative regulation of apoptotic process)	NA	NA	NA
3	ENSDARG00000077239	si:ch211-165i18.2	1.25828	1.02549	0.295135	1.58511e-14	4.39267e-10	si:ch211-165i18.2 [Source:NCBI gene;Acc:100149646]	GO:0003676(nucleic acid binding);GO:0004519(endonuclease activity);GO:0016787(hydrolase activity);GO:0046872(metal ion binding);GO:0090305(nucleic acid phosphodiester bond hydrolysis)	NA	K15049	NA
3	ENSDARG00000044125	txn	6.46104	5.11542	0.336915	3.78983e-14	1.05024e-09	thioredoxin [Source:ZFIN;Acc:ZDB-GENE-040718-162]	GO:0005623(cell);GO:0006662(glycerol ether metabolic process);GO:0015035(protein disulfide oxidoreductase activity);GO:0045454(cell redox homeostasis);GO:0055114(oxidation-reduction process)	04621(NOD-like receptor signaling pathway)	K03671	NA
3	ENSDARG00000114451	mmp13a.1	3.13547	1.84646	0.763919	9.77199e-14	2.70801e-09	matrix metallopeptidase 13a [Source:ZFIN;Acc:ZDB-GENE-031202-2]	GO:0004222(metalloendopeptidase activity);GO:0005615(extracellular space);GO:0006508(proteolysis);GO:0008233(peptidase activity);GO:0008237(metallopeptidase activity);GO:0008270(zinc ion binding);GO:0016787(hydrolase activity);GO:0030198(extracellular matrix organization);GO:0030574(collagen catabolic process);GO:0031012(extracellular matrix);GO:0046872(metal ion binding);GO:0048246(macrophage ch…	NA	NA	NA
3	ENSDARG00000090873	ccl34a.4	16.3898	10.622	0.625743	4.0501e-13	1.12236e-08	chemokine (C-C motif) ligand 34a, duplicate 4 [Source:ZFIN;Acc:ZDB-GENE-070912-32]	GO:0005576(extracellular region);GO:0006955(immune response);GO:0008009(chemokine activity);GO:0060326(cell chemotaxis)	NA	NA	NA
3	ENSDARG00000019521	mpx	0.982311	0.799549	0.296994	1.80044e-12	4.98938e-08	myeloid-specific peroxidase [Source:ZFIN;Acc:ZDB-GENE-030131-9460]	GO:0004601(peroxidase activity);GO:0005515(protein binding);GO:0005615(extracellular space);GO:0005737(cytoplasm);GO:0006952(defense response);GO:0006954(inflammatory response);GO:0006979(response to oxidative stress);GO:0009617(response to bacterium);GO:0010310(regulation of hydrogen peroxide metabolic process);GO:0020037(heme binding);GO:0055114(oxidation-reduction process);GO:0098869(cellular …	NA	NA	NA
3	ENSDARG00000042816	mmp9	1.13764	0.914152	0.315539	1.73108e-11	4.79717e-07	matrix metallopeptidase 9 [Source:ZFIN;Acc:ZDB-GENE-040426-2132]	GO:0001503(ossification);GO:0002633(positive regulation of granuloma formation);GO:0004222(metalloendopeptidase activity);GO:0005615(extracellular space);GO:0006508(proteolysis);GO:0008233(peptidase activity);GO:0008237(metallopeptidase activity);GO:0008270(zinc ion binding);GO:0009617(response to bacterium);GO:0016787(hydrolase activity);GO:0030198(extracellular matrix organization);GO:0030199(c…	NA	K01403	EC:3.4.24.35
3	ENSDARG00000101479	BX908782.2	6.47979	4.90476	0.401766	1.58785e-09	4.40024e-05	CD59 glycoprotein-like [Source:NCBI gene;Acc:103910140]	GO:0001971(negative regulation of activation of membrane attack complex)	NA	NA	NA
3	ENSDARG00000004405	snx10a	1.60761	1.33628	0.266686	1.63842e-09	4.5404e-05	sorting nexin 10a [Source:ZFIN;Acc:ZDB-GENE-050809-44]	GO:0001947(heart looping);GO:0005737(cytoplasm);GO:0005768(endosome);GO:0005813(centrosome);GO:0005815(microtubule organizing center);GO:0005856(cytoskeleton);GO:0008289(lipid binding);GO:0010008(endosome membrane);GO:0015031(protein transport);GO:0016020(membrane);GO:0030030(cell projection organization);GO:0035091(phosphatidylinositol binding);GO:0060271(cilium assembly);GO:0061512(protein loca…	NA	K17924	NA
3	ENSDARG00000017299	fabp11a	3.69025	2.7224	0.438841	5.25694e-08	0.0014568	fatty acid binding protein 11a [Source:ZFIN;Acc:ZDB-GENE-040912-132]	GO:0001654(eye development);GO:0005575(cellular_component);GO:0008289(lipid binding)	NA	NA	NA
3	ENSDARG00000102175	hamp	1.47414	1.01559	0.53755	1.31997e-07	0.0036579	hepcidin antimicrobial peptide [Source:ZFIN;Acc:ZDB-GENE-050726-1]	GO:0001530(lipopolysaccharide binding);GO:0005179(hormone activity);GO:0005576(extracellular region);GO:0005623(cell);GO:0006879(cellular iron ion homeostasis);GO:0009617(response to bacterium);GO:0010469(regulation of signaling receptor activity);GO:0042742(defense response to bacterium);GO:0042834(peptidoglycan binding);GO:0050829(defense response to Gram-negative bacterium);GO:0050830(defense …	04350(TGF-beta signaling pathway)	K23106	NA
[truncated: 2,426 more rows]

## Sheet: Average expression profile
Average expression profile of macrophages/myeloid cell subset categories
[truncated: 21,824 more rows]

## Sheet: Number and percentage of cells 
Number and percentage of cells in each subset of macrophages/myeloid cells
Clusters	0	1	2	3	4	5	6	7	8	9	Total
[truncated: 3 more rows]
